# Supplementary material for: Physical and functional interaction between SET1/COMPASS complex component CFP-1 and a Sin3S HDAC complex in C. elegans
Source: Nucleic Acids Res. 2019 Oct 11;47(21):11164–80. doi: 10.1093/nar/gkz880 (PMC6868398; doi:10.1093/nar/gkz880)
Supplement: gkz880_Supplemental_Files [file gkz880_supplemental_files.zip]

Archive with 3 entries (3 files):
- 19_08_Supplemental_Information.pdf
- merge_supplementary_tables-1.xls
- Suppl_Figures_merged.pdf
