# Supplementary material for: Physical and functional interaction between SET1/COMPASS complex component CFP-1 and a Sin3S HDAC complex in C. elegans
Source: Nucleic Acids Res. 2019 Oct 11;47(21):11164–80. doi: 10.1093/nar/gkz880 (PMC6868398; doi:10.1093/nar/gkz880)
Supplement: gkz880_Supplemental_Files [file gkz880_supplemental_files.zip › merge_supplementary_tables-1.xls]

## Sheet: Table_S1
Table S1. List of primers
Genotyping primers
OFB36	cfp-1 F1	AGGAGTGCACGAGCCACGTA
OFB37	cfp-1 R1	ACACGGGGCAGTTTGTGCGA
OFB56	sin-3 F1	TACCATCTCATTCACCGGCA
OFB58	sin-3 R2	ACGAAAATCCTTCATAATTTCC
OFB59	athp-1 F1	GCGAGCCGAATACCTGACTC
OFB62	athp-1 R2	CCTCGGCCATCAAGTACCTT
Cloning Yeast 2 Hybrid
Prey
OMC194	ash-2 prey up	CTCGGCATGGACGAGCTGTACAAGGAATTCGGGCGCGCCCTCGAGATGAGAAGCTCAAAAGGAGG
OMC195	ash-2 prey rev	GGCGAAGAAGTCCAAAGCTTCCATGGTCACTCACTTACTCGAGTCAAATTTCTTGTTTAATTTC
OMC196	athp-1 prey up	CTCGGCATGGACGAGCTGTACAAGGAATTCGGGCGCGCCCTCGAGATGCAGAAAAAAGAGAAAGAAG
OMC197	athp-1 prey rev	GGCGAAGAAGTCCAAAGCTTCCATGGTCACTCACTTACTCGAGTTAGATCCTAGAGAAGATGAAC
OMC198	dpy-30 prey up	CTCGGCATGGACGAGCTGTACAAGGAATTCGGGCGCGCCCTCGAGATGGCTGATCAAACCGCGTCTG
OMC199	dpy-30 prey rev	GGCGAAGAAGTCCAAAGCTTCCATGGTCACTCACTTACTCGAGTTATTGTTGGCCGGCTGGGTTTTG
OMC200	mrg-1 prey up	CTCGGCATGGACGAGCTGTACAAGGAATTCGGGCGCGCCCTCGAGATGTCTTCAAAGAAGAACTTC
OMC201	mrg-1 prey rev	GGCGAAGAAGTCCAAAGCTTCCATGGTCACTCACTTACTCGAGCTATTGATTCGCTCCAACTCCGTC
OMC202	wdr-5.1 prey up	CTCGGCATGGACGAGCTGTACAAGGAATTCGGGCGCGCCCTCGAGATGGATACCAGCGAAAATGCTG
OMC203	wdr-5.1 prey rev	GGCGAAGAAGTCCAAAGCTTCCATGGTCACTCACTTACTCGAGTTAAACATCCGAGCGCCATATATG
OMC204	set-2 prey up	CTCGGCATGGACGAGCTGTACAAGGAATTCGGGCGCGCCCTCGAGATGTCCACACATGATATGAACC
OMC205	set-2 prey rev	GGCGAAGAAGTCCAAAGCTTCCATGGTCACTCACTTACTCGAGTCAATTAAGATATCCACGACACGTC
OMC206	sin-3 prey up	CTCGGCATGGACGAGCTGTACAAGGAATTCGGGCGCGCCCTCGAGATGTACAATCCACCACCTGGAGG
OMC207	sin-3 prey rev	GGCGAAGAAGTCCAAAGCTTCCATGGTCACTCACTTACTCGAGTTACATTAAAGGCACGATAGCTGA
OMC208	cfp-1 prey up	CTCGGCATGGACGAGCTGTACAAGGAATTCGGGCGCGCCCTCGAGATGTCAAATAAAGAAATCGAAG
OMC209	cfp-1 prey rev	GGCGAAGAAGTCCAAAGCTTCCATGGTCACTCACTTACTCGAGTTAATTATTCTGCGTCTCCTCCTCC
OMC210	hda-1 prey up	CTCGGCATGGACGAGCTGTACAAGGAATTCGGGCGCGCCCTCGAGATGAACTCAAACGGCCCGTTG
OMC211	hda-1 prey rev	GGCGAAGAAGTCCAAAGCTTCCATGGTCACTCACTTACTCGAGTTACTCTGTCTTCTGACGCTTTTCAC
Bait
OMC214	hda-1 bait up	CCCTAGCAAACTGGGGCACAAACTTAATGAATTCGGGCGCGCCCTCGAGATGAACTCAAACGGCCCGTTG
OMC215	hda-1 bait rev	GCCCGGAATTAGCTTGGCTGCAGGTCGACTCACTCACTTACTCGAGTTACTCTGTCTTCTGACGCTTTTCACC
OMC216	sin-3 bait up	CCCTAGCAAACTGGGGCACAAACTTAATGAATTCGGGCGCGCCCTCGAGATGTACAATCCACCACCTGGAG
OMC217	sin-3 bait rev	GCCCGGAATTAGCTTGGCTGCAGGTCGACTCACTCACTTACTCGAGTTACATTAAAGGCACGATAGCTGATA
OMC218	mrg-1 bait up	CCCTAGCAAACTGGGGCACAAACTTAATGAATTCGGGCGCGCCCTCGAGATGTCTTCAAAGAAGAACTTCG
OMC219	mrg-1 bait rev	GCCCGGAATTAGCTTGGCTGCAGGTCGACTCACTCACTTACTCGAGCTATTGATTCGCTCCAACTCCGTCGTC
OMC220	athp-1 bait up	CCCTAGCAAACTGGGGCACAAACTTAATGAATTCGGGCGCGCCCTCGAGATGCAGAAAAAAGAGAAAGAAG
OMC221	athp-1 bait rev	GCCCGGAATTAGCTTGGCTGCAGGTCGACTCACTCACTTACTCGAGTTAGATCCTAGAGAAGATGAACGCG
OMC222	set-2 bait up	CCCTAGCAAACTGGGGCACAAACTTAATGAATTCGGGCGCGCCCTCGAGATGTCCACACATGATATGAACC
OMC223	set-2 bait rev	GCCCGGAATTAGCTTGGCTGCAGGTCGACTCACTCACTTACTCGAGTCAATTAAGATATCCACGACACGTC
OMC224	ash-2 bait up	CCCTAGCAAACTGGGGCACAAACTTAATGAATTCGGGCGCGCCCTCGAGATGAGAAGCTCAAAAGGAGGTC
OMC225	ash-2 bait rev	GCCCGGAATTAGCTTGGCTGCAGGTCGACTCACTCACTTACTCGAGTCAAATTTCTTGTTTAATTTCTTTC
OMC226	dpy-30 bait up	CCCTAGCAAACTGGGGCACAAACTTAATGAATTCGGGCGCGCCCTCGAGATGGCTGATCAAACCGCGTCTG
OMC227	dpy-30 bait rev	GCCCGGAATTAGCTTGGCTGCAGGTCGACTCACTCACTTACTCGAGTTATTGTTGGCCGGCTGGGTTTTG
OMC228	cfp-1 bait up	CCCTAGCAAACTGGGGCACAAACTTAATGAATTCGGGCGCGCCCTCGAGATGTCAAATAAAGAAATCGAAG
OMC229	cfp-1 bait rev	GCCCGGAATTAGCTTGGCTGCAGGTCGACTCACTCACTTACTCGAGTTAATTATTCTGCGTCTCCTCCTCC
OMC230	wdr-5.1 bait up	CCCTAGCAAACTGGGGCACAAACTTAATGAATTCGGGCGCGCCCTCGAGATGGATACCAGCGAAAATGCTGC
OMC231	wdr-5.1 bait rev	GCCCGGAATTAGCTTGGCTGCAGGTCGACTCACTCACTTACTCGAGTTAAACATCCGAGCGCCATATATGAATC
CFP-1 Truncations
Prey
OMC291	cfp-1 CXXC prey rev	GGCGAAGAAGTCCAAAGCTTCCATGGTCACTCACTTACTCGAGTTATTGTGCAGCAGCAGCAGCTCC
OMC292	cfp-1 SID prey up	CTCGGCATGGACGAGCTGTACAAGGAATTCGGGCGCGCCCTCGAGGGCTCTGGGAATGGAGGAGCTG
OMC293	cfp-1 SID prey rev	GGCGAAGAAGTCCAAAGCTTCCATGGTCACTCACTTACTCGAGTTATTCCGTCAATTTCTGAACTTCTCGATTGATTTT
OMC294	cfp-1 C-rich prey up	CTCGGCATGGACGAGCTGTACAAGGAATTCGGGCGCGCCCTCGAGACAGAGGAGAGATATGATGATAATTTGTACGAAG
OMC295	cfp-1 C-rich prey rev	GGCGAAGAAGTCCAAAGCTTCCATGGTCACTCACTTACTCGAGTTAATTATTCTGCGTCTCCTCCTCCTTCTG
OMC296	cfp-1 leucine zipper up	CTCGGCATGGACGAGCTGTACAAGGAATTCGGGCGCGCCCTCGAGCCGCGCAGTTTGGAGGACG
OMC297	cfp-1 leucine zipper prey rev	GGCGAAGAAGTCCAAAGCTTCCATGGTCACTCACTTACTCGAGTTACACGATACAGCCTTCGTACAAATTATCATC
OMC298	cfp-1 1-374 prey rev	GGCGAAGAAGTCCAAAGCTTCCATGGTCACTCACTTACTCGAGTTAATAATATTCTTCCATTTCAATCAATTCTGAAAC
Bait
OMC315	cfp-1 CXXC bait rev	CCGGAATTAGCTTGGCTGCAGGTCGACTCACTCACTTACTCGAGTTATTGTGCAGCAGCAGCAGCTCC
OMC316	cfp-1 SID bait up	CCCTAGCAAACTGGGGCACAAACTTAATGAATTCGGGCGCGCCCTCGAGGGCTCTGGGAATGGAGGAGCTG
OMC317	cfp-1 SID bait rev	GCTGCAGGTCGACTCACTCACTTACTCGAGTTATTCCGTCAATTTCTGAACTTCTCGATTGATTTT
OMC318	cfp-1 leucine zipper bait up	CCCTAGCAAACTGGGGCACAAACTTAATGAATTCGGGCGCGCCCTCGAGCCGCGCAGTTTGGAGGACG
OMC319	cfp-1 leucine zipper bait rev	CCGGAATTAGCTTGGCTGCAGGTCGACTCACTCACCTCGAGTTACACGATACAGCCTTCGTACAAA
OMC320	cfp-1 C-rich bait up	AGCAAACTGGGGCACAAACTTAATGAATTCGGGCGCGCCCTCGAGACAGAGGAGAGATATGATGATAATTTGTACGAAG
OMC321	cfp-1 C-rich bait rev	CCGGAATTAGCTTGGCTGCAGGTCGACTCACTCACTTACTCGAGTTAATTATTCTGCGTCTCCTCCTCCTTCTG
OMC322	cfp-1 1-374 bait rev	CCGGAATTAGCTTGGCTGCAGGTCGACTCACTCACCTCGAGTTAATAATATTCTTCCATTTCAATCAATTCTGAAAC
ATHP-1 Truncation
Prey
OMC517	athp-1 1-700 prey rev	GGCGAAGAAGTCCAAAGCTTCCATGGTCACTCACTTACTCGAGTTACGATTTTTCCGTAATAGTGGCTGCTGG
OMC519	athp-1 701-1150 prey up	CTCGGCATGGACGAGCTGTACAAGGAATTCGGGCGCGCCCTCGAGGATCCATTTGATTTTTCTTCACTTGAAATGCCCG
Bait
OMC518	athp-1 1-700 bait rev	GCCCGGAATTAGCTTGGCTGCAGGTCGACTCACTCACTTACTCGAGCGATTTTTCCGTAATAGTGGCTGCTGG
OMC520	athp-1 701-1150 bait up	CCCTAGCAAACTGGGGCACAAACTTAATGAATTCGGGCGCGCCCTCGAGGATCCATTTGATTTTTCTTCACTTGAAATGCCCG
SIN-3 Truncations
Prey
OMC527	sin-3 1-738 prey rev	GGCGAAGAAGTCCAAAGCTTCCATGGTCACTCACTTACTCGAGTTAAGATGTTCCCATGATCTTTGGAAGTTCACTAATC
OMC528	sin-3 699-1507 prey up	CTCGGCATGGACGAGCTGTACAAGGAATTCGGGCGCGCCCTCGAGAAAAGTCGAACAACACCGAATCAACTGTC
Bait
OMC529	sin-3 1-738 bait rev	GCCCGGAATTAGCTTGGCTGCAGGTCGACTCACTCACTTACTCGAGAGATGTTCCCATGATCTTTGGAAGTTCACTAATC
OMC530	sin-3 699-1507 bait up	CCCTAGCAAACTGGGGCACAAACTTAATGAATTCGGGCGCGCCCTCGAGAAAAGTCGAACAACACCGAATCAACTGTC
GST Pull down
OMC356	cfp-1 up in pGEX 6-P-1	CCAAAATCGGATCTGGAAGTTCTGTTCCAGGGGCCCCTGGGATCCATGTCAAATAAAGAAATCGAAGATAATG
OMC357	cfp-1 rev n pGEX 6-P-1	CGATGCGGCCGCTCGAGTCGACCCGGGAATTCCGGGGATCCTTAATTATTCTGCGTCTCCTCCTCC
OMC368	sin-3 1-738 up in pPROExHTa	ATATCCCAACGACCGAAAACCTGTATTTTCAGGGCGCCATGGATCCGATGTACAATCCACCACCTGGAGGCG
OMC369	sin-3 1-738 rev in pPROExHTa	CACTAGTTGAGCTCGTCGACGTAGGCCTTTGAATTCCGGATCCTTAAGATGTTCCCATGATCTTTGGAAGTTCACTA
OMC370	sin-3 699-1507 up in pPROExHTa	ATATCCCAACGACCGAAAACCTGTATTTTCAGGGCGCCATGGATCCGAAAAGTCGAACAACACCGAATCAACTGTC
OMC371	sin-3 699-1507 rev in pPROExHTa	CACTAGTTGAGCTCGTCGACGTAGGCCTTTGAATTCCGGATCCTTACATTAAAGGCACGATAGCTGATAATTGTTGG

## Sheet: Table_S2
chromosome	start	end	CFP-1	SIN-3	HDA-1	MRG-1 overlap	promoters_id (Janes et al 2018)	genes 500bp downstream
chrI	3797	4115	+	+	+	YES
chrI	16859	17163	+	+	+	YES
chrI	22221	22532	+	+	+	NO
chrI	27011	27337	+	+	+	NO	Y74C9A.4	Y74C9A.4
chrI	69960	70269	+	+	+	YES	Y48G1C.2
chrI	110568	110894	+	+	+	YES	F53G12.10; F53G12.1	F53G12.1; F53G12.10
chrI	182842	183155	+	+	+	YES	Y48G1BL.2; F56C11.3	Y48G1BL.2; F56C11.3
chrI	288959	289296	+	+	+	YES	C53D5.1; C53D5.4	C53D5.4
chrI	310790	311133	+	+	+	NO		C53D5.5
chrI	315085	315394	+	+	+	NO	C53D5.6	C53D5.6
chrI	382354	382680	+	+	+	NO	R119.6; R119.4	R119.4; R119.6
chrI	395182	395513	+	+	+	YES	R119.5
chrI	397783	398146	+	+	+	YES	Y50C1A.1
chrI	461551	461880	+	+	+	YES	W04C9.4	W04C9.4
chrI	488263	488568	+	+	+	NO	W04C9.2; W04C9.6	W04C9.2; W04C9.6
chrI	518438	518800	+	+	+	YES	Y65B4BL.5
chrI	542171	542502	+	+	+	YES
chrI	636702	637042	+	+	+	YES	Y65B4A.3; Y65B4A.6	Y65B4A.3; Y65B4A.6
chrI	663507	663820	+	+	+	YES	Y65B4A.8	Y65B4A.8
chrI	716628	716936	+	+	+	YES	Y18H1A.3
chrI	719836	720150	+	+	+	NO	Y18H1A.6; NA	Y18H1A.6; Y18H1A.7
chrI	853208	853534	+	+	+	YES	Y95B8A.8	Y95B8A.8
chrI	882708	883099	+	+	+	YES	Y95B8A.6; Y95B8A.10	Y95B8A.6; Y95B8A.10
chrI	973044	973354	+	+	+	NO	F54A5.3
chrI	1034237	1034554	+	+	+	NO	Y34D9A.3; Y34D9A.4	Y34D9A.3
chrI	1053602	1053949	+	+	+	YES		Y34D9A.8
chrI	1061961	1062295	+	+	+	NO	Y34D9A.2	Y34D9A.2
chrI	1066998	1067310	+	+	+	YES	Y34D9A.10	Y34D9A.10
chrI	1068057	1068448	+	+	+	YES	R06A10.2; Y34D9A.10	R06A10.2
chrI	1156026	1156343	+	+	+	NO	Y48G8AL.8; Y48G8AL.14	Y48G8AL.14; Y48G8AL.8
chrI	1251476	1251793	+	+	+	YES
chrI	1273789	1274098	+	+	+	NO
chrI	1288716	1289052	+	+	+	NO
chrI	1315450	1315780	+	+	+	NO
chrI	1340023	1340340	+	+	+	NO	K12C11.2	K12C11.2
chrI	1361215	1361517	+	+	+	NO	Y92H12BL.5
chrI	1392838	1393163	+	+	+	YES	Y92H12BM.1	Y92H12BM.1
chrI	1435526	1435831	+	+	+	YES		Y92H12BR.8
chrI	1444042	1444375	+	+	+	YES	F47G6.4; F37F2.2	F37F2.2
chrI	1481513	1481916	+	+	+	YES	F47G6.1
chrI	1559043	1559380	+	+	+	YES	Y92H12A.1
chrI	1562561	1562874	+	+	+	YES	Y92H12A.1
chrI	1628677	1629005	+	+	+	NO	Y73E7A.1; Y73E7A.7	Y73E7A.1
chrI	1651278	1651606	+	+	+	YES	Y71G12B.20	Y71G12B.20
chrI	1676490	1676795	+	+	+	YES	Y71G12B.35	Y71G12B.35
chrI	1697867	1698215	+	+	+	YES	Y71G12B.15	Y71G12B.15
chrI	1717428	1717752	+	+	+	YES	Y71G12B.11
chrI	1719073	1719399	+	+	+	YES	Y71G12B.11
chrI	1823172	1823479	+	+	+	YES	Y71G12B.30; Y71G12B.1	Y71G12B.1; Y71G12B.30
chrI	1832533	1832871	+	+	+	NO	C53H9.2; C53H9.3	C53H9.2; C53H9.3
chrI	1873744	1874110	+	+	+	YES	Y71G12A.3	Y71G12A.3
chrI	1894981	1895290	+	+	+	YES	Y71G12A.2; Y71G12A.4	Y71G12A.2; Y71G12A.4
chrI	1958412	1958722	+	+	+	YES	Y51F10.11; Y51F10.10	Y51F10.10; Y51F10.11
chrI	2011208	2011527	+	+	+	YES	Y20F4.3
chrI	2044977	2045332	+	+	+	NO	Y20F4.4
chrI	2070735	2071058	+	+	+	NO	Y37E3.9; Y37E3.8	Y37E3.9; Y37E3.8
chrI	2084833	2085168	+	+	+	YES
chrI	2155486	2155792	+	+	+	YES
chrI	2291067	2291382	+	+	+	NO	Y39G10AR.11; Y39G10AL.3	Y39G10AL.3
chrI	2299491	2300092	+	+	+	YES	Y39G10AR.10	Y39G10AR.10
chrI	2306767	2307087	+	+	+	NO	Y39G10AR.9; Y39G10AR.13	Y39G10AR.13; Y39G10AR.9
chrI	2312978	2313304	+	+	+	YES	Y39G10AR.8	Y39G10AR.8
chrI	2321806	2322128	+	+	+	NO	Y39G10AR.14	Y39G10AR.14
chrI	2393385	2393721	+	+	+	YES	Y39G10AR.18
chrI	2401427	2401792	+	+	+	YES	Y39G10AR.2; Y39G10AR.18	Y39G10AR.2; Y39G10AR.18
chrI	2421608	2421988	+	+	+	NO	F23C8.6	F23C8.6
chrI	2433565	2433869	+	+	+	YES	F23C8.4; F23C8.9	F23C8.4; F23C8.9
chrI	2485491	2485797	+	+	+	YES	Y74C10AR.1; Y74C10AR.3	Y74C10AR.1; Y74C10AR.3
chrI	2586153	2586481	+	+	+	YES	K07A3.1	K07A3.1
chrI	2603636	2603966	+	+	+	YES	Y23H5A.5
chrI	2605335	2605668	+	+	+	NO	Y23H5A.5
chrI	2628144	2628496	+	+	+	YES	Y23H5A.7
chrI	2639643	2639969	+	+	+	NO
chrI	2703172	2703514	+	+	+	NO	Y71F9B.5
chrI	2776107	2776415	+	+	+	NO	Y71F9B.10	Y71F9B.10
chrI	2831420	2831738	+	+	+	YES	W10C8.2
chrI	2864040	2864346	+	+	+	YES
chrI	2876363	2876684	+	+	+	YES	Y71F9AL.9; Y71F9AL.13	Y71F9AL.13; Y71F9AL.9
chrI	2895000	2895386	+	+	+	NO
chrI	2900910	2901261	+	+	+	YES	Y71F9AL.5; Y71F9AL.17	Y71F9AL.5; Y71F9AL.17
chrI	2928024	2928342	+	+	+	NO	Y71F9AM.6	Y71F9AM.6
chrI	2967602	2967915	+	+	+	NO
chrI	2996236	2996542	+	+	+	YES	Y54E10BL.4	Y54E10BL.4; Y71F9AR.3
chrI	3032765	3033078	+	+	+	YES	Y54E10BR.2	Y54E10BR.2; Y54E10BR.6
chrI	3037907	3038215	+	+	+	YES
chrI	3096193	3096499	+	+	+	YES	M01B12.5	M01B12.5
chrI	3101708	3102129	+	+	+	YES
chrI	3147754	3148103	+	+	+	YES	K09H9.2; K09H9.6	K09H9.6; K09H9.2
chrI	3162442	3162785	+	+	+	NO	Y54E10A.7; Y54E10A.9	Y54E10A.9; Y54E10A.7
chrI	3176427	3176768	+	+	+	NO		Y54E10A.10
chrI	3192565	3192912	+	+	+	YES	Y54E10A.11	Y54E10A.11
chrI	3227934	3228252	+	+	+	NO	Y54E10A.15	Y54E10A.15
chrI	3266636	3266958	+	+	+	NO	W01B11.3; Y44E3B.1	W01B11.3; Y44E3B.1
chrI	3332669	3333012	+	+	+	YES
chrI	3334481	3334789	+	+	+	YES
chrI	3338289	3338606	+	+	+	YES		Y44E3A.1
chrI	3349855	3350182	+	+	+	YES	Y44E3A.6	Y44E3A.6
chrI	3409738	3410054	+	+	+	YES	K03E5.3
chrI	3438826	3439147	+	+	+	NO	Y47G6A.28; Y47G6A.12	Y47G6A.12; Y47G6A.28
chrI	3466726	3467034	+	+	+	NO	Y47G6A.10; Y47G6A.14	Y47G6A.10
chrI	3481399	3481722	+	+	+	NO	Y47G6A.8	Y47G6A.8
chrI	3501117	3501461	+	+	+	YES	Y47G6A.7
chrI	3514295	3514625	+	+	+	YES	Y47G6A.18
chrI	3516274	3516580	+	+	+	YES	Y47G6A.6; Y47G6A.18	Y47G6A.6
chrI	3546903	3547207	+	+	+	YES	Y47G6A.4; Y47G6A.20	Y47G6A.20; Y47G6A.4
chrI	3600727	3601056	+	+	+	YES	Y47G6A.23	Y47G6A.23; Y47G6A.3
chrI	3605643	3605981	+	+	+	NO	Y47G6A.24	Y47G6A.24
chrI	3636517	3636830	+	+	+	YES	T28F2.4	T28F2.4
chrI	3647979	3648404	+	+	+	NO	T28F2.5
chrI	3684479	3684813	+	+	+	YES	D1037.1; D1037.4	D1037.4; D1037.1
chrI	3721380	3721737	+	+	+	YES	T12F5.4; T12F5.3	T12F5.4
chrI	3723416	3723757	+	+	+	NO	T12F5.4
chrI	3759014	3759352	+	+	+	NO	ZK770.3	ZK770.3
chrI	3781499	3782020	+	+	+	NO	C32E8.7; C32E8.5	C32E8.7; C32E8.5
chrI	3787634	3787937	+	+	+	NO	C32E8.2	C32E8.2
chrI	3806516	3806932	+	+	+	YES	C32E8.10
chrI	3822687	3823026	+	+	+	NO
chrI	3824253	3824565	+	+	+	YES	F53F10.4	F53F10.4
chrI	3829303	3829611	+	+	+	YES	F53F10.2
chrI	3842438	3842758	+	+	+	YES	T03F1.6
chrI	3861447	3861786	+	+	+	YES
chrI	3865886	3866209	+	+	+	NO	T03F1.9	T03F1.9
chrI	3873810	3874144	+	+	+	NO	T03F1.1	T03F1.1; T03F1.10
chrI	3876785	3877195	+	+	+	NO	C50F2.3; T03F1.12	C50F2.3; T03F1.12
chrI	3899742	3900054	+	+	+	NO	C50F2.6	C50F2.6
chrI	3930452	3930762	+	+	+	NO	T21E3.2; T20F5.7	T21E3.2
chrI	3959514	3959832	+	+	+	NO
chrI	3982779	3983135	+	+	+	YES	F28H1.3	F28H1.3
chrI	3994465	3994806	+	+	+	YES	F28H1.1
chrI	4032497	4032823	+	+	+	YES	F55C7.7
chrI	4132154	4132468	+	+	+	YES	E01A2.2; E01A2.4	E01A2.4; E01A2.2
chrI	4139257	4139575	+	+	+	YES	E01A2.1; E01A2.6	E01A2.1; E01A2.6
chrI	4172004	4172320	+	+	+	NO	R12E2.3; R12E2.10	R12E2.10
chrI	4178448	4178753	+	+	+	NO	R12E2.2; R12E2.13	R12E2.2; R12E2.13
chrI	4210661	4210970	+	+	+	NO	C18E3.2	C18E3.8; C18E3.2
chrI	4224790	4225107	+	+	+	YES
chrI	4242406	4242711	+	+	+	YES
chrI	4254022	4254335	+	+	+	YES		C43E11.3
chrI	4270419	4270743	+	+	+	NO	C43E11.1; C43E11.10	C43E11.10; C43E11.1
chrI	4297982	4298357	+	+	+	YES	Y47D9A.2	Y47D9A.2
chrI	4320709	4321018	+	+	+	YES	ZK973.6	ZK973.6
chrI	4367786	4368119	+	+	+	NO	ZK973.3; ZK973.8	ZK973.3
chrI	4444320	4444636	+	+	+	YES	C41D11.2; C41D11.3	C41D11.2; C41D11.3
chrI	4450954	4451285	+	+	+	NO	C41D11.5	C41D11.5
chrI	4490313	4490679	+	+	+	YES
chrI	4511069	4511414	+	+	+	YES	Y119C1B.4	Y119C1B.4
chrI	4535912	4536218	+	+	+	YES	Y119C1B.8
chrI	4557096	4557406	+	+	+	YES	D1007.15; Y119C1B.10	D1007.15; Y119C1B.10
chrI	4584706	4585017	+	+	+	NO	D1007.12; D1007.6	D1007.12; D1007.6
chrI	4602874	4603200	+	+	+	NO	D1007.16; D1007.7	D1007.7; D1007.16
chrI	4633531	4633837	+	+	+	NO	C44E4.4; C44E4.1	C44E4.1; C44E4.4
chrI	4644295	4644596	+	+	+	YES	B0041.3; Y119C1A.1	B0041.3; Y119C1A.1
chrI	4647078	4647390	+	+	+	NO	B0041.8; B0041.4	B0041.4; B0041.8
chrI	4651713	4652040	+	+	+	YES	B0041.5
chrI	4654078	4654395	+	+	+	YES	B0041.6
chrI	4699351	4699710	+	+	+	YES
chrI	4703114	4703474	+	+	+	YES	T04D1.4
chrI	4704289	4704624	+	+	+	YES	W09C3.4	W09C3.4
chrI	4745307	4745634	+	+	+	YES	C10H11.1; C10H11.9
chrI	4765688	4765991	+	+	+	YES	M04F3.2; M04F3.3	M04F3.2; M04F3.3
chrI	4767792	4768101	+	+	+	NO
chrI	4769491	4769802	+	+	+	NO	M04F3.1	M04F3.1
chrI	4772943	4773295	+	+	+	YES	M04F3.4	M04F3.4
chrI	4805312	4805616	+	+	+	YES	F54D7.2	F54D7.2
chrI	4917571	4917945	+	+	+	YES	F21F3.7; F21F3.6	F21F3.7
chrI	4926418	4926732	+	+	+	NO	F28B3.5; F28B3.8	F28B3.8; F28B3.5
chrI	4932889	4933215	+	+	+	YES	F28B3.4
chrI	4974749	4975086	+	+	+	NO
chrI	5082290	5082621	+	+	+	NO	C30F8.2	C30F8.2
chrI	5104838	5105147	+	+	+	YES	Y110A7A.13	Y110A7A.13
chrI	5106041	5106368	+	+	+	NO	Y110A7A.11; Y110A7A.14	Y110A7A.14; Y110A7A.11
chrI	5127511	5127819	+	+	+	YES	Y110A7A.8; Y110A7A.17	Y110A7A.17; Y110A7A.8
chrI	5134520	5134855	+	+	+	YES	Y110A7A.5	Y110A7A.5
chrI	5140270	5140587	+	+	+	YES	Y110A7A.3
chrI	5164875	5165200	+	+	+	NO	Y110A7A.1; Y110A7A.19	Y110A7A.1; Y110A7A.19
chrI	5176163	5176590	+	+	+	YES	F56A3.3; F56A3.4	F56A3.3
chrI	5244123	5244437	+	+	+	NO	B0261.4	B0261.4
chrI	5261606	5261917	+	+	+	YES
chrI	5291768	5292097	+	+	+	YES		C01G8.5
chrI	5345042	5345541	+	+	+	YES	F55A12.7	F55A12.7; F55A12.5
chrI	5353777	5354087	+	+	+	NO	F55A12.4; F55A12.8	F55A12.4; F55A12.8
chrI	5379790	5380105	+	+	+	YES	C24A11.2; F55A12.9	C24A11.2
chrI	5420360	5420684	+	+	+	YES
chrI	5422199	5422507	+	+	+	YES	F27C1.4	F27C1.4
chrI	5429767	5430067	+	+	+	YES	F27C1.2; F27C1.7	F27C1.7; F27C1.2
chrI	5485809	5486143	+	+	+	NO	C09D4.5
chrI	5509189	5509532	+	+	+	NO	F59A3.4	F59A3.4
chrI	5518728	5519065	+	+	+	YES	F59A3.1; F59A3.7	F59A3.7
chrI	5545588	5545943	+	+	+	YES	M01A10.2	M01A10.2
chrI	5550410	5550761	+	+	+	NO	M01A10.3; M01A10.3	M01A10.3
chrI	5579362	5579700	+	+	+	YES	M01E11.2; M01E11.6	M01E11.6; M01E11.2
chrI	5589460	5589781	+	+	+	NO	M01E11.7
chrI	5637780	5638102	+	+	+	YES
chrI	5639207	5639523	+	+	+	YES
chrI	5653522	5653857	+	+	+	NO	F55F8.3	F55F8.3
chrI	5659008	5659324	+	+	+	YES	F55F8.6	F55F8.6
chrI	5673630	5673976	+	+	+	NO	T19B4.5; F55F8.9	F55F8.9; T19B4.5
chrI	5691615	5691951	+	+	+	NO	T19B4.2; T19B4.7	T19B4.2; T19B4.7
chrI	5698984	5699299	+	+	+	YES	T19B4.1; T19B4.7
chrI	5768680	5769062	+	+	+	NO	T22E7.1	T22E7.1
chrI	5807391	5807709	+	+	+	NO	C32F10.2; B0414.8	C32F10.2; B0414.8
chrI	5828859	5829246	+	+	+	YES		C32F10.1
chrI	5865874	5866217	+	+	+	YES
chrI	5870549	5870884	+	+	+	YES	F33D11.11	F33D11.11
chrI	5986216	5986527	+	+	+	NO	C06A5.3	C06A5.3; C06A5.6
chrI	5997459	5997770	+	+	+	YES
chrI	5999179	5999501	+	+	+	YES	C06A5.7
chrI	6011774	6012093	+	+	+	NO	C06A5.1	C06A5.9; C06A5.1
chrI	6038066	6038389	+	+	+	YES	C27A12.3	C27A12.3
chrI	6060990	6061426	+	+	+	NO	C27A12.8	C27A12.8
chrI	6063680	6063986	+	+	+	NO	C27A12.10	C27A12.10
chrI	6073472	6073800	+	+	+	YES
chrI	6079607	6079917	+	+	+	YES
chrI	6117998	6118365	+	+	+	YES	T27A3.1
chrI	6175016	6175429	+	+	+	YES	T09B4.3
chrI	6183792	6184105	+	+	+	YES	T09B4.2; T09B4.10	T09B4.10; T09B4.2
chrI	6210765	6211113	+	+	+	YES
chrI	6215422	6215742	+	+	+	NO	T08B2.5; T08B2.9	T08B2.5
chrI	6220849	6221162	+	+	+	NO	T08B2.10	T08B2.10
chrI	6252824	6253182	+	+	+	YES	C48E7.11	C48E7.11
chrI	6280261	6280673	+	+	+	YES	C10G11.7
chrI	6290031	6290350	+	+	+	NO	C10G11.6
chrI	6314743	6315055	+	+	+	YES	F26B1.3	F26B1.3
chrI	6317731	6318059	+	+	+	YES
chrI	6358452	6358757	+	+	+	YES	K04F10.3; K04F10.6	K04F10.6; K04F10.3
chrI	6364647	6365036	+	+	+	YES	K04F10.1	K04F10.1
chrI	6366201	6366535	+	+	+	NO	K04F10.7	K04F10.7
chrI	6378950	6379319	+	+	+	YES	ZC308.1
chrI	6407253	6407574	+	+	+	YES	ZC328.4	ZC328.4; ZC328.5
chrI	6412541	6412872	+	+	+	NO
chrI	6421783	6422120	+	+	+	NO	F37E3.1; R10A10.2	F37E3.1; R10A10.2
chrI	6446484	6446798	+	+	+	NO	T23H2.3	T23H2.3
chrI	6531935	6532269	+	+	+	YES	T10E9.7
chrI	6541898	6542204	+	+	+	YES	T10E9.2	T10E9.2
chrI	6554513	6554833	+	+	+	NO	F57B10.7; F57B10.10	F57B10.10; F57B10.7
chrI	6562397	6562721	+	+	+	NO	F57B10.5	F57B10.5
chrI	6564472	6564795	+	+	+	NO	F57B10.4; F57B10.11	F57B10.11
chrI	6579798	6580104	+	+	+	YES	F57B10.1
chrI	6611239	6611576	+	+	+	YES	D2092.5
chrI	6626782	6627087	+	+	+	NO	D2092.2	D2092.2
chrI	6660087	6660422	+	+	+	YES
chrI	6712876	6713224	+	+	+	YES	T23B3.2
chrI	6745453	6745801	+	+	+	YES	W02D3.9	W02D3.9
chrI	6760098	6760480	+	+	+	YES	F08B6.1; F08B6.3	F08B6.1; F08B6.3
chrI	6780085	6780400	+	+	+	YES	C37A2.5	C37A2.4; C37A2.5
chrI	6781546	6781947	+	+	+	YES
chrI	6789950	6790292	+	+	+	NO	C37A2.2; C37A2.7	C37A2.7
chrI	6799503	6799829	+	+	+	YES	E02D9.1; C37A2.8	C37A2.8
chrI	6814155	6814503	+	+	+	NO	K02F2.3	K02F2.3
chrI	6881947	6882276	+	+	+	NO	T21G5.5
chrI	6913997	6914318	+	+	+	NO	C48B6.3; C48B6.6	C48B6.6
chrI	6923789	6924118	+	+	+	YES	T10B11.3; C48B6.10	C48B6.10
chrI	6945593	6945931	+	+	+	YES		T10B11.6
chrI	6949312	6949678	+	+	+	YES	T10B11.1
chrI	7015648	7016007	+	+	+	YES		H06O01.2
chrI	7021296	7021600	+	+	+	NO	F15C11.2; H06O01.1	F15C11.2
chrI	7084441	7084791	+	+	+	YES	F22D6.4; F22D6.2
chrI	7090172	7090517	+	+	+	NO	F22D6.4; F22D6.3	F22D6.3; F22D6.4
chrI	7094868	7095181	+	+	+	YES	F22D6.6; F22D6.5	F22D6.5; F22D6.6
chrI	7099605	7099938	+	+	+	NO	F22D6.9; F22D6.8	F22D6.9; F22D6.8
chrI	7128185	7128547	+	+	+	YES	K10D3.2	K10D3.2
chrI	7147642	7147943	+	+	+	YES	H37N21.1	H37N21.1
chrI	7149564	7149871	+	+	+	YES	H37N21.1
chrI	7194821	7195152	+	+	+	YES	M05B5.5
chrI	7224596	7224952	+	+	+	NO	C01H6.7	C01H6.7
chrI	7251592	7251920	+	+	+	NO	R06C7.8; R06C7.7	R06C7.8; R06C7.7
chrI	7283691	7283994	+	+	+	NO	F21C3.5	F21C3.5
chrI	7304695	7305013	+	+	+	NO	F13G3.7; F13G3.6	F13G3.6; F13G3.7
chrI	7314337	7314650	+	+	+	NO	F52A8.1; F13G3.10	F13G3.10
chrI	7321517	7321834	+	+	+	YES	F52A8.2	F52A8.2
chrI	7466593	7466899	+	+	+	NO	ZK524.4	ZK524.4
chrI	7480057	7480422	+	+	+	NO		T28F4.2
chrI	7518490	7518874	+	+	+	YES	C26C6.2
chrI	7542159	7542472	+	+	+	YES	C26C6.5	C26C6.5
chrI	7544539	7544889	+	+	+	YES
chrI	7548069	7548591	+	+	+	YES
chrI	7559517	7559846	+	+	+	NO	T25G3.3	T25G3.3
chrI	7563089	7563479	+	+	+	YES	T25G3.4
chrI	7570633	7570975	+	+	+	NO	D2030.2; D2030.1
chrI	7595484	7595823	+	+	+	YES	D2030.9
chrI	7639929	7640241	+	+	+	NO	F29D11.2	F29D11.2
chrI	7676167	7676476	+	+	+	YES	T24B1.1; F26A3.7	F26A3.7; T24B1.1
chrI	7700928	7701235	+	+	+	NO	T23G11.11	T23G11.11
chrI	7724614	7724934	+	+	+	YES	F27D4.4; F27D4.7	F27D4.4; F27D4.7
chrI	7772555	7772871	+	+	+	NO	H15N14.1; H15N14.2	H15N14.2
chrI	7814571	7814876	+	+	+	YES	D2005.4; D2005.4	D2005.4
chrI	7835502	7835852	+	+	+	NO	F30F8.3; F30F8.1	F30F8.1; F30F8.3
chrI	7848830	7849137	+	+	+	YES	F30F8.8; F30F8.5	F30F8.8; F30F8.5
chrI	7861480	7861859	+	+	+	YES	R11A5.2
chrI	7926328	7926643	+	+	+	NO	F20G4.1	F20G4.1
chrI	7935876	7936318	+	+	+	NO	T22C1.1; F20G4.3	T22C1.1
chrI	7940636	7940953	+	+	+	YES	T22C1.5; T22C1.4	T22C1.4; T22C1.5
chrI	7942567	7942985	+	+	+	YES	T22C1.6	T22C1.6
chrI	7961762	7962071	+	+	+	YES	T22C1.10	T22C1.10; T22C1.12
chrI	7968777	7969095	+	+	+	YES	T22C1.11	T22C1.11
chrI	8024568	8024887	+	+	+	NO	C54G4.8	C54G4.8
chrI	8027832	8028137	+	+	+	NO	K04G2.2; K04G2.1
chrI	8045979	8046308	+	+	+	YES
chrI	8100074	8100484	+	+	+	YES	C09H6.1
chrI	8102993	8103351	+	+	+	YES		C09H6.1
chrI	8124355	8124801	+	+	+	YES	C09H6.3; C09H6.2
chrI	8133645	8133950	+	+	+	YES	T28B8.1	T28B8.1
chrI	8222998	8223313	+	+	+	NO	T02E1.2	T02E1.2
chrI	8223684	8224005	+	+	+	NO	T02E1.2
chrI	8288685	8289010	+	+	+	YES
chrI	8290984	8291332	+	+	+	YES	T01G9.6	T01G9.6
chrI	8293877	8294231	+	+	+	YES	T01G9.5; T01G9.4	T01G9.4
chrI	8305337	8305682	+	+	+	YES
chrI	8329607	8329949	+	+	+	NO	F52B5.6	F52B5.6
chrI	8332966	8333302	+	+	+	NO	C34B7.4	C34B7.4
chrI	8392631	8392935	+	+	+	YES	T19A6.2; T19A6.1	T19A6.1
chrI	8406620	8406935	+	+	+	NO	F02E9.1; F02E9.3	F02E9.1
chrI	8409787	8410172	+	+	+	YES	F02E9.2
chrI	8411137	8411607	+	+	+	YES	F02E9.7	F02E9.2
chrI	8416173	8416485	+	+	+	YES	F02E9.4	F02E9.4
chrI	8426736	8427053	+	+	+	NO	F02E9.5
chrI	8511308	8511630	+	+	+	NO	K02B12.3	K02B12.3
chrI	8590574	8590878	+	+	+	NO	R05D11.3; R05D11.1	R05D11.3
chrI	8608727	8609075	+	+	+	NO	F43G9.2; F43G9.1	F43G9.1
chrI	8615068	8615376	+	+	+	YES	F43G9.5; F43G9.3	F43G9.3; F43G9.5
chrI	8692477	8692808	+	+	+	YES	K07A12.3; K07A12.7	K07A12.3; K07A12.7
chrI	8696264	8696585	+	+	+	NO	F39H11.1; F39H11.5	F39H11.5; F39H11.1
chrI	8728465	8728788	+	+	+	NO	C36B1.3; C36B1.4	C36B1.4; C36B1.3
chrI	8747932	8748257	+	+	+	YES	C36B1.12; C36B1.9
chrI	8783691	8784002	+	+	+	YES
chrI	8786754	8787076	+	+	+	YES	DY3.6
chrI	8792299	8792621	+	+	+	YES	DY3.7	DY3.7
chrI	8807960	8808468	+	+	+	NO	F36A2.1; F36A2.8	F36A2.1; F36A2.8
chrI	8813307	8813607	+	+	+	NO	F36A2.7	F36A2.7
chrI	8816415	8816724	+	+	+	NO	F36A2.9; F36A2.6	F36A2.6; F36A2.9
chrI	8839106	8839425	+	+	+	YES	F29D10.1; F36A2.13	F36A2.13
chrI	8852214	8852522	+	+	+	YES
chrI	8905398	8905740	+	+	+	YES	T08G11.4	T08G11.4
chrI	8961917	8962246	+	+	+	NO	F32H2.1	F32H2.1
chrI	8970009	8970327	+	+	+	YES	F32H2.10; F32H2.3	F32H2.3; F32H2.10
chrI	9013982	9014296	+	+	+	NO	F36F2.3; F36F2.3	F36F2.3
chrI	9042726	9043085	+	+	+	YES	C31H5.4	C31H5.4
chrI	9077289	9077618	+	+	+	YES	T06D10.1
chrI	9079978	9080326	+	+	+	NO	T06D10.2	T06D10.2
chrI	9108675	9108985	+	+	+	NO
chrI	9110772	9111118	+	+	+	YES	ZK858.1; W10D5.2	W10D5.2
chrI	9111610	9111972	+	+	+	YES	ZK858.1; W10D5.2
chrI	9113047	9113372	+	+	+	NO	ZK858.1
chrI	9116034	9116440	+	+	+	YES
chrI	9128777	9129100	+	+	+	YES	ZK858.4
chrI	9131821	9132163	+	+	+	YES		ZK858.4
chrI	9141638	9141946	+	+	+	NO	ZK858.6
chrI	9149223	9149553	+	+	+	YES		H32K16.1
chrI	9150134	9150528	+	+	+	YES	ZK858.6
chrI	9163369	9163680	+	+	+	YES	F25H5.4; F25H5.5	F25H5.4; F25H5.5
chrI	9226712	9227045	+	+	+	NO	C45G3.3; C45G3.1	C45G3.3; C45G3.1
chrI	9249251	9249563	+	+	+	YES	F36H2.2	F36H2.2
chrI	9307564	9307868	+	+	+	YES	F26H9.6
chrI	9343740	9344097	+	+	+	NO	C12C8.3
chrI	9372924	9373442	+	+	+	YES
chrI	9390131	9390441	+	+	+	NO		F16A11.3
chrI	9414292	9414610	+	+	+	YES	C17E4.20	C17E4.20
chrI	9422227	9422533	+	+	+	YES	C17E4.6; C17E4.5	C17E4.5; C17E4.6
chrI	9435100	9435550	+	+	+	YES	C17E4.10	C17E4.10
chrI	9471122	9471445	+	+	+	YES	F46A9.5	F46A9.5
chrI	9474790	9475126	+	+	+	YES	F30A10.14; F30A10.1	F30A10.1
chrI	9488058	9488456	+	+	+	YES	F30A10.6; F30A10.5	F30A10.5; F30A10.6
chrI	9500747	9501103	+	+	+	YES	F30A10.8; F30A10.3	F30A10.8
chrI	9505891	9506293	+	+	+	NO	F30A10.9; F30A10.10	F30A10.9; F30A10.10
chrI	9512021	9512356	+	+	+	NO	C41G7.2; C41G7.1	C41G7.2; C41G7.1
chrI	9516034	9516347	+	+	+	YES	C41G7.9
chrI	9581463	9581788	+	+	+	NO	F42H11.2	F42H11.2
chrI	9611527	9611831	+	+	+	NO	K07A1.8	K07A1.8
chrI	9616267	9616574	+	+	+	NO	K07A1.10	K07A1.10
chrI	9619847	9620158	+	+	+	NO	T05F1.1; K07A1.12	K07A1.12; T05F1.1
chrI	9625922	9626235	+	+	+	NO	T05F1.6; T05F1.3	T05F1.6; T05F1.3
chrI	9665047	9665365	+	+	+	YES	C03D6.3; C03D6.4	C03D6.3; C03D6.4
chrI	9669104	9669413	+	+	+	NO	C03D6.8	C03D6.8
chrI	9688746	9689056	+	+	+	NO	C04F12.4	C04F12.4
chrI	9722087	9722618	+	+	+	YES	C16C2.2; C16C2.3	C16C2.2
chrI	9725273	9725617	+	+	+	YES
chrI	9731318	9731672	+	+	+	YES	K02A11.1
chrI	9751016	9751327	+	+	+	YES	F26E4.1
chrI	9752301	9752663	+	+	+	YES	F26E4.1
chrI	9788547	9788886	+	+	+	NO	F26E4.9; F26E4.8	F26E4.9
chrI	9790811	9791155	+	+	+	YES	F26E4.8
chrI	9853826	9854317	+	+	+	YES	K10C3.2; K10C3.2
chrI	9869133	9869444	+	+	+	YES	K10C3.6	K10C3.6
chrI	9870714	9871271	+	+	+	YES	K10C3.6
chrI	9900518	9900853	+	+	+	YES	F52F12.3	F52F12.3; F52F12.4
chrI	9934333	9934668	+	+	+	NO	Y106G6A.2	Y106G6A.2
chrI	9938365	9938681	+	+	+	YES	Y106G6A.1	Y106G6A.1
chrI	9961966	9962271	+	+	+	NO	T23D8.1; T24D1.4	T24D1.4
chrI	9979760	9980065	+	+	+	NO	T23D8.4	T23D8.4
chrI	9984940	9985297	+	+	+	YES		T23D8.9
chrI	9988836	9989154	+	+	+	YES	T23D8.6; T23D8.5	T23D8.5; T23D8.6
chrI	10025929	10026256	+	+	+	NO	F10G8.3	F10G8.3
chrI	10034983	10035289	+	+	+	YES		F10G8.5
chrI	10045808	10046175	+	+	+	NO		F10G8.6
chrI	10079513	10079863	+	+	+	NO	B0379.3	B0379.3
chrI	10121983	10122314	+	+	+	YES	Y106G6D.7; Y106G6D.5	Y106G6D.7; Y106G6D.5
chrI	10173087	10173411	+	+	+	YES	C25A1.5; C25A1.4	C25A1.4
chrI	10178271	10178602	+	+	+	NO		C25A1.6; C25A1.16
chrI	10197080	10197442	+	+	+	YES	C25A1.11	C25A1.11; C25A1.15
chrI	10232550	10232864	+	+	+	YES
chrI	10235135	10235454	+	+	+	YES	Y106G6E.6
chrI	10297886	10298216	+	+	+	YES	T20F10.2; T20F10.1	T20F10.1; T20F10.2
chrI	10330460	10330794	+	+	+	NO	ZC434.2	ZC434.2
chrI	10333066	10333386	+	+	+	NO	ZC434.5; ZC434.4	ZC434.4
chrI	10373882	10374189	+	+	+	YES	F45H11.3; F45H11.2
chrI	10400649	10400971	+	+	+	YES	F25D7.2; F25D7.1	F25D7.1; F25D7.2
chrI	10435689	10436043	+	+	+	NO	Y106G6H.3; Y106G6H.2	Y106G6H.2; Y106G6H.3
chrI	10474634	10474951	+	+	+	YES	Y106G6H.16; Y106G6H.15	Y106G6H.15; Y106G6H.16
chrI	10478112	10478417	+	+	+	YES	F37D6.2	F37D6.2
chrI	10485531	10485850	+	+	+	YES	F37D6.1
chrI	10516962	10517355	+	+	+	YES	F59C6.18
chrI	10517954	10518277	+	+	+	YES	F59C6.4; F59C6.6	F59C6.6; F59C6.4
chrI	10539172	10539496	+	+	+	YES	F25H2.2
chrI	10551482	10551791	+	+	+	NO	F25H2.4	F25H2.4
chrI	10553754	10554098	+	+	+	NO	F25H2.6; F25H2.5	F25H2.5; F25H2.6
chrI	10562505	10562844	+	+	+	YES		F25H2.8
chrI	10565069	10565380	+	+	+	YES	F25H2.9
chrI	10565869	10566173	+	+	+	NO	F25H2.9; F25H2.9	F25H2.9
chrI	10567503	10567854	+	+	+	NO	F25H2.10	F25H2.10
chrI	10585294	10585631	+	+	+	YES	T22A3.3
chrI	10591581	10591893	+	+	+	YES
chrI	10598442	10598761	+	+	+	NO	T22A3.5	T22A3.5
chrI	10622772	10623076	+	+	+	NO	C43H8.2	C43H8.2
chrI	10633075	10633407	+	+	+	YES	B0511.7	B0511.7
chrI	10687037	10687345	+	+	+	NO	C34B2.2; C34B2.8	C34B2.2; C34B2.8
chrI	10733688	10734033	+	+	+	YES	B0205.7; B0205.11	B0205.7; B0205.11
chrI	10769725	10770089	+	+	+	YES
chrI	10788672	10789001	+	+	+	NO	F55A3.3	F55A3.3
chrI	10798594	10798914	+	+	+	YES	F55A3.1
chrI	10816254	10816642	+	+	+	YES	C35E7.6
chrI	10822420	10822738	+	+	+	YES	C35E7.5
chrI	10830839	10831155	+	+	+	YES	C35E7.4
chrI	10894970	10895315	+	+	+	YES	T27C10.6
chrI	10970122	10970452	+	+	+	YES	Y52B11A.3; Y52B11A.2	Y52B11A.2; Y52B11A.3
chrI	11095661	11096038	+	+	+	YES
chrI	11131417	11131730	+	+	+	NO
chrI	11137420	11137744	+	+	+	NO	W02B9.1
chrI	11182389	11182696	+	+	+	NO	F28D9.2; F28D9.1	F28D9.1; F28D9.2
chrI	11188113	11188439	+	+	+	YES
chrI	11202202	11202642	+	+	+	YES
chrI	11221968	11222315	+	+	+	YES	Y53H1A.2; Y53H1A.1	Y53H1A.1; Y53H1A.2
chrI	11280649	11280963	+	+	+	YES	F36D1.1
chrI	11323231	11323553	+	+	+	YES	H25P06.2; H25P06.1	H25P06.2; H25P06.1
chrI	11374278	11374660	+	+	+	YES	F56G4.4; F56G4.6	F56G4.4; F56G4.6
chrI	11416603	11416925	+	+	+	NO	Y53H1C.3; Y53H1C.2	Y53H1C.2
chrI	11517149	11517468	+	+	+	YES	F32B4.4	F32B4.4
chrI	11554467	11554797	+	+	+	YES	F15D3.9
chrI	11578223	11578539	+	+	+	YES	F15D3.7; F15D3.6	F15D3.7
chrI	11611275	11611643	+	+	+	YES	C17D12.1; C17D12.7	C17D12.1; C17D12.7
chrI	11664835	11665175	+	+	+	YES
chrI	11693549	11693866	+	+	+	YES	T22H2.5
chrI	11792786	11793105	+	+	+	YES	ZK1151.1
chrI	11893711	11894027	+	+	+	NO	Y47H9C.8; Y47H9C.7	Y47H9C.7; Y47H9C.8
chrI	11897172	11897473	+	+	+	YES
chrI	11910886	11911198	+	+	+	NO	R09B3.4; R09B3.3	R09B3.4; R09B3.3
chrI	11934173	11934491	+	+	+	NO
chrI	11964812	11965137	+	+	+	YES	Y53C10A.12
chrI	12004833	12005146	+	+	+	YES		Y53C10A.6
chrI	12039810	12040159	+	+	+	YES	F58D5.5
chrI	12065283	12065586	+	+	+	NO	F58D5.1	F58D5.1
chrI	12106048	12106373	+	+	+	YES	M01G12.12	M01G12.12
chrI	12164683	12165001	+	+	+	NO	R05D7.2; R05D7.1
chrI	12183119	12183431	+	+	+	YES	R05D7.5; R05D7.4	R05D7.4; R05D7.5
chrI	12206535	12206873	+	+	+	NO	C15C6.3	C15C6.3
chrI	12426742	12427062	+	+	+	YES	NA; E03H4.8	E03H4.8
chrI	12486798	12487111	+	+	+	YES	T27F6.5	T27F6.5
chrI	12524360	12524673	+	+	+	YES	K11D2.4
chrI	12532081	12532477	+	+	+	YES	W02D9.1; W02D9.2	W02D9.1; W02D9.2
chrI	12534436	12534782	+	+	+	YES
chrI	12551075	12551400	+	+	+	NO	W02D9.10	W02D9.10
chrI	12575715	12576043	+	+	+	YES	F33E2.2
chrI	12592926	12593304	+	+	+	YES	F33E2.5
chrI	12652126	12652437	+	+	+	NO	H28O16.1; H28O16.2	H28O16.1; H28O16.2
chrI	12664883	12665193	+	+	+	NO	T26E3.4	T26E3.4
chrI	12727939	12728302	+	+	+	NO	T06G6.9; T06G6.9	T06G6.9
chrI	12736626	12736926	+	+	+	YES	W02A11.3; W02A11.2
chrI	12741134	12741486	+	+	+	YES	W02A11.4; W02A11.2	W02A11.4; W02A11.2
chrI	12815777	12816114	+	+	+	YES	Y18D10A.3	Y18D10A.3; Y18D10A.4
chrI	12826575	12826889	+	+	+	YES	Y18D10A.6
chrI	12858357	12858666	+	+	+	YES	Y18D10A.9	Y18D10A.9
chrI	12877057	12877381	+	+	+	YES	Y18D10A.13
chrI	12903954	12904267	+	+	+	NO	Y18D10A.17; Y18D10A.16	Y18D10A.16; Y18D10A.17
chrI	12918109	12918423	+	+	+	NO	Y18D10A.19	Y18D10A.19
chrI	12966782	12967096	+	+	+	NO	C47B2.3	C47B2.3
chrI	12968461	12968771	+	+	+	NO	C47B2.5; C47B2.4	C47B2.5; C47B2.4
chrI	12995626	12995936	+	+	+	NO	CC4.3	CC4.3
chrI	13031412	13031739	+	+	+	NO
chrI	13036527	13036845	+	+	+	NO
chrI	13040453	13040791	+	+	+	NO
chrI	13161804	13162125	+	+	+	NO	F22G12.4; F22G12.4	F22G12.4; F22G12.5
chrI	13287117	13287450	+	+	+	YES
chrI	13289741	13290073	+	+	+	NO	M01E5.5; M01E5.4	M01E5.4
chrI	13330852	13331184	+	+	+	YES	T04D3.5	T04D3.5
chrI	13337122	13337461	+	+	+	YES	W08E3.1; W08E3.2
chrI	13338881	13339200	+	+	+	YES	W08E3.1; W08E3.4	W08E3.1; W08E3.4
chrI	13345254	13345627	+	+	+	YES
chrI	13349043	13349397	+	+	+	YES		Y40B1A.3
chrI	13351045	13351377	+	+	+	YES
chrI	13369667	13370031	+	+	+	NO
chrI	13372965	13373293	+	+	+	YES	Y40B1A.4
chrI	13411446	13411777	+	+	+	YES	W05H12.4; C01A2.1	C01A2.1; W05H12.4
chrI	13434399	13434707	+	+	+	NO
chrI	13475519	13475822	+	+	+	YES	Y48G10A.3
chrI	13495070	13495403	+	+	+	NO
chrI	13500251	13500607	+	+	+	NO
chrI	13505716	13506047	+	+	+	NO
chrI	13514221	13514529	+	+	+	YES	Y87G2A.1; Y87G2A.18	Y87G2A.1; Y87G2A.18
chrI	13528124	13528427	+	+	+	YES	Y87G2A.25	Y87G2A.25
chrI	13542232	13542548	+	+	+	YES	Y87G2A.3	Y87G2A.3
chrI	13559618	13559973	+	+	+	YES	Y87G2A.16; Y87G2A.5	Y87G2A.5
chrI	13576346	13576720	+	+	+	NO	Y87G2A.8
chrI	13588806	13589119	+	+	+	YES	Y87G2A.10	Y87G2A.10
chrI	13626199	13626529	+	+	+	NO	Y6B3A.1	Y6B3A.1
chrI	13628524	13628868	+	+	+	NO	W09C5.2; W09C5.1	W09C5.2; W09C5.1
chrI	13653819	13654136	+	+	+	YES	W09C5.7; W09C5.6	W09C5.6; W09C5.7
chrI	13659415	13659718	+	+	+	NO	W09C5.8	W09C5.8
chrI	13663236	13663551	+	+	+	NO	W04A4.5	W04A4.5
chrI	13688607	13688930	+	+	+	NO
chrI	13756395	13756711	+	+	+	NO	Y6B3B.4; Y6B3B.5	Y6B3B.4; Y6B3B.5
chrI	13812309	13812620	+	+	+	NO	NA; W09G3.2	W09G3.2
chrI	13814739	13815369	+	+	+	NO		W09G3.8
chrI	13835050	13835394	+	+	+	YES	W09G3.1
chrI	13854183	13854715	+	+	+	YES	W04A8.6	W04A8.6
chrI	13951691	13952015	+	+	+	YES	Y71A12B.1; Y71A12B.9	Y71A12B.1; Y71A12B.9
chrI	13997010	13997361	+	+	+	YES
chrI	14004189	14004504	+	+	+	NO	Y71A12B.12	Y71A12B.12
chrI	14070801	14071134	+	+	+	YES	F47G4.3
chrI	14082484	14082822	+	+	+	NO	F47G4.2	F47G4.2
chrI	14101080	14101383	+	+	+	NO	Y63D3A.5; Y63D3A.4	Y63D3A.5; Y63D3A.4
chrI	14179657	14179964	+	+	+	NO		C37A5.9
chrI	14181139	14181467	+	+	+	NO	C37A5.9
chrI	14226248	14226561	+	+	+	YES
chrI	14320328	14320675	+	+	+	NO	F49B2.5
chrI	14405654	14405963	+	+	+	NO	Y105E8A.9; Y105E8A.8	Y105E8A.9; Y105E8A.8
chrI	14469183	14469493	+	+	+	YES	Y105E8A.17; Y105E8A.16	Y105E8A.16; Y105E8A.17
chrI	14496418	14496731	+	+	+	NO	Y105E8A.20	Y105E8A.20
chrI	14569983	14570292	+	+	+	YES
chrI	14605924	14606240	+	+	+	YES
chrI	14612696	14613034	+	+	+	NO
chrI	14642528	14642847	+	+	+	YES	Y105E8B.7; Y105E8B.2	Y105E8B.2; Y105E8B.7
chrI	14647484	14647806	+	+	+	NO	Y105E8B.4	Y105E8B.4
chrI	14651532	14651878	+	+	+	NO	Y105E8B.3	Y105E8B.3
chrI	14662848	14663158	+	+	+	YES	Y105E8B.8
chrI	14707977	14708296	+	+	+	NO		Y54E5A.5
chrI	14710879	14711192	+	+	+	YES	Y54E5A.7; Y54E5A.6	Y54E5A.6; Y54E5A.7
chrI	14721461	14721784	+	+	+	YES	K05C4.2	K05C4.2
chrI	14737340	14737680	+	+	+	NO	K05C4.7	K05C4.7
chrI	14756696	14757022	+	+	+	NO	F39B2.10; F39B2.11	F39B2.10; F39B2.11
chrI	14759395	14759725	+	+	+	NO	F39B2.6; F39B2.9	F39B2.6; F39B2.9
chrI	14768839	14769194	+	+	+	YES	F39B2.8	F39B2.8
chrI	14787744	14788080	+	+	+	YES	F39B2.4	F39B2.4
chrI	14789939	14790277	+	+	+	YES	F39B2.2; F39B2.3	F39B2.2; F39B2.3
chrI	14845551	14845893	+	+	+	YES
chrI	14960283	14960634	+	+	+	YES	ZK909.4
chrI	15013858	15014178	+	+	+	NO	F33H2.5	F33H2.5
chrI	15022970	15023290	+	+	+	NO	F33H2.2; F33H2.1	F33H2.1; F33H2.2
chrI	15033946	15034259	+	+	+	NO	F33H2.3; F33H2.8	F33H2.3
chrI	15041484	15042006	+	+	+	NO		F31C3.1
chrI	15052481	15052824	+	+	+	YES	F31C3.4; F31C3.5	F31C3.4; F31C3.5
chrII	18880	19188	+	+	+	YES	C01B12.2	C01B12.2
chrII	24489	24808	+	+	+	YES	C01B12.8	C01B12.8
chrII	43669	43983	+	+	+	YES	F23F1.1; F23F1.8	F23F1.1
chrII	66351	66672	+	+	+	YES	C23H3.1
chrII	122080	122392	+	+	+	YES
chrII	155951	156264	+	+	+	NO	T01D1.2; T25D3.2	T25D3.2
chrII	159358	159675	+	+	+	YES	T01D1.2
chrII	216610	216932	+	+	+	NO	F48A11.4	F48A11.4
chrII	221190	221539	+	+	+	YES	F48A11.5
chrII	255184	255512	+	+	+	NO	Y43H11AL.3	Y43H11AL.3
chrII	285643	285966	+	+	+	YES	B0432.4; B0432.10
chrII	312063	312437	+	+	+	YES	K01A2.8	K01A2.8
chrII	347698	348054	+	+	+	YES	D1069.3	D1069.3
chrII	410887	411196	+	+	+	YES	C24H12.4; C24H12.5	C24H12.4; C24H12.5
chrII	476031	476367	+	+	+	NO	W07E6.5; W07E6.1	W07E6.1; W07E6.5
chrII	506073	506395	+	+	+	YES	T27A1.1	T27A1.1
chrII	555439	555760	+	+	+	NO	C09E8.1
chrII	601317	601618	+	+	+	NO
chrII	603046	603364	+	+	+	YES
chrII	604096	604415	+	+	+	YES
chrII	622543	622854	+	+	+	NO	T04B8.5
chrII	625958	626266	+	+	+	YES	T04B8.3
chrII	848571	848891	+	+	+	NO	F28A10.6	F28A10.6
chrII	913260	913575	+	+	+	YES	R07C3.8	R07C3.8
chrII	1236483	1236815	+	+	+	NO	F47F6.1
chrII	1242544	1242886	+	+	+	YES
chrII	1246888	1247219	+	+	+	YES	F47F6.1
chrII	1310084	1310426	+	+	+	YES	F56D12.6; F56D12.1	F56D12.1; F56D12.6
chrII	1320459	1320790	+	+	+	NO	F56D12.5	F56D12.5
chrII	1323142	1323547	+	+	+	YES
chrII	1437567	1437888	+	+	+	NO	Y51H7C.11	Y51H7C.11
chrII	1501932	1502275	+	+	+	YES	H17B01.1
chrII	1663563	1663928	+	+	+	YES	ZC204.2; ZC204.14	ZC204.2
chrII	1736428	1736728	+	+	+	YES	F45C12.15	F45C12.15
chrII	2059003	2059330	+	+	+	NO	F07E5.5	F07E5.5
chrII	2195578	2195886	+	+	+	YES	C33C12.1; C33C12.10
chrII	2204109	2204433	+	+	+	YES	Y59C2A.2	Y59C2A.2
chrII	2219920	2220251	+	+	+	YES	Y59C2A.3	Y59C2A.3
chrII	2232456	2232758	+	+	+	NO	F54A3.3; F54A3.6	F54A3.6
chrII	2341033	2341342	+	+	+	YES		F43C11.9
chrII	2451039	2451339	+	+	+	YES
chrII	2504453	2504757	+	+	+	YES	F59H5.1	F59H5.1
chrII	2564955	2565269	+	+	+	NO	F09D1.1	F09D1.1
chrII	2752550	2752897	+	+	+	NO	F29A7.3; F29A7.6	F29A7.3; F29A7.6
chrII	2787181	2787557	+	+	+	NO	F08D12.1; F08D12.12	F08D12.1; F08D12.12
chrII	2800819	2801151	+	+	+	NO		K12H6.1
chrII	2807741	2808046	+	+	+	NO	K12H6.12	K12H6.12
chrII	2889224	2889543	+	+	+	YES		Y110A2AL.13
chrII	2919083	2919410	+	+	+	NO	Y110A2AR.3	Y110A2AR.1; Y110A2AR.3
chrII	2920815	2921135	+	+	+	NO	ZK355.2
chrII	2973926	2974236	+	+	+	NO
chrII	2987894	2988213	+	+	+	YES	K08A2.4	K08A2.4
chrII	3055592	3055925	+	+	+	YES	B0454.1; B0454.9
chrII	3076965	3077288	+	+	+	YES	Y25C1A.5; Y25C1A.8	Y25C1A.8
chrII	3118958	3119269	+	+	+	YES	T10D4.6	T10D4.6
chrII	3303605	3303979	+	+	+	NO
chrII	3305579	3305974	+	+	+	YES
chrII	3309867	3310225	+	+	+	YES
chrII	3373892	3374238	+	+	+	NO	Y49F6C.4
chrII	3482264	3482598	+	+	+	NO	Y49F6B.4	Y49F6B.4
chrII	3502689	3503010	+	+	+	NO	Y49F6B.2; Y49F6B.10	Y49F6B.10; Y49F6B.2
chrII	3521371	3521838	+	+	+	YES
chrII	3523580	3523889	+	+	+	YES
chrII	3547331	3547657	+	+	+	YES	W09G10.4
chrII	3808133	3808452	+	+	+	NO	F54D10.5	F54D10.5
chrII	3896998	3897320	+	+	+	YES
chrII	3930875	3931180	+	+	+	YES	F53C3.13
chrII	3957434	3957798	+	+	+	NO
chrII	4003736	4004063	+	+	+	YES
chrII	4044393	4044703	+	+	+	NO	K07D4.3	K07D4.3
chrII	4047909	4048211	+	+	+	YES
chrII	4237920	4238254	+	+	+	YES	C16A11.2; C16A11.6	C16A11.2; C16A11.6
chrII	4299265	4299575	+	+	+	YES	C01F1.2; C01F1.6	C01F1.2
chrII	4376713	4377078	+	+	+	YES	B0286.1; B0286.4	B0286.4
chrII	4506552	4506882	+	+	+	NO
chrII	4571117	4571525	+	+	+	YES		M03A1.1
chrII	4603092	4603407	+	+	+	YES	F35D11.4; F35D11.5	F35D11.4; F35D11.5
chrII	4672697	4673019	+	+	+	YES	T05A7.4	T05A7.4
chrII	4693218	4693538	+	+	+	YES	F10G7.5	F10G7.5
chrII	4698316	4698632	+	+	+	NO	F10G7.4; F10G7.8	F10G7.8; F10G7.4
chrII	4706367	4706684	+	+	+	NO	F10G7.2; F10G7.9	F10G7.2; F10G7.9
chrII	4740026	4740353	+	+	+	NO	F41C3.4	F41C3.4
chrII	4828095	4828410	+	+	+	YES	C33F10.2	C33F10.2; C33F10.13
chrII	4851666	4851975	+	+	+	NO	F11G11.7	F11G11.7
chrII	4902087	4902397	+	+	+	NO	R05F9.9	R05F9.9
chrII	4904261	4904576	+	+	+	YES	R05F9.1; R05F9.10	R05F9.1; R05F9.10
chrII	4935554	4935861	+	+	+	YES	ZK546.11	ZK546.5
chrII	4955404	4955721	+	+	+	YES	Y38A8.2	Y38A8.2
chrII	4959717	4960060	+	+	+	NO	Y38A8.3	Y38A8.3
chrII	4993824	4994134	+	+	+	NO	T27F7.1; T27F7.3	T27F7.1; T27F7.3
chrII	4999186	4999504	+	+	+	NO	F59A6.5	F59A6.5; F59A6.11
chrII	5017234	5017568	+	+	+	YES	F59A6.1
chrII	5047325	5047653	+	+	+	YES
chrII	5055206	5055547	+	+	+	NO	C27A2.2; C27A2.3	C27A2.3; C27A2.2
chrII	5061821	5062149	+	+	+	NO	C27A2.1	C27A2.1
chrII	5081233	5081549	+	+	+	NO	C27A2.6	C27A2.6
chrII	5092360	5092681	+	+	+	YES	C04G6.2
chrII	5181507	5181825	+	+	+	YES
chrII	5200978	5201326	+	+	+	NO	C34F11.3
chrII	5227819	5228207	+	+	+	YES	EGAP2.2; C34F11.9
chrII	5330165	5330471	+	+	+	NO
chrII	5336883	5337229	+	+	+	NO
chrII	5358235	5358543	+	+	+	NO	F09E5.17; F09E5.11	F09E5.11; F09E5.17
chrII	5373283	5373592	+	+	+	YES	F09E5.13	F09E5.13; F09E5.3
chrII	5379633	5379974	+	+	+	YES	F09E5.1	F09E5.1
chrII	5389980	5390295	+	+	+	NO	EEED8.8	EEED8.8
chrII	5416298	5416613	+	+	+	NO	EEED8.2	EEED8.2
chrII	5420964	5421285	+	+	+	YES	EEED8.1	EEED8.1
chrII	5425998	5426421	+	+	+	YES		F07F6.8
chrII	5429684	5430033	+	+	+	NO	F07F6.2; F07F6.4	F07F6.2; F07F6.4
chrII	5460851	5461246	+	+	+	YES	F56D1.4
chrII	5473974	5474285	+	+	+	NO	F56D1.3	F56D1.3
chrII	5501302	5501635	+	+	+	NO	ZK177.6; F12A10.8	ZK177.6; F12A10.8
chrII	5543410	5543721	+	+	+	YES
chrII	5593609	5593949	+	+	+	YES	C17G10.4	C17G10.4
chrII	5649472	5649788	+	+	+	NO	F59E12.2; F59E12.11	F59E12.2; F59E12.11
chrII	5688930	5689300	+	+	+	YES	C25H3.11	C25H3.11
chrII	5691428	5691748	+	+	+	NO	C25H3.4; C25H3.9	C25H3.4; C25H3.9
chrII	5714873	5715177	+	+	+	YES	C18A3.5	C18A3.5; C18A3.9
chrII	5782509	5782850	+	+	+	YES		K05F1.6
chrII	5836275	5836685	+	+	+	NO	ZK1248.14	ZK1248.14
chrII	5839228	5839585	+	+	+	NO	ZK1248.19	ZK1248.19
chrII	5844639	5844986	+	+	+	YES	H41C03.3
chrII	5873604	5874089	+	+	+	YES	F55C12.5; F55C12.5	F55C12.5
chrII	5907517	5907878	+	+	+	YES	F59G1.3	F59G1.3
chrII	5966656	5967000	+	+	+	NO	B0034.1; B0034.3
chrII	6046049	6046393	+	+	+	YES	R12C12.5
chrII	6047663	6047993	+	+	+	NO	R12C12.2	R12C12.2; R12C12.6
chrII	6097501	6097828	+	+	+	NO	F21H12.1; F21H12.6	F21H12.1; F21H12.6
chrII	6196923	6197227	+	+	+	YES	C30B5.2; C30B5.4	C30B5.2; C30B5.4
chrII	6250807	6251124	+	+	+	NO	T24H7.1	T24H7.1
chrII	6268512	6268848	+	+	+	NO	F13H8.2; F13H8.8
chrII	6269809	6270146	+	+	+	YES	F13H8.2	F13H8.2
chrII	6321035	6321345	+	+	+	NO	C32D5.3	C32D5.3
chrII	6331456	6331771	+	+	+	NO	C32D5.5	C32D5.5
chrII	6355715	6356023	+	+	+	NO		C32D5.11
chrII	6360838	6361163	+	+	+	YES	K10B2.4	K10B2.4
chrII	6370178	6370493	+	+	+	YES	K10B2.1
chrII	6383224	6383554	+	+	+	NO	F58F12.1	F58F12.1
chrII	6453415	6453739	+	+	+	YES	K06A1.5	K06A1.5
chrII	6489809	6490128	+	+	+	NO	T28D9.2; T28D9.10	T28D9.2; T28D9.10
chrII	6491822	6492158	+	+	+	YES	T28D9.1	T28D9.1; T28D9.11
chrII	6519767	6520087	+	+	+	NO	C56E6.2; C56E6.3	C56E6.3
chrII	6535988	6536302	+	+	+	NO	F18C5.3	C56E6.9
chrII	6588911	6589236	+	+	+	YES	C56C10.3; C56C10.8	C56C10.8; C56C10.3
chrII	6598095	6598411	+	+	+	NO	C56C10.13	C56C10.13
chrII	6601018	6601338	+	+	+	YES	C56C10.1; C56C10.11	C56C10.1; C56C10.11
chrII	6609457	6609759	+	+	+	YES	C56C10.12	C56C10.12
chrII	6683628	6683948	+	+	+	YES	C18H9.3	C18H9.3
chrII	6734715	6735077	+	+	+	NO	T14B4.3	T14B4.3
chrII	6741491	6741809	+	+	+	YES	F41G3.14	F41G3.14
chrII	6776449	6776858	+	+	+	NO	T13C2.4; T13C2.4	T13C2.4
chrII	6782877	6783215	+	+	+	YES	T13C2.6	T13C2.6
chrII	6827477	6827867	+	+	+	NO		F31E8.1
chrII	6858906	6859247	+	+	+	YES
chrII	6913363	6913682	+	+	+	NO	B0252.4	B0252.4
chrII	6943632	6944049	+	+	+	YES	F22D3.2
chrII	6951416	6951744	+	+	+	NO	F22D3.1; F22D3.6	F22D3.1; F22D3.6
chrII	6968412	6968730	+	+	+	NO
chrII	7022607	7022936	+	+	+	YES	C52E12.6; C52E12.4	C52E12.4; C52E12.6
chrII	7025507	7025910	+	+	+	YES	C52E12.1	C52E12.1
chrII	7050166	7050492	+	+	+	NO	ZK1127.5; ZK1127.9	ZK1127.5; ZK1127.9
chrII	7072565	7072875	+	+	+	NO	T02G5.9; T02G5.8	T02G5.9
chrII	7105032	7105352	+	+	+	NO	F10E7.7; F10E7.8	F10E7.7; F10E7.8
chrII	7111684	7112008	+	+	+	NO	F10E7.5	F10E7.5
chrII	7131957	7132265	+	+	+	NO	T07F8.3; T07F8.4	T07F8.3; T07F8.4
chrII	7152018	7152321	+	+	+	NO	C27H5.3	C27H5.3
chrII	7301696	7302023	+	+	+	NO	F45E12.3	F45E12.3
chrII	7364057	7364418	+	+	+	NO	F43E2.5	F43E2.5
chrII	7374189	7374495	+	+	+	NO	F43E2.2; F43E2.7	F43E2.2; F43E2.7
chrII	7392143	7392453	+	+	+	YES	C07D10.2
chrII	7393630	7393951	+	+	+	YES
chrII	7478713	7479153	+	+	+	NO	D1022.1; D1022.7	D1022.7; D1022.1
chrII	7537658	7537996	+	+	+	YES	ZK1290.4	ZK1290.4
chrII	7598947	7599446	+	+	+	YES	R07G3.3; R07G3.5	R07G3.3; R07G3.5
chrII	7614395	7614832	+	+	+	YES
chrII	7615466	7615796	+	+	+	YES	R07G3.1; R07G3.7
chrII	7662285	7662638	+	+	+	YES	F18A1.5; F18A1.6	F18A1.6
chrII	7669464	7669811	+	+	+	YES
chrII	7699046	7699402	+	+	+	YES	B0495.2; B0495.6	B0495.2; B0495.6
chrII	7708585	7708908	+	+	+	NO	B0495.1; B0495.9	B0495.9
chrII	7755211	7755536	+	+	+	YES	B0228.1; B0228.6	B0228.1; B0228.6
chrII	7781131	7781443	+	+	+	YES	C06A8.5; C06A8.2	C06A8.2; C06A8.5
chrII	7838683	7839006	+	+	+	NO
chrII	7845989	7846334	+	+	+	YES	T09A5.4	T09A5.4
chrII	7857434	7857743	+	+	+	NO	T09A5.15; T09A5.8	T09A5.8; T09A5.15
chrII	7860370	7860716	+	+	+	NO	T09A5.10	T09A5.10
chrII	7870697	7871004	+	+	+	NO	T09A5.12
chrII	7873937	7874369	+	+	+	YES	T01H3.3	T01H3.3
chrII	7879310	7879649	+	+	+	YES	T01H3.5; T01H3.1	T01H3.1; T01H3.5
chrII	7891893	7892241	+	+	+	NO	ZK675.1
chrII	7945190	7945507	+	+	+	YES	ZK669.4	ZK669.4
chrII	8015394	8015719	+	+	+	YES	C08B11.1
chrII	8039437	8039744	+	+	+	NO	C08B11.8; C08B11.7	C08B11.7; C08B11.8
chrII	8062275	8062606	+	+	+	NO	T05H10.5	T05H10.5
chrII	8086843	8087182	+	+	+	NO	K02C4.3	K02C4.3
chrII	8091511	8091825	+	+	+	YES
chrII	8124923	8125234	+	+	+	YES	C41C4.6; C41C4.4	C41C4.4
chrII	8128723	8129069	+	+	+	YES	C41C4.6
chrII	8143342	8143653	+	+	+	YES	F10B5.1; F10B5.8	F10B5.1; F10B5.8
chrII	8157953	8158335	+	+	+	YES	F10B5.5	F10B5.5
chrII	8162275	8162603	+	+	+	NO	F10B5.7; F10B5.6	F10B5.6; F10B5.7
chrII	8185042	8185356	+	+	+	YES	T05C12.7; T05C12.6	T05C12.7; T05C12.6
chrII	8216433	8216772	+	+	+	YES	M110.4; M110.3	M110.4; M110.3
chrII	8222724	8223069	+	+	+	YES
chrII	8229356	8229692	+	+	+	YES
chrII	8325171	8325495	+	+	+	NO	C26D10.3; C26D10.1	C26D10.1; C26D10.3
chrII	8328964	8329280	+	+	+	NO	C26D10.2	C26D10.2; C26D10.4
chrII	8412164	8412520	+	+	+	YES	F49E12.6	F49E12.6
chrII	8442281	8442606	+	+	+	NO	F22B5.2; F22B5.2	F22B5.2
chrII	8464555	8464881	+	+	+	YES	F22B5.9	F22B5.9
chrII	8516798	8517122	+	+	+	NO	T13H5.7	T13H5.7
chrII	8525381	8525712	+	+	+	NO	T13H5.5; T13H5.4	T13H5.4; T13H5.5
chrII	8561265	8561589	+	+	+	YES	F54C9.14; F54C9.1	F54C9.1
chrII	8566099	8566411	+	+	+	NO	F54C9.2	F54C9.2
chrII	8569361	8569676	+	+	+	NO	F54C9.5	F54C9.4; F54C9.5
chrII	8602373	8602694	+	+	+	NO	F28C6.7; F28C6.3	F28C6.3; F28C6.7
chrII	8661583	8661926	+	+	+	YES	D2085.3; D2085.6	D2085.3; D2085.6
chrII	8683985	8684326	+	+	+	YES	C34C6.9; D2085.5
chrII	8716400	8716719	+	+	+	NO	T01B7.5; T01B7.4	T01B7.4; T01B7.5
chrII	8769460	8769807	+	+	+	YES	K08F8.6
chrII	8787422	8787744	+	+	+	YES
chrII	8811060	8811386	+	+	+	NO	F46C5.8; F46C5.9	F46C5.8; F46C5.9
chrII	8846638	8846975	+	+	+	YES
chrII	8884251	8884606	+	+	+	YES	T07D4.4; T07D4.5	T07D4.4; T07D4.5
chrII	8927296	8927618	+	+	+	NO	T21B10.7; B0457.2	T21B10.7
chrII	8940401	8940713	+	+	+	NO	T21B10.5; T21B10.4	T21B10.4; T21B10.5
chrII	8964868	8965190	+	+	+	NO	C18E9.2; C18E9.4	C18E9.2; C18E9.4
chrII	8969303	8969621	+	+	+	NO	C18E9.3	C18E9.3; C18E9.5
chrII	8997534	8997859	+	+	+	YES	F44G4.4; F44G4.3	F44G4.4; F44G4.3
chrII	9054656	9054975	+	+	+	NO	T24B8.2; T24B8.7	T24B8.2
chrII	9057290	9057604	+	+	+	NO	T24B8.1	T24B8.1
chrII	9099044	9099392	+	+	+	NO	T24H10.1; C07H4.2	C07H4.2; T24H10.1
chrII	9108498	9108836	+	+	+	NO	T24H10.3	T24H10.3
chrII	9112910	9113228	+	+	+	YES	T24H10.7	T24H10.7
chrII	9169488	9169815	+	+	+	NO	T23G7.1	T23G7.1
chrII	9177129	9177516	+	+	+	NO	T23G7.5; T23G7.4	T23G7.4; T23G7.5
chrII	9242871	9243213	+	+	+	YES
chrII	9262906	9263379	+	+	+	NO
chrII	9274021	9274345	+	+	+	YES	C01G6.4
chrII	9282835	9283154	+	+	+	YES	C01G6.6; C01G6.5
chrII	9308694	9309043	+	+	+	YES
chrII	9319462	9319800	+	+	+	YES	D2013.2; D2013.3	D2013.2; D2013.3
chrII	9322993	9323353	+	+	+	NO	D2013.10; D2013.1	D2013.1
chrII	9356739	9357159	+	+	+	YES	F42A8.2
chrII	9416684	9417017	+	+	+	YES	M176.3; M176.2	M176.2; M176.3
chrII	9491000	9491319	+	+	+	YES	T19H5.4
chrII	9557436	9557814	+	+	+	NO	F35H8.3	F35H8.3
chrII	9591131	9591524	+	+	+	YES	E02H1.3; E02H1.1	E02H1.3; E02H1.1
chrII	9603419	9603750	+	+	+	YES
chrII	9619392	9619711	+	+	+	NO
chrII	9624126	9624453	+	+	+	NO	ZK1307.8; T15H9.7	T15H9.7; ZK1307.8
chrII	9646097	9646440	+	+	+	YES	ZK1307.5
chrII	9667385	9667723	+	+	+	NO	ZK1320.11	ZK1320.11
chrII	9669026	9669473	+	+	+	YES	ZK1320.12	ZK1320.12
chrII	9706246	9706550	+	+	+	NO	Y53C12A.3	Y53C12A.3
chrII	9716692	9717003	+	+	+	NO	Y53C12A.1	Y53C12A.1
chrII	9746105	9746411	+	+	+	NO	Y53C12B.3; Y53C12B.1	Y53C12B.3; Y53C12B.1
chrII	9921661	9921974	+	+	+	YES	C05C10.2	C05C10.2
chrII	9931002	9931321	+	+	+	YES	C05C10.4
chrII	9940481	9940792	+	+	+	NO	C05C10.6	C05C10.6
chrII	9968360	9968670	+	+	+	YES	R53.6; R53.4	R53.4; R53.6
chrII	10045054	10045364	+	+	+	YES	F52H3.3	F52H3.3
chrII	10099930	10100290	+	+	+	YES	ZK945.3; ZK945.2	ZK945.2; ZK945.3
chrII	10169408	10169726	+	+	+	YES	F33H1.1; F33H1.1	F33H1.1
chrII	10172491	10172827	+	+	+	NO	F33H1.3	F33H1.3
chrII	10174396	10174739	+	+	+	NO	F33H1.4	F33H1.4
chrII	10200800	10201139	+	+	+	NO	R05H5.5	R05H5.5
chrII	10300995	10301321	+	+	+	YES	ZK970.3	ZK970.3
chrII	10303760	10304074	+	+	+	NO	ZK970.4	ZK970.4
chrII	10350506	10350825	+	+	+	YES	C07E3.9; C07E3.1	C07E3.1; C07E3.9
chrII	10370810	10371157	+	+	+	YES
chrII	10382265	10382633	+	+	+	NO	T09F3.1
chrII	10384728	10385069	+	+	+	YES		T09F3.1
chrII	10388083	10388392	+	+	+	YES	T09F3.2
chrII	10416378	10416812	+	+	+	NO	E04D5.1; E04D5.1	E04D5.1
chrII	10445746	10446100	+	+	+	YES	ZK673.2
chrII	10501640	10501981	+	+	+	NO
chrII	10502672	10502980	+	+	+	YES	F59B10.1	F59B10.1
chrII	10542015	10542345	+	+	+	YES	R166.4	R166.4
chrII	10548760	10549155	+	+	+	YES	R166.5
chrII	10551966	10552286	+	+	+	YES
chrII	10563427	10563737	+	+	+	NO	C06A1.1	C06A1.1
chrII	10658755	10659065	+	+	+	YES	D2089.1; M28.5	D2089.1; M28.5
chrII	10662692	10663059	+	+	+	NO	NA
chrII	10798515	10798838	+	+	+	NO	R06F6.5	R06F6.5
chrII	10820050	10820381	+	+	+	YES	R06F6.9; R06F6.8	R06F6.8
chrII	10824084	10824421	+	+	+	YES	M106.1; R06F6.12	M106.1; R06F6.12
chrII	10851142	10851455	+	+	+	YES
chrII	10868814	10869119	+	+	+	NO	M106.5; M106.4	M106.5; M106.4
chrII	10872575	10872884	+	+	+	NO	F59E10.3; F59E10.2	F59E10.2; F59E10.3
chrII	10946907	10947328	+	+	+	YES	R03D7.5	R03D7.5
chrII	10989252	10989652	+	+	+	YES	C09D8.1
chrII	11022055	11022386	+	+	+	NO	F33A8.1	F33A8.1
chrII	11049919	11050271	+	+	+	YES	F33A8.6; F33A8.5	F33A8.6
chrII	11097360	11097700	+	+	+	YES	C09H10.3; C09H10.2	C09H10.3; C09H10.2
chrII	11103081	11103396	+	+	+	YES	C09H10.5
chrII	11126426	11126764	+	+	+	YES	F40F8.9; F40F8.10	F40F8.9; F40F8.10
chrII	11132575	11132882	+	+	+	NO	F40F8.11	F40F8.11
chrII	11184969	11185286	+	+	+	YES	F37H8.1	F37H8.1
chrII	11239008	11239345	+	+	+	NO	T06D8.9; T06D8.8	T06D8.8; T06D8.9
chrII	11293399	11293752	+	+	+	YES	NA; C47G2.4	C47G2.4
chrII	11305633	11305963	+	+	+	YES	T24F1.3	T24F1.3
chrII	11345653	11345962	+	+	+	NO	B0491.5	B0491.5
chrII	11440199	11440643	+	+	+	YES	VW02B12L.2	VW02B12L.2
chrII	11453051	11453359	+	+	+	YES	W02B12.3; W02B12.2	W02B12.2
chrII	11464497	11464815	+	+	+	NO	W02B12.8; W02B12.6	W02B12.6; W02B12.8
chrII	11473633	11473940	+	+	+	YES	W02B12.11; W02B12.10	W02B12.10; W02B12.11
chrII	11537212	11537547	+	+	+	YES
chrII	11542315	11542713	+	+	+	YES	F54D5.11	F54D5.11
chrII	11545340	11545651	+	+	+	NO	F54D5.8; F54D5.9	F54D5.8
chrII	11567216	11567610	+	+	+	YES	F54D5.5	F54D5.5
chrII	11578338	11578669	+	+	+	YES	F54D5.14; F54D5.1	F54D5.14
chrII	11599795	11600117	+	+	+	NO	F07A11.3	F07A11.3
chrII	11632780	11633092	+	+	+	YES
chrII	11652823	11653209	+	+	+	NO	ZK20.5; ZK20.3	ZK20.5; ZK20.3
chrII	11675976	11676290	+	+	+	NO	C47D12.2; C47D12.1	C47D12.1; C47D12.2
chrII	11688078	11688391	+	+	+	YES	C47D12.7
chrII	11694500	11694814	+	+	+	NO	C47D12.7; C47D12.6
chrII	11749653	11750026	+	+	+	YES	F13D12.7
chrII	11759277	11759624	+	+	+	YES	F44E5.5; F44E5.4	F44E5.4; F44E5.5
chrII	11778086	11778398	+	+	+	NO	F43G6.1; F43G6.9	F43G6.1; F43G6.9
chrII	11814009	11814346	+	+	+	NO	F43G6.8	F43G6.8
chrII	11874706	11875016	+	+	+	NO	K12D12.1; K12D12.2	K12D12.2; K12D12.1
chrII	11915815	11916147	+	+	+	YES	ZK930.1	Y17G7A.1; ZK930.1
chrII	11967565	11967878	+	+	+	NO	W03C9.5	W03C9.5
chrII	12006714	12007042	+	+	+	YES	Y17G7B.5	Y17G7B.5
chrII	12023521	12023995	+	+	+	YES	Y17G7B.12	Y17G7B.12
chrII	12042008	12042350	+	+	+	YES	Y17G7B.7; Y17G7B.13
chrII	12089614	12089962	+	+	+	YES	Y17G7B.15
chrII	12102395	12102726	+	+	+	YES	Y17G7B.17
chrII	12107854	12108168	+	+	+	YES	Y17G7B.18	Y17G7B.18
chrII	12192260	12192579	+	+	+	YES
chrII	12222546	12222873	+	+	+	YES
chrII	12339196	12339525	+	+	+	YES	C50E10.4	C50E10.4
chrII	12459494	12459820	+	+	+	NO	F15A4.11	F15A4.11
chrII	12603742	12604044	+	+	+	YES	Y38E10A.7; Y38E10A.6	Y38E10A.6
chrII	12768293	12768730	+	+	+	NO	Y46G5A.13; Y46G5A.12	Y46G5A.12; Y46G5A.13
chrII	12778418	12778746	+	+	+	YES
chrII	12798770	12799169	+	+	+	YES	Y46G5A.17
chrII	12799950	12800261	+	+	+	YES
chrII	12805711	12806080	+	+	+	YES	Y46G5A.18	Y46G5A.18
chrII	12944835	12945153	+	+	+	YES
chrII	12953368	12953695	+	+	+	NO
chrII	13016442	13016751	+	+	+	YES
chrII	13030761	13031120	+	+	+	YES	F18A11.2; Y38F1A.10
chrII	13156995	13157315	+	+	+	YES	F32A11.1; F32A11.2	F32A11.2; F32A11.1
chrII	13187146	13187502	+	+	+	YES	W09H1.5	W09H1.5
chrII	13195201	13195507	+	+	+	YES	W09H1.6	W09H1.6
chrII	13196738	13197061	+	+	+	YES	W09H1.6
chrII	13237873	13238201	+	+	+	YES	F15D4.3	F15D4.3
chrII	13294614	13294961	+	+	+	NO
chrII	13335160	13335475	+	+	+	YES
chrII	13337981	13338312	+	+	+	YES	Y48C3A.10	Y48C3A.10
chrII	13369277	13369582	+	+	+	YES	Y48C3A.20	Y48C3A.20
chrII	13447725	13448034	+	+	+	YES	E01G4.1	E01G4.1
chrII	13456626	13456974	+	+	+	YES
chrII	13477272	13477624	+	+	+	YES
chrII	13494757	13495109	+	+	+	YES	F45H10.3	F45H10.3
chrII	13575569	13575887	+	+	+	NO	Y48E1B.7; Y48E1B.5	Y48E1B.7
chrII	13739436	13739778	+	+	+	YES	R06B9.6
chrII	13829375	13829926	+	+	+	YES	F08G2.4; F08G2.3
chrII	13834446	13834761	+	+	+	YES	F08G2.5
chrII	13847425	13847740	+	+	+	YES
chrII	13872535	13872846	+	+	+	YES	Y51H1A.3; Y51H1A.2	Y51H1A.2; Y51H1A.3
chrII	13888377	13888686	+	+	+	YES	Y51H1A.6	Y51H1A.6
chrII	13908633	13908945	+	+	+	YES	W02B8.2	W02B8.2
chrII	13973537	13973882	+	+	+	YES
chrII	13976204	13976524	+	+	+	YES	Y39G8B.2	Y39G8B.2
chrII	14040402	14040737	+	+	+	YES
chrII	14049126	14049445	+	+	+	NO
chrII	14050538	14050941	+	+	+	YES	W01G7.1
chrII	14059808	14060122	+	+	+	NO	W01G7.3	W01G7.3
chrII	14063162	14063487	+	+	+	YES	W01G7.5; W01G7.5	W01G7.5
chrII	14102167	14102493	+	+	+	NO	Y39G8C.3
chrII	14154399	14154719	+	+	+	YES	Y48B6A.2; Y48B6A.1	Y48B6A.1
chrII	14244534	14244891	+	+	+	YES	Y48B6A.11
chrII	14248121	14248542	+	+	+	YES
chrII	14349547	14349861	+	+	+	YES	Y54G11A.11; Y54G11A.17	Y54G11A.11; Y54G11A.17
chrII	14357959	14358282	+	+	+	NO	R06A4.9; R06A4.8	R06A4.8; R06A4.9
chrII	14365260	14365580	+	+	+	NO	R06A4.4	R06A4.4
chrII	14383689	14384007	+	+	+	NO	R06A4.7	R06A4.7
chrII	14390062	14390372	+	+	+	NO	F26H11.2; F26H11.1	F26H11.1; F26H11.2
chrII	14399602	14399926	+	+	+	NO	F26H11.2; NA
chrII	14438023	14438356	+	+	+	YES	K04B12.2
chrII	14441183	14441499	+	+	+	NO	K04B12.3	K04B12.3
chrII	14488658	14488978	+	+	+	NO	K10H10.1; C13B4.2	C13B4.2
chrII	14528416	14528774	+	+	+	YES	F57C2.6; F57C2.5	F57C2.5; F57C2.6
chrII	14561687	14562002	+	+	+	YES	C04H5.6	C04H5.6
chrII	14645387	14645740	+	+	+	NO
chrII	14794990	14795337	+	+	+	NO	Y54E2A.11	Y54E2A.11
chrII	14814955	14815295	+	+	+	NO	W01D2.1	W01D2.1
chrII	14822428	14822774	+	+	+	YES
chrII	14856946	14857296	+	+	+	NO	R05H10.2	R05H10.2
chrII	14969350	14969654	+	+	+	YES	Y53F4B.4; Y53F4B.3	Y53F4B.3; Y53F4B.4
chrII	15010476	15010782	+	+	+	NO	Y53F4B.11; Y53F4B.9	Y53F4B.9; Y53F4B.11
chrII	15025803	15026121	+	+	+	YES	Y53F4B.13; NA	Y53F4B.13
chrII	15076820	15077157	+	+	+	YES	Y53F4B.19; Y53F4B.18	Y53F4B.19
chrII	15232753	15233064	+	+	+	YES	Y46E12BL.2	Y46E12BL.2
chrII	15255799	15256135	+	+	+	NO	2RSSE.1
chrII	15263056	15263503	+	+	+	YES
chrIII	25599	25910	+	+	+	YES
chrIII	95002	95316	+	+	+	YES	C29F9.7	C29F9.7
chrIII	96230	96548	+	+	+	YES
chrIII	131657	131981	+	+	+	YES	C29F9.1; C29F9.13	C29F9.1
chrIII	188512	188835	+	+	+	YES	F40G9.3; F40G9.11	F40G9.11; F40G9.3
chrIII	220395	220720	+	+	+	YES
chrIII	235198	235507	+	+	+	YES	Y50D7A.4	Y50D7A.4
chrIII	343635	343946	+	+	+	YES		Y50D7A.8
chrIII	432940	433275	+	+	+	YES	Y55B1BR.2
chrIII	434369	434706	+	+	+	YES		Y55B1BR.2
chrIII	491139	491448	+	+	+	YES	F30H5.1	F30H5.1
chrIII	558805	559147	+	+	+	YES
chrIII	598196	598511	+	+	+	YES	Y55B1AR.2	Y55B1AR.2
chrIII	623796	624118	+	+	+	YES	T19C3.4
chrIII	634592	634942	+	+	+	NO	T19C3.8	T19C3.8
chrIII	640506	640849	+	+	+	YES	W06E11.2; W06E11.5	W06E11.2; W06E11.5
chrIII	647289	647628	+	+	+	YES
chrIII	783284	783617	+	+	+	NO	F42G9.1; F42G9.6	F42G9.1; F42G9.6
chrIII	793644	793957	+	+	+	NO	B0412.4; F42G9.7	B0412.4; F42G9.7
chrIII	833714	834027	+	+	+	YES	K02F3.4; K02F3.6	K02F3.4
chrIII	844052	844407	+	+	+	YES	K02F3.2
chrIII	845548	845887	+	+	+	YES	K02F3.2	K02F3.2
chrIII	887977	888325	+	+	+	YES	F23H11.2; T24C4.6
chrIII	910821	911178	+	+	+	NO	F23H11.1; F23H11.5	F23H11.5; F23H11.1
chrIII	982008	982329	+	+	+	YES
chrIII	1037206	1037522	+	+	+	YES	BE0003N10.1; BE0003N10.2	BE0003N10.1; BE0003N10.2
chrIII	1054142	1054529	+	+	+	NO	BE0003N10.3
chrIII	1080583	1080903	+	+	+	NO	Y92C3B.1; Y92C3B.3	Y92C3B.3; Y92C3B.1
chrIII	1142837	1143153	+	+	+	NO	Y71D11A.2	Y71D11A.2
chrIII	1202202	1202523	+	+	+	NO	Y119D3B.12; Y119D3B.16	Y119D3B.12; Y119D3B.16
chrIII	1207891	1208204	+	+	+	YES	Y119D3B.11	Y119D3B.11
chrIII	1418732	1419037	+	+	+	NO	Y82E9BR.3; Y82E9BR.15	Y82E9BR.3
chrIII	1495883	1496217	+	+	+	YES	M01G5.1; M01G5.6	M01G5.1; M01G5.6
chrIII	1533125	1533445	+	+	+	YES	M01G5.5	M01G5.5; Y67D2.4
chrIII	1540167	1540489	+	+	+	YES	Y67D2.3; Y67D2.5	Y67D2.3; Y67D2.5
chrIII	1591687	1592020	+	+	+	NO
chrIII	1618960	1619296	+	+	+	NO	Y22D7AL.5; Y22D7AL.10	Y22D7AL.5; Y22D7AL.10
chrIII	1681007	1681332	+	+	+	NO
chrIII	1785854	1786156	+	+	+	NO	Y39A3CL.2
chrIII	1824554	1824920	+	+	+	YES	Y39A3CL.7; Y39A3CL.6	Y39A3CL.6; Y39A3CL.7
chrIII	1859582	1859904	+	+	+	NO	Y39A3CR.4	Y39A3CR.4
chrIII	1905656	1905973	+	+	+	YES	F53A3.4; B0524.6	F53A3.4; B0524.6
chrIII	1921103	1921615	+	+	+	YES
chrIII	1925212	1925537	+	+	+	YES
chrIII	1950255	1950573	+	+	+	YES	F53A3.3; F53A3.2	F53A3.3; F53A3.2
chrIII	2100908	2101236	+	+	+	YES	Y48G9A.8
chrIII	2125962	2126311	+	+	+	YES
chrIII	2132105	2132413	+	+	+	NO
chrIII	2151512	2151851	+	+	+	NO	Y48G9A.3	Y48G9A.3
chrIII	2171861	2172327	+	+	+	YES
chrIII	2304870	2305207	+	+	+	YES	Y54F10BM.9	Y54F10BM.9
chrIII	2331260	2331580	+	+	+	NO	Y54F10BM.1; Y54F10BM.13	Y54F10BM.1; Y54F10BM.13
chrIII	2375934	2376249	+	+	+	YES	H14E04.2	H14E04.2
chrIII	2401130	2401490	+	+	+	NO	H14E04.1; H14E04.5	H14E04.5
chrIII	2418190	2418495	+	+	+	NO	W04B5.3; W04B5.5	W04B5.3; W04B5.5
chrIII	2426170	2426482	+	+	+	NO
chrIII	2471875	2472202	+	+	+	YES	Y54F10AL.2
chrIII	2528618	2528969	+	+	+	YES	Y54F10AM.5; Y54F10AM.10	Y54F10AM.10; Y54F10AM.5
chrIII	2532757	2533119	+	+	+	YES
chrIII	2535264	2535585	+	+	+	YES
chrIII	2576705	2577028	+	+	+	YES	Y54F10AR.1
chrIII	2578610	2578921	+	+	+	YES	Y71H2B.8	Y71H2B.8
chrIII	2597101	2597418	+	+	+	YES	Y71H2B.6; Y71H2B.10	Y71H2B.10
chrIII	2698789	2699099	+	+	+	YES	Y71H2AM.9; Y71H2AM.9	Y71H2AM.9
chrIII	2768650	2768964	+	+	+	NO	Y71H2AM.17	Y71H2AM.17
chrIII	2785875	2786221	+	+	+	NO	Y71H2AM.5; Y71H2AM.20	Y71H2AM.5; Y71H2AM.20
chrIII	2805094	2805429	+	+	+	YES	Y71H2AM.3	Y71H2AM.3
chrIII	2814938	2815365	+	+	+	NO	Y71H2AM.23	Y71H2AM.23
chrIII	2816522	2816838	+	+	+	YES
chrIII	2947266	2947598	+	+	+	YES	H05C05.1
chrIII	2966543	2966875	+	+	+	YES	H05C05.2
chrIII	3036067	3036374	+	+	+	YES
chrIII	3067948	3068262	+	+	+	NO	H06I04.4; H06I04.6	H06I04.4
chrIII	3070076	3070391	+	+	+	NO	H06I04.3	H06I04.3
chrIII	3175030	3175375	+	+	+	NO	R148.3	R148.3
chrIII	3248669	3248983	+	+	+	NO	Y53G8AL.2	Y53G8AL.2
chrIII	3271673	3272093	+	+	+	YES		Y53G8AM.2
chrIII	3273149	3273466	+	+	+	YES
chrIII	3279257	3279573	+	+	+	NO	Y53G8AM.8
chrIII	3294308	3294624	+	+	+	YES	Y53G8AR.6; Y53G8AR.8	Y53G8AR.6; Y53G8AR.8
chrIII	3322258	3322608	+	+	+	NO	Y53G8AR.2; Y53G8AR.9	Y53G8AR.2
chrIII	3404468	3404813	+	+	+	NO	F59A2.5; F59A2.1	F59A2.1; F59A2.5
chrIII	3456264	3456564	+	+	+	YES	C34C12.2	C34C12.2
chrIII	3460103	3460411	+	+	+	YES	C34C12.8	C34C12.8
chrIII	3471404	3471732	+	+	+	YES	C34C12.5; C34C12.4	C34C12.5
chrIII	3505217	3505526	+	+	+	NO	M01F1.3	M01F1.3
chrIII	3509949	3510275	+	+	+	NO	M01F1.6; M01F1.4	M01F1.4; M01F1.6
chrIII	3532073	3532401	+	+	+	YES	M01F1.7
chrIII	3583325	3583691	+	+	+	NO
chrIII	3623864	3624225	+	+	+	YES	C32A3.1
chrIII	3650709	3651026	+	+	+	NO	C46F11.2; C46F11.3	C46F11.2; C46F11.3
chrIII	3664257	3664580	+	+	+	NO	C46F11.4	C46F11.4
chrIII	3672878	3673199	+	+	+	NO
chrIII	3677432	3677750	+	+	+	YES	C46F11.6
chrIII	3701556	3701933	+	+	+	YES	C14B1.2; C14B1.1	C14B1.1; C14B1.2
chrIII	3719612	3719920	+	+	+	NO	C14B1.8	C14B1.8
chrIII	3786558	3786918	+	+	+	NO	C44F1.5	C44F1.5
chrIII	3801383	3801702	+	+	+	YES	T24A11.1
chrIII	3820159	3820505	+	+	+	YES	R13G10.1	R13G10.1
chrIII	3821974	3822290	+	+	+	YES	R13G10.2	R13G10.2
chrIII	3852234	3852544	+	+	+	YES	C36A4.6	C36A4.6
chrIII	3862927	3863239	+	+	+	YES	C36A4.9; C36A4.8	C36A4.8
chrIII	3867423	3867738	+	+	+	NO	F13B10.2	F13B10.2
chrIII	3873472	3873830	+	+	+	YES	F13B10.1
chrIII	3916681	3916994	+	+	+	YES	ZK1058.4; ZK1058.2	ZK1058.4
chrIII	3953390	3953724	+	+	+	NO	F37A8.5
chrIII	4004219	4004528	+	+	+	NO	C36E8.3; C36E8.1	C36E8.1
chrIII	4010201	4010516	+	+	+	YES	C36E8.4
chrIII	4019870	4020179	+	+	+	NO	T02C12.2; C36E8.5	T02C12.2
chrIII	4057926	4058247	+	+	+	YES	E03A3.2	E03A3.2
chrIII	4087620	4087937	+	+	+	YES	C03C10.1
chrIII	4150874	4151199	+	+	+	YES	C16C10.11
chrIII	4171040	4171365	+	+	+	YES	C16C10.4; C16C10.5	C16C10.4; C16C10.5
chrIII	4191279	4191669	+	+	+	YES	R74.4; R74.10
chrIII	4196646	4197000	+	+	+	YES		R74.5
chrIII	4223656	4223961	+	+	+	YES	F43C1.2
chrIII	4237728	4238039	+	+	+	YES
chrIII	4269560	4269876	+	+	+	NO	R10E4.1	R10E4.1; T08A11.2
chrIII	4282032	4282503	+	+	+	YES	R10E4.2
chrIII	4291300	4291628	+	+	+	NO	R10E4.6; R10E4.4	R10E4.4
chrIII	4313473	4313783	+	+	+	YES	H38K22.2; H38K22.1	H38K22.1; H38K22.2
chrIII	4317088	4317421	+	+	+	YES		H38K22.3
chrIII	4332574	4332883	+	+	+	NO	B0285.1
chrIII	4380855	4381167	+	+	+	YES		B0284.3
chrIII	4404371	4404690	+	+	+	NO	R07E5.3; R07E5.17	R07E5.3; R07E5.17
chrIII	4412141	4412464	+	+	+	YES
chrIII	4419353	4419685	+	+	+	YES	R07E5.8; R07E5.7	R07E5.8; R07E5.7
chrIII	4475492	4475809	+	+	+	NO	F56F3.5; F56F3.1	F56F3.1; F56F3.5
chrIII	4502596	4502917	+	+	+	YES
chrIII	4508428	4508734	+	+	+	NO	C07G2.3	C07G2.3; F25F2.1
chrIII	4515224	4515548	+	+	+	YES
chrIII	4552050	4552380	+	+	+	YES	M88.5
chrIII	4560498	4560835	+	+	+	NO	M88.6
chrIII	4568593	4568909	+	+	+	NO	F35G12.2; F35G12.1	F35G12.1
chrIII	4578437	4578758	+	+	+	NO	F35G12.4; F35G12.3	F35G12.3; F35G12.4
chrIII	4587212	4587554	+	+	+	NO	F35G12.8; F35G12.7	F35G12.8; F35G12.7
chrIII	4612620	4612952	+	+	+	YES	F10F2.1	F10F2.1
chrIII	4649317	4649623	+	+	+	YES	T23F11.1; T23F11.6
chrIII	4666695	4667144	+	+	+	YES	T23F11.4
chrIII	4693293	4693596	+	+	+	NO	T04A8.8; T04A8.6	T04A8.6; T04A8.8
chrIII	4703973	4704283	+	+	+	YES	T04A8.11; T04A8.16	T04A8.16; T04A8.11
chrIII	4720865	4721180	+	+	+	NO	T04A8.14	T04A8.14
chrIII	4754193	4754506	+	+	+	NO	B0393.2; B0393.1	B0393.1; B0393.2
chrIII	4757012	4757334	+	+	+	NO	B0393.3	B0393.3
chrIII	4796069	4796389	+	+	+	YES	C38D4.5	C38D4.5
chrIII	4850123	4850468	+	+	+	NO	F26A1.1; F26A1.14	F26A1.1; F26A1.14
chrIII	4878328	4878639	+	+	+	YES	C35D10.16; C35D10.13	C35D10.16; C35D10.13
chrIII	4899761	4900092	+	+	+	YES	F26F4.4; F26F4.7	F26F4.4
chrIII	4905266	4905837	+	+	+	NO	F26F4.8; F26F4.3	F26F4.8
chrIII	4917992	4918316	+	+	+	YES	F26F4.11	F26F4.11
chrIII	4947366	4947733	+	+	+	YES
chrIII	4948645	4948973	+	+	+	YES	C26E6.2
chrIII	4962946	4963258	+	+	+	NO	C27F2.9	C27F2.9
chrIII	4998246	4998648	+	+	+	YES	R144.5; C27F2.8	C27F2.8
chrIII	5013827	5014244	+	+	+	YES
chrIII	5018148	5018473	+	+	+	NO	R144.4; R144.7	R144.4; R144.7
chrIII	5024427	5024742	+	+	+	NO	R144.2	R144.2
chrIII	5031458	5031851	+	+	+	YES
chrIII	5047215	5047547	+	+	+	YES	C45G9.5; C45G9.7	C45G9.7
chrIII	5068837	5069150	+	+	+	NO	C45G9.2; C45G9.11	C45G9.2; C45G9.11
chrIII	5080936	5081454	+	+	+	YES	F54D8.2	F54D8.2
chrIII	5084628	5084964	+	+	+	NO
chrIII	5102695	5103012	+	+	+	NO	F54D8.6	F54D8.6
chrIII	5153183	5153489	+	+	+	YES	Y54H5A.1; Y54H5A.3	Y54H5A.1; Y54H5A.3
chrIII	5162813	5163137	+	+	+	NO
chrIII	5172535	5172848	+	+	+	YES	K10D2.5; T10F2.4	K10D2.5; T10F2.4
chrIII	5193316	5193637	+	+	+	YES
chrIII	5202671	5203017	+	+	+	YES	K10D2.6
chrIII	5228004	5228317	+	+	+	NO	C34E10.6; C34E10.10	C34E10.6; C34E10.10
chrIII	5274957	5275283	+	+	+	NO	ZC395.3; ZC395.10	ZC395.3; ZC395.10
chrIII	5308300	5308656	+	+	+	NO	F52C9.7	F52C9.7
chrIII	5318483	5318801	+	+	+	YES	F52C9.8
chrIII	5349293	5349619	+	+	+	NO	Y32H12A.2	Y32H12A.2
chrIII	5379958	5380286	+	+	+	YES	Y32H12A.5	Y32H12A.5
chrIII	5405651	5405971	+	+	+	YES	W03A5.2; Y32H12A.8	W03A5.2
chrIII	5421533	5421858	+	+	+	NO	W03A5.7
chrIII	5442864	5443179	+	+	+	NO	F48E8.6; T24G10.2	F48E8.6; T24G10.2
chrIII	5448234	5448550	+	+	+	NO	F48E8.5; F48E8.7	F48E8.7
chrIII	5449969	5450327	+	+	+	YES	F48E8.5; F48E8.8	F48E8.5; F48E8.8
chrIII	5499001	5499345	+	+	+	NO	R02F2.9	R02F2.9
chrIII	5542028	5542346	+	+	+	YES
chrIII	5554981	5555296	+	+	+	NO	F09F7.4; F09F7.7	F09F7.4; F09F7.7
chrIII	5586967	5587289	+	+	+	YES	F56D2.2	F56D2.2
chrIII	5591811	5592121	+	+	+	NO	F56D2.1; F56D2.6	F56D2.1; F56D2.6
chrIII	5603630	5603948	+	+	+	NO	C05D2.6	C05D2.6
chrIII	5621280	5621603	+	+	+	YES	C05D2.1
chrIII	5637337	5637665	+	+	+	YES
chrIII	5665301	5665646	+	+	+	YES
chrIII	5668143	5668468	+	+	+	YES
chrIII	5678976	5679281	+	+	+	YES	F54E7.2; F54E7.8	F54E7.2; F54E7.8
chrIII	5688246	5688623	+	+	+	YES	F54E7.7
chrIII	5692686	5693016	+	+	+	YES	B0336.5; B0336.6	B0336.5; B0336.6
chrIII	5698367	5698713	+	+	+	YES	B0336.4; B0336.8	B0336.8; B0336.4
chrIII	5706281	5706590	+	+	+	YES	B0336.3; B0336.10	B0336.10
chrIII	5710765	5711101	+	+	+	YES	B0336.12	B0336.3; B0336.12
chrIII	5715546	5715877	+	+	+	YES	B0336.2	B0336.2
chrIII	5785604	5785946	+	+	+	NO	Y37B11A.3	Y37B11A.3
chrIII	5853281	5853581	+	+	+	NO	F01F1.7	F01F1.7
chrIII	5855835	5856154	+	+	+	NO	F01F1.6; F01F1.8	F01F1.6; F01F1.8
chrIII	5871775	5872111	+	+	+	NO
chrIII	5879322	5879656	+	+	+	NO	F01F1.1	F01F1.1
chrIII	5900682	5901035	+	+	+	YES	C28H8.6
chrIII	5906042	5906413	+	+	+	NO	C28H8.4; C28H8.9	C28H8.9
chrIII	5925811	5926125	+	+	+	YES	C28H8.1; C28H8.12	C28H8.12; C28H8.1
chrIII	5958183	5958500	+	+	+	NO	F25B5.2; F25B5.7	F25B5.2; F25B5.7
chrIII	6009096	6009453	+	+	+	NO	ZK328.2; ZK328.4	ZK328.2; ZK328.4
chrIII	6019781	6020103	+	+	+	YES	ZK328.1; ZK328.5	ZK328.1; ZK328.5
chrIII	6116500	6116804	+	+	+	NO	T17E9.1; T17E9.2	T17E9.2
chrIII	6170117	6170433	+	+	+	YES	F42A10.4
chrIII	6173058	6173370	+	+	+	NO	F42A10.1; F42A10.5	F42A10.1; F42A10.5
chrIII	6198687	6198992	+	+	+	NO	C23G10.4; C23G10.7	C23G10.4; C23G10.7
chrIII	6206311	6206626	+	+	+	YES	C23G10.3; C23G10.8	C23G10.3; C23G10.8
chrIII	6248120	6248463	+	+	+	YES	T12A2.2; T12A2.8	T12A2.2; T12A2.8
chrIII	6303104	6303412	+	+	+	YES	F47D12.9	F47D12.9
chrIII	6342074	6342386	+	+	+	NO	C56G2.3; C56G2.7	C56G2.7
chrIII	6344774	6345082	+	+	+	YES	C56G2.9
chrIII	6375025	6375349	+	+	+	NO	C16A3.7; C16A3.9	C16A3.9; C16A3.7
chrIII	6383218	6383560	+	+	+	NO	C16A3.3	C16A3.3
chrIII	6421034	6421378	+	+	+	YES	C05D11.7
chrIII	6431792	6432113	+	+	+	NO	C05D11.3; C05D11.10	C05D11.3; C05D11.10
chrIII	6442576	6442907	+	+	+	YES	C05D11.11
chrIII	6444363	6444718	+	+	+	YES	C05D11.13	C05D11.13
chrIII	6447551	6447911	+	+	+	YES	C05D11.12
chrIII	6453722	6454030	+	+	+	NO	T26A5.5; T26A5.7	T26A5.5
chrIII	6464259	6464616	+	+	+	YES	T26A5.3; T26A5.9	T26A5.9
chrIII	6537198	6537504	+	+	+	YES	C09E7.4	C09E7.4
chrIII	6551716	6552086	+	+	+	YES		C09E7.7
chrIII	6606173	6606491	+	+	+	YES	F20H11.2
chrIII	6608157	6608480	+	+	+	NO	F20H11.3	F20H11.3; F20H11.4
chrIII	6615105	6615422	+	+	+	NO	Y40D12A.1	Y40D12A.1
chrIII	6625315	6625655	+	+	+	YES	C13B9.3	C13B9.3
chrIII	6710040	6710363	+	+	+	NO	F37A4.8	F37A4.8
chrIII	6869332	6869645	+	+	+	YES	R13F6.1; R13F6.10	R13F6.1; R13F6.10
chrIII	6897684	6897985	+	+	+	YES	T07E3.4	T07E3.4
chrIII	6947937	6948309	+	+	+	YES
chrIII	6951444	6951795	+	+	+	NO	F57B9.2
chrIII	6961209	6961645	+	+	+	YES	F57B9.1; F57B9.10
chrIII	6968278	6968607	+	+	+	YES		F31E3.4
chrIII	6971940	6972252	+	+	+	NO	F31E3.3; F31E3.5	F31E3.5; F31E3.3
chrIII	6978830	6979288	+	+	+	YES	F31E3.1
chrIII	7021311	7021626	+	+	+	NO
chrIII	7031986	7032354	+	+	+	NO
chrIII	7073997	7074320	+	+	+	NO	ZK418.5	ZK418.5
chrIII	7116681	7117021	+	+	+	YES	B0280.8
chrIII	7122804	7123201	+	+	+	YES	B0280.3; B0280.9	B0280.3; B0280.9
chrIII	7153794	7154223	+	+	+	YES	K04G7.3	K04G7.3
chrIII	7155699	7156030	+	+	+	YES	K04G7.3
chrIII	7162355	7162677	+	+	+	NO	K04G7.1; K04G7.11	K04G7.1; K04G7.11
chrIII	7166701	7167023	+	+	+	YES
chrIII	7179683	7180009	+	+	+	NO	F37C12.4; F37C12.9	F37C12.4; F37C12.9
chrIII	7181837	7182152	+	+	+	NO	F37C12.2	F37C12.2
chrIII	7184067	7184392	+	+	+	YES	F37C12.1	F37C12.1
chrIII	7189761	7190069	+	+	+	NO	F37C12.11	F37C12.11
chrIII	7198874	7199198	+	+	+	NO	R151.9	R151.9
chrIII	7207949	7208275	+	+	+	NO	R151.3	R151.3
chrIII	7234192	7234516	+	+	+	YES	T20H4.5	T20H4.5
chrIII	7272168	7272508	+	+	+	YES	B0361.5
chrIII	7277252	7277566	+	+	+	NO	B0361.11; B0361.6	B0361.6; B0361.11
chrIII	7292606	7292943	+	+	+	YES	B0361.2
chrIII	7338698	7339039	+	+	+	NO		F08F8.3
chrIII	7357383	7357722	+	+	+	NO	F08F8.2; F08F8.10	F08F8.10
chrIII	7359064	7359391	+	+	+	NO	F08F8.2; F08F8.4	F08F8.2; F08F8.4
chrIII	7376177	7376631	+	+	+	YES	T20B12.6
chrIII	7381792	7382208	+	+	+	YES	T20B12.3; T20B12.8	T20B12.8; T20B12.3
chrIII	7386596	7386911	+	+	+	YES
chrIII	7463672	7464038	+	+	+	NO	H14A12.3	H14A12.3
chrIII	7465460	7465764	+	+	+	NO
chrIII	7498458	7498783	+	+	+	NO	C07H6.4; C07H6.5
chrIII	7499514	7499820	+	+	+	NO	C07H6.4; C07H6.9	C07H6.4; C07H6.9
chrIII	7570333	7570707	+	+	+	YES	R13A5.7	R13A5.7
chrIII	7572943	7573256	+	+	+	YES	R13A5.12; R13A5.8	R13A5.12; R13A5.8
chrIII	7659434	7659767	+	+	+	YES	ZK783.4
chrIII	7710083	7710397	+	+	+	NO
chrIII	7711904	7712238	+	+	+	YES	C03B8.3; C03B8.4	C03B8.3
chrIII	7729660	7730062	+	+	+	YES		ZK112.4
chrIII	7766015	7766366	+	+	+	NO	ZK686.2	ZK686.2
chrIII	7769988	7770321	+	+	+	NO	ZK686.4	ZK686.4
chrIII	7854535	7854848	+	+	+	NO	ZK652.4	ZK652.4
chrIII	7891830	7892152	+	+	+	YES	ZK688.3; ZK688.5	ZK688.3; ZK688.5
chrIII	7911655	7911980	+	+	+	YES	ZK688.7	ZK688.7
chrIII	7925986	7926340	+	+	+	YES
chrIII	7928565	7928893	+	+	+	YES	C29E4.4; C29E4.13	C29E4.4; C29E4.13
chrIII	7940872	7941178	+	+	+	NO	C29E4.12	C29E4.12
chrIII	7958145	7958479	+	+	+	YES	F54H12.2; NA
chrIII	7973224	7973540	+	+	+	NO	F54H12.1; F54H12.6	F54H12.1; F54H12.6
chrIII	8009810	8010157	+	+	+	NO	F44B9.3; F44B9.4	F44B9.4
chrIII	8020960	8021262	+	+	+	NO	F44B9.6	F44B9.6
chrIII	8029509	8029863	+	+	+	NO	F44B9.8	F44B9.8
chrIII	8043836	8044148	+	+	+	YES	K12H4.5	K12H4.5
chrIII	8085354	8085703	+	+	+	NO	K06H7.4; K06H7.7	K06H7.4; K06H7.7
chrIII	8093125	8093443	+	+	+	NO	K06H7.2	K06H7.2
chrIII	8100991	8101332	+	+	+	NO	C14B9.4	C14B9.4
chrIII	8124399	8124711	+	+	+	YES
chrIII	8125294	8125614	+	+	+	YES
chrIII	8130392	8130703	+	+	+	YES	C14B9.10; C14B9.7	C14B9.7; C14B9.10
chrIII	8158359	8158729	+	+	+	YES	D2007.5	D2007.5
chrIII	8163892	8164214	+	+	+	NO	C50C3.6; C50C3.8	C50C3.6
chrIII	8201705	8202059	+	+	+	NO	C50C3.9	C50C3.9
chrIII	8242813	8243166	+	+	+	NO	C02F5.12	C02F5.12
chrIII	8250305	8250650	+	+	+	NO	C02F5.1; C02F5.10	C02F5.1
chrIII	8265780	8266145	+	+	+	NO	F09G8.3	F09G8.3
chrIII	8307385	8307699	+	+	+	NO	F10E9.5; F10E9.7	F10E9.5; F10E9.7
chrIII	8310252	8310601	+	+	+	YES	F10E9.3	F10E9.3
chrIII	8319127	8319464	+	+	+	NO	F10E9.11	F10E9.11
chrIII	8355082	8355421	+	+	+	YES	R05D3.7	R05D3.7
chrIII	8358248	8358553	+	+	+	NO	R05D3.4	R05D3.4
chrIII	8405465	8405817	+	+	+	NO	ZK353.1; ZK353.8	ZK353.1; ZK353.8
chrIII	8411993	8412344	+	+	+	YES
chrIII	8425133	8425462	+	+	+	YES	ZK1236.2
chrIII	8432144	8432482	+	+	+	NO	ZK1236.5; ZK1236.5	ZK1236.5
chrIII	8441351	8441744	+	+	+	YES
chrIII	8447003	8447321	+	+	+	NO	C30C11.2; C30C11.4	C30C11.2; C30C11.4
chrIII	8528952	8529307	+	+	+	YES	ZC21.10	ZC21.10
chrIII	8556840	8557151	+	+	+	NO	C02D5.2	C02D5.2
chrIII	8614494	8614830	+	+	+	NO	C06E1.10	C06E1.10
chrIII	8630854	8631267	+	+	+	NO	F22B7.5; F22B7.6	F22B7.5
chrIII	8683718	8684066	+	+	+	NO	B0303.2; B0523.5	B0523.5
chrIII	8689701	8690021	+	+	+	NO	B0303.4; B0303.3	B0303.4
chrIII	8696732	8697074	+	+	+	YES	B0303.7
chrIII	8717273	8717617	+	+	+	NO	B0303.15; B0303.14	B0303.15
chrIII	8741491	8741804	+	+	+	YES	ZK370.5	ZK370.5
chrIII	8767950	8768261	+	+	+	NO	PAR2.1; PAR2.4	PAR2.1
chrIII	8772391	8772724	+	+	+	YES	K02D10.1; K02D10.3	K02D10.3
chrIII	8801858	8802311	+	+	+	YES	F54F2.6
chrIII	8809589	8809906	+	+	+	YES	F54F2.8	F54F2.8
chrIII	8829266	8829593	+	+	+	YES	F44E2.3	F44E2.3
chrIII	8847773	8848082	+	+	+	NO	F44E2.7
chrIII	8850673	8850990	+	+	+	NO	F44E2.9	F44E2.9
chrIII	8874234	8874582	+	+	+	YES
chrIII	8886357	8886731	+	+	+	YES	ZK637.1
chrIII	8887247	8887579	+	+	+	NO	ZK637.2	ZK637.2
chrIII	8889006	8889357	+	+	+	NO	ZK637.14	ZK637.14
chrIII	8901115	8901422	+	+	+	YES
chrIII	8904131	8904450	+	+	+	NO	ZK637.8; ZK637.7	ZK637.7
chrIII	8956295	8956597	+	+	+	NO	ZK643.2; ZK643.5	ZK643.2; ZK643.5
chrIII	8971662	8971977	+	+	+	NO	R08D7.4; R08D7.3	R08D7.3; R08D7.4
chrIII	8982160	8982485	+	+	+	NO		R08D7.6
chrIII	8984977	8985334	+	+	+	YES	R08D7.6
chrIII	9010025	9010355	+	+	+	YES	F59B2.8	F59B2.8
chrIII	9012238	9012580	+	+	+	NO	F59B2.9	F59B2.9
chrIII	9089452	9089777	+	+	+	NO	F02A9.4	F02A9.4
chrIII	9110962	9111273	+	+	+	YES
chrIII	9112442	9112794	+	+	+	YES	ZK507.6
chrIII	9125941	9126251	+	+	+	NO	ZK512.5
chrIII	9228233	9228543	+	+	+	YES	T23G5.1
chrIII	9393349	9393809	+	+	+	NO	C38C10.5; C38C10.4	C38C10.4; C38C10.5
chrIII	9406673	9406990	+	+	+	NO	T26G10.1	T26G10.1
chrIII	9408338	9408707	+	+	+	YES
chrIII	9443448	9443792	+	+	+	NO	F54C8.4	F54C8.4
chrIII	9450999	9451317	+	+	+	YES	F54C8.6
chrIII	9456173	9456479	+	+	+	YES	B0464.5	B0464.5; F54C8.5
chrIII	9467147	9467456	+	+	+	NO	B0464.7; B0464.6	B0464.7
chrIII	9483747	9484059	+	+	+	YES
chrIII	9507819	9508126	+	+	+	NO	F55H2.2	F55H2.2
chrIII	9521746	9522055	+	+	+	NO	ZK1098.1; F55H2.6	F55H2.6; ZK1098.1
chrIII	9523609	9523944	+	+	+	NO	ZK1098.7	ZK1098.7
chrIII	9538789	9539146	+	+	+	NO	ZK1098.3	ZK1098.3
chrIII	9542847	9543170	+	+	+	NO	ZK1098.4; ZK1098.8	ZK1098.8; ZK1098.4
chrIII	9546026	9546353	+	+	+	YES	ZK1098.10	ZK1098.10
chrIII	9614259	9614564	+	+	+	YES	F58A4.6; F58A4.4	F58A4.4; F58A4.6
chrIII	9616442	9616786	+	+	+	NO	F58A4.3	F58A4.3
chrIII	9619135	9619449	+	+	+	NO	F58A4.7; F58A4.3
chrIII	9629807	9630125	+	+	+	YES	F58A4.9	F58A4.9
chrIII	9631340	9631650	+	+	+	NO	F58A4.10	F58A4.10
chrIII	9666742	9667085	+	+	+	NO
chrIII	9667959	9668280	+	+	+	YES	C07A9.9	C07A9.9
chrIII	9741996	9742398	+	+	+	NO
chrIII	9747203	9747526	+	+	+	NO	T05G5.3; T05G5.10	T05G5.3; T05G5.10
chrIII	9776321	9776675	+	+	+	YES	R10E11.3	R10E11.3
chrIII	9780636	9780945	+	+	+	NO	R10E11.8; R10E11.4	R10E11.4; R10E11.8
chrIII	9794018	9794331	+	+	+	NO	ZK632.1; R10E11.9	ZK632.1; R10E11.9
chrIII	9818876	9819191	+	+	+	NO	ZK632.7; ZK632.6	ZK632.7
chrIII	9824933	9825344	+	+	+	NO		ZK632.13
chrIII	9827625	9827930	+	+	+	NO	ZK632.11; ZK632.10	ZK632.10; ZK632.11
chrIII	9848108	9848422	+	+	+	NO	K11H3.3; K11H3.6	K11H3.6
chrIII	9956127	9956496	+	+	+	NO	R10E12.1; K03H1.2	K03H1.2
chrIII	10096572	10096986	+	+	+	YES	T16H12.5
chrIII	10114683	10115024	+	+	+	YES	ZK1128.2; ZK1128.1	ZK1128.1; ZK1128.2
chrIII	10120125	10120442	+	+	+	NO	ZK1128.5; ZK1128.4	ZK1128.4; ZK1128.5
chrIII	10123674	10123992	+	+	+	YES	ZK1128.6; ZK1128.6	ZK1128.6
chrIII	10203239	10203583	+	+	+	YES	T20G5.1; T20G5.13	T20G5.1
chrIII	10211937	10212337	+	+	+	YES	T20G5.4; T20G5.10	T20G5.4; T20G5.10
chrIII	10216710	10217020	+	+	+	YES	T20G5.14; T20G5.2	T20G5.2
chrIII	10218599	10218932	+	+	+	NO	T20G5.14; T20G5.11	T20G5.11; T20G5.14
chrIII	10248469	10248917	+	+	+	YES	R01H10.3; R01H10.3	R01H10.3; R01H10.1
chrIII	10284227	10284543	+	+	+	YES	K10G9.2
chrIII	10318789	10319130	+	+	+	YES	T07A5.6; T07A5.5	T07A5.6; T07A5.5
chrIII	10328539	10328888	+	+	+	NO
chrIII	10333986	10334292	+	+	+	NO	T07C4.7; T07C4.11	T07C4.7; T07C4.11
chrIII	10380659	10380994	+	+	+	NO
chrIII	10407338	10407649	+	+	+	NO	M03C11.3; M03C11.4	M03C11.4
chrIII	10415838	10416161	+	+	+	YES	M03C11.5	M03C11.5
chrIII	10436058	10436367	+	+	+	YES	H04D03.1; M03C11.8	H04D03.1; M03C11.8
chrIII	10470931	10471270	+	+	+	NO	D2045.6	D2045.6
chrIII	10505198	10505545	+	+	+	NO	F43D9.6; F43D9.5	F43D9.5; F43D9.6
chrIII	10506895	10507212	+	+	+	NO	F43D9.3; F43D9.4	F43D9.4; F43D9.3
chrIII	10562542	10562905	+	+	+	YES	Y45F3A.2	Y45F3A.2
chrIII	10599723	10600043	+	+	+	YES	Y39A1A.5; Y39A1A.1
chrIII	10628346	10628697	+	+	+	YES	Y39A1A.8	Y39A1A.8
chrIII	10634074	10634409	+	+	+	YES
chrIII	10642819	10643151	+	+	+	NO	Y39A1A.12; Y39A1A.11	Y39A1A.11; Y39A1A.12
chrIII	10646125	10646503	+	+	+	YES		Y39A1A.13
chrIII	10651734	10652058	+	+	+	YES
chrIII	10707091	10707414	+	+	+	NO	W09D10.3; Y39A1A.22	W09D10.3; Y39A1A.21
chrIII	10720190	10720520	+	+	+	YES	W09D10.4
chrIII	10736649	10736959	+	+	+	YES	W09D10.2
chrIII	10739911	10740242	+	+	+	NO	W09D10.1	W09D10.1
chrIII	10742530	10742843	+	+	+	NO	K01G5.6; K01G5.7	K01G5.6; K01G5.7
chrIII	10748031	10748341	+	+	+	YES	K01G5.5; K01G5.4	K01G5.4; K01G5.5
chrIII	10759082	10759413	+	+	+	NO	K01G5.9; K01G5.10	K01G5.9
chrIII	10807942	10808283	+	+	+	NO	K11D9.1
chrIII	10818363	10818687	+	+	+	YES
chrIII	10844889	10845210	+	+	+	NO	Y39A1C.4; R17.2	R17.2
chrIII	10848886	10849193	+	+	+	YES	Y39A1C.4; R17.1	R17.1; Y39A1C.4
chrIII	10855517	10855862	+	+	+	YES
chrIII	10869002	10869315	+	+	+	YES	C44B9.1; Y39A1C.3	Y39A1C.3; C44B9.1
chrIII	10882034	10882336	+	+	+	NO	C44B9.4	C44B9.4
chrIII	10895875	10896183	+	+	+	YES	C44B9.5	C44B9.5
chrIII	10905175	10905490	+	+	+	YES	M142.1
chrIII	10906328	10906681	+	+	+	YES
chrIII	10930903	10931245	+	+	+	NO	M142.5	M142.5
chrIII	10989425	10989753	+	+	+	YES	NA; W05B2.1
chrIII	11007745	11008054	+	+	+	NO	Y48A6B.3; Y48A6B.4	Y48A6B.3; Y48A6B.4
chrIII	11036145	11036461	+	+	+	NO	Y48A6B.13	Y48A6B.10
chrIII	11054754	11055105	+	+	+	YES
chrIII	11063316	11063620	+	+	+	NO	Y48A6B.11	Y48A6B.11
chrIII	11110790	11111100	+	+	+	YES
chrIII	11119285	11119611	+	+	+	YES	Y48A6C.3; Y48A6C.4	Y48A6C.3; Y48A6C.4
chrIII	11129431	11129746	+	+	+	YES	Y48A6C.5; Y48A6C.8
chrIII	11142161	11142477	+	+	+	NO	Y47D3A.29	Y47D3A.1; Y47D3A.29
chrIII	11236816	11237141	+	+	+	YES	Y47D3A.15; Y47D3A.14	Y47D3A.14; Y47D3A.15
chrIII	11243435	11243763	+	+	+	NO
chrIII	11343004	11343389	+	+	+	YES	T28D6.9; T28D6.6	T28D6.9; T28D6.6
chrIII	11380534	11380904	+	+	+	YES	Y47D3B.10
chrIII	11466820	11467184	+	+	+	YES
chrIII	11481443	11481834	+	+	+	YES
chrIII	11505256	11505572	+	+	+	YES	Y66D12A.20; Y66D12A.21	Y66D12A.20; Y66D12A.21
chrIII	11560647	11560998	+	+	+	YES	Y66D12A.12	Y66D12A.12
chrIII	11565645	11565963	+	+	+	NO	Y66D12A.10	Y66D12A.10
chrIII	11657214	11657527	+	+	+	YES	Y41C4A.4	Y41C4A.4
chrIII	11719457	11719770	+	+	+	NO	Y41C4A.11; Y41C4A.10	Y41C4A.10; Y41C4A.11
chrIII	11746722	11747055	+	+	+	YES	Y41C4A.14; Y41C4A.13	Y41C4A.14
chrIII	11823357	11823669	+	+	+	NO	C18D11.3; C18D11.2
chrIII	11825673	11825984	+	+	+	YES		C18D11.4
chrIII	11870004	11870364	+	+	+	YES	Y56A3A.4
chrIII	11915727	11916047	+	+	+	NO	Y56A3A.17; Y56A3A.19	Y56A3A.17; Y56A3A.19
chrIII	11920318	11920642	+	+	+	NO	Y56A3A.21; Y56A3A.20	Y56A3A.20; Y56A3A.21
chrIII	11947593	11947923	+	+	+	YES	Y56A3A.7
chrIII	11967056	11967365	+	+	+	YES
chrIII	11989862	11990193	+	+	+	YES	Y56A3A.32	Y56A3A.32
chrIII	12003250	12003569	+	+	+	NO		Y56A3A.33
chrIII	12058448	12058772	+	+	+	YES	Y79H2A.11; Y79H2A.6	Y79H2A.6
chrIII	12139494	12139919	+	+	+	YES
chrIII	12152196	12152514	+	+	+	YES	Y75B8A.7	Y75B8A.7
chrIII	12178104	12178434	+	+	+	YES	Y75B8A.9
chrIII	12218558	12218916	+	+	+	YES	Y75B8A.16; Y75B8A.14	Y75B8A.14; Y75B8A.16
chrIII	12226121	12226445	+	+	+	NO	Y75B8A.19; Y75B8A.18	Y75B8A.18; Y75B8A.19
chrIII	12250231	12250568	+	+	+	YES	Y75B8A.23; Y75B8A.22	Y75B8A.22; Y75B8A.23
chrIII	12273598	12273942	+	+	+	YES	Y75B8A.25; Y75B8A.24	Y75B8A.24; Y75B8A.25
chrIII	12335437	12335758	+	+	+	NO	Y75B8A.35	Y75B8A.35
chrIII	12351342	12351653	+	+	+	YES	Y75B8A.31; Y75B8A.30	Y75B8A.30; Y75B8A.31
chrIII	12429728	12430034	+	+	+	NO	Y49E10.15	Y49E10.16
chrIII	12453308	12453641	+	+	+	YES	Y49E10.19	Y49E10.19
chrIII	12472548	12472869	+	+	+	NO	Y49E10.23	Y49E10.23
chrIII	12558078	12558452	+	+	+	NO
chrIII	12583516	12583822	+	+	+	YES
chrIII	12598433	12598778	+	+	+	NO	Y111B2A.10	Y111B2A.10
chrIII	12626278	12626588	+	+	+	YES	Y111B2A.14	Y111B2A.14
chrIII	12665586	12665929	+	+	+	NO	Y111B2A.15
chrIII	12688038	12688360	+	+	+	NO	Y111B2A.19; Y111B2A.18	Y111B2A.18; Y111B2A.19
chrIII	12711274	12711615	+	+	+	YES	Y111B2A.20	Y111B2A.20
chrIII	12713873	12714186	+	+	+	YES	Y111B2A.22	Y111B2A.22
chrIII	12874738	12875047	+	+	+	NO	Y37D8A.10; Y37D8A.9	Y37D8A.9; Y37D8A.10
chrIII	12894108	12894587	+	+	+	YES
chrIII	12905037	12905350	+	+	+	NO	Y37D8A.14	Y37D8A.14
chrIII	12926077	12926430	+	+	+	YES	Y37D8A.17; Y37D8A.18	Y37D8A.17; Y37D8A.18
chrIII	12931832	12932155	+	+	+	NO	Y37D8A.22; Y37D8A.21	Y37D8A.21
chrIII	12978797	12979139	+	+	+	YES	ZK1010.3; ZK1010.1	ZK1010.1; ZK1010.3
chrIII	13002177	13002491	+	+	+	YES	ZK1010.10
chrIII	13061060	13061474	+	+	+	YES
chrIII	13068302	13068705	+	+	+	YES
chrIII	13152725	13153028	+	+	+	NO	Y39E4B.1; Y39E4B.10	Y39E4B.10
chrIII	13182017	13182341	+	+	+	YES
chrIII	13256478	13256803	+	+	+	NO	F56A8.3	F56A8.3
chrIII	13268842	13269163	+	+	+	NO	F56A8.7; F56A8.6	F56A8.6
chrIII	13296294	13296735	+	+	+	YES	Y43F4B.4; Y43F4B.4	Y43F4B.4
chrIII	13307101	13307457	+	+	+	NO	Y43F4B.7; Y43F4B.6	Y43F4B.6; Y43F4B.7
chrIII	13310605	13310935	+	+	+	YES
chrIII	13313830	13314158	+	+	+	NO	Y43F4B.10	Y43F4B.10
chrIII	13340938	13341265	+	+	+	YES	F53A2.4	F53A2.4
chrIII	13359863	13360186	+	+	+	YES
chrIII	13377248	13377571	+	+	+	YES	T03F6.5
chrIII	13462950	13463267	+	+	+	NO	T27E9.1; T27E9.2	T27E9.1; T27E9.2
chrIII	13466266	13466578	+	+	+	NO	T27E9.4; T27E9.3	T27E9.3
chrIII	13530068	13530382	+	+	+	YES	Y76A2B.1
chrIII	13548965	13549323	+	+	+	YES	Y76A2B.5	Y76A2B.5
chrIII	13622394	13622792	+	+	+	YES	T12D8.6; T12D8.8	T12D8.8
chrIII	13643591	13643892	+	+	+	NO	T12D8.1; T12D8.2	T12D8.1; T12D8.2
chrIII	13687215	13687563	+	+	+	YES
chrIII	13712965	13713284	+	+	+	YES
chrIII	13717544	13717879	+	+	+	YES	W06F12.1
chrIII	13771212	13771527	+	+	+	NO	K08E3.7; K08E3.6	K08E3.6; K08E3.7
chrIV	51263	51595	+	+	+	YES
chrIV	126138	126467	+	+	+	NO	F29C4.2; F29C4.7	F29C4.2; F29C4.7
chrIV	175706	176015	+	+	+	YES
chrIV	192090	192467	+	+	+	NO	Y38C1AA.12	Y38C1AA.12
chrIV	210647	210954	+	+	+	YES	Y38C1AA.1
chrIV	240355	240672	+	+	+	NO	R02D3.2; R02D3.5	R02D3.2; R02D3.5
chrIV	255505	255807	+	+	+	YES	R02D3.7	R02D3.7
chrIV	261633	261948	+	+	+	NO	T21D12.3	T21D12.3
chrIV	264411	264730	+	+	+	YES	T21D12.4	T21D12.4
chrIV	366413	366726	+	+	+	YES	Y66H1B.2
chrIV	372183	372492	+	+	+	YES
chrIV	385449	385792	+	+	+	NO	T07A9.11; T07A9.1	T07A9.11
chrIV	390332	390642	+	+	+	NO	T07A9.10; T07A9.2	T07A9.2; T07A9.10
chrIV	393423	393738	+	+	+	NO	T07A9.9; T07A9.15	T07A9.9; T07A9.15
chrIV	410356	410685	+	+	+	YES	T07A9.12; T07A9.3	T07A9.3
chrIV	425611	425933	+	+	+	YES	Y66H1A.4; T07A9.6	T07A9.6; Y66H1A.4
chrIV	443712	444021	+	+	+	NO	Y66H1A.3; Y66H1A.3	Y66H1A.3
chrIV	519438	519745	+	+	+	NO	W03G1.6	W03G1.6
chrIV	572502	572854	+	+	+	YES	F56A11.1; F56A11.5	F56A11.1
chrIV	654767	655077	+	+	+	YES	K11H12.8; K11H12.2	K11H12.2; K11H12.8
chrIV	657948	658260	+	+	+	YES
chrIV	772965	773387	+	+	+	YES	F56B3.8; F56B3.3	F56B3.8
chrIV	813390	813694	+	+	+	YES
chrIV	828484	828794	+	+	+	YES	Y55F3BR.10; Y55F3BL.2
chrIV	854341	854668	+	+	+	NO	Y55F3BR.8
chrIV	874719	875059	+	+	+	YES	Y55F3BR.1
chrIV	884755	885069	+	+	+	YES	C44C8.6	C44C8.6
chrIV	957808	958218	+	+	+	YES	Y55F3AL.1
chrIV	992021	992343	+	+	+	NO	NA	Y55F3AM.6
chrIV	1009545	1009905	+	+	+	YES	Y55F3AM.4; Y55F3AM.9	Y55F3AM.9
chrIV	1012453	1012849	+	+	+	YES	Y55F3AM.3	Y55F3AM.3
chrIV	1054717	1055076	+	+	+	NO	Y55F3AM.12	Y55F3AM.12
chrIV	1056470	1056808	+	+	+	NO	Y55F3AM.1; Y55F3AM.13	Y55F3AM.1; Y55F3AM.13
chrIV	1094198	1094512	+	+	+	YES	Y55F3AR.2; Y55F3AR.3	Y55F3AR.2; Y55F3AR.3
chrIV	1168545	1168918	+	+	+	NO	C50A2.2
chrIV	1274615	1274933	+	+	+	YES	C09E9.1
chrIV	1309872	1310228	+	+	+	NO	F53H1.4; F53H1.1	F53H1.1; F53H1.4
chrIV	1328777	1329111	+	+	+	YES	F53H1.3	F53H1.3
chrIV	1420171	1420490	+	+	+	NO	Y77E11A.4; Y77E11A.7	Y77E11A.4; Y77E11A.7
chrIV	1495922	1496291	+	+	+	NO	Y77E11A.1; Y77E11A.13	Y77E11A.13
chrIV	1497463	1497803	+	+	+	YES	Y77E11A.1	Y77E11A.1
chrIV	1595839	1596149	+	+	+	YES	Y41D4B.13; Y41D4B.19	Y41D4B.19
chrIV	1657090	1657466	+	+	+	YES
chrIV	1659106	1659410	+	+	+	NO	Y41D4B.5	Y41D4B.5
chrIV	1709792	1710110	+	+	+	YES	K08D12.3; K08D12.1	K08D12.1; K08D12.3
chrIV	1738299	1738604	+	+	+	NO		Y41D4A.5
chrIV	1745670	1745994	+	+	+	NO	Y41D4A.4; Y41D4A.6	Y41D4A.4; Y41D4A.6
chrIV	1804640	1804949	+	+	+	YES	Y38C1BA.1
chrIV	1908506	1908823	+	+	+	YES
chrIV	1981000	1981324	+	+	+	YES	Y76B12C.6	Y76B12C.6
chrIV	2033029	2033356	+	+	+	NO	Y76B12C.7	Y76B12C.7
chrIV	2048917	2049217	+	+	+	NO	R05C11.4
chrIV	2177578	2177889	+	+	+	YES	Y71G10AL.1	Y71G10AL.1
chrIV	2219478	2219818	+	+	+	YES	T04C4.1; T04C4.3
chrIV	2316814	2317165	+	+	+	YES	Y38F2AL.4
chrIV	2388979	2389283	+	+	+	NO	Y38F2AR.2; Y38F2AR.9	Y38F2AR.2; Y38F2AR.9
chrIV	2495147	2495469	+	+	+	NO	Y69A2AR.18; Y69A2AR.21	Y69A2AR.18; Y69A2AR.21
chrIV	2599607	2599993	+	+	+	YES	Y69A2AR.7
chrIV	2602019	2602327	+	+	+	YES
chrIV	2641016	2641335	+	+	+	NO	Y69A2AR.3; Y69A2AR.30	Y69A2AR.30; Y69A2AR.3
chrIV	2666148	2666465	+	+	+	YES	Y69A2AR.1; Y69A2AR.31
chrIV	2676318	2676624	+	+	+	NO	Y94H6A.3	Y94H6A.3
chrIV	2703939	2704398	+	+	+	NO	Y94H6A.5	Y94H6A.5
chrIV	2708603	2708908	+	+	+	YES	Y94H6A.6
chrIV	2725822	2726144	+	+	+	NO	Y94H6A.9	Y94H6A.9
chrIV	2785075	2785394	+	+	+	YES
chrIV	2890588	2890929	+	+	+	NO	Y54G2A.75; Y54G2A.17	Y54G2A.17; Y54G2A.75
chrIV	2896004	2896627	+	+	+	YES	Y54G2A.36
chrIV	2902003	2902322	+	+	+	NO
chrIV	2928419	2928771	+	+	+	NO	Y54G2A.23	Y54G2A.23
chrIV	2993327	2993669	+	+	+	YES
chrIV	3050276	3050612	+	+	+	NO	Y67D8C.5	Y67D8C.5
chrIV	3055899	3056202	+	+	+	NO	Y67D8C.3
chrIV	3160867	3161178	+	+	+	YES
chrIV	3213443	3213767	+	+	+	NO	M4.1	M4.1
chrIV	3227597	3227973	+	+	+	YES
chrIV	3294613	3294920	+	+	+	NO	W08E12.7	W08E12.7
chrIV	3311266	3311575	+	+	+	YES	W08E12.1	W08E12.1
chrIV	3313357	3313674	+	+	+	NO
chrIV	3338730	3339056	+	+	+	NO	F42A6.7	F42A6.7
chrIV	3350190	3350543	+	+	+	YES	F42A6.9	F42A6.9
chrIV	3368704	3369021	+	+	+	NO	Y55H10A.1	Y55H10A.1
chrIV	3399104	3399453	+	+	+	YES	C04C3.3; C04C3.5	C04C3.5; C04C3.3
chrIV	3515691	3516003	+	+	+	YES	Y37E11C.1; C09G12.9
chrIV	3519439	3519743	+	+	+	YES
chrIV	3520993	3521395	+	+	+	YES
chrIV	3533046	3533357	+	+	+	YES	M57.1	M57.1
chrIV	3539298	3539618	+	+	+	YES	B0212.3
chrIV	3599159	3599474	+	+	+	YES	Y37E11B.6	Y37E11B.6
chrIV	3636530	3636872	+	+	+	NO	ZC416.1	ZC416.1
chrIV	3694696	3694999	+	+	+	YES	Y37E11AL.3; Y37E11AL.8	Y37E11AL.3; Y37E11AL.8
chrIV	3725860	3726191	+	+	+	YES	Y37E11AM.1; Y37E11AM.2	Y37E11AM.1; Y37E11AM.2
chrIV	3738630	3738976	+	+	+	YES		Y37E11AR.3
chrIV	3742463	3742800	+	+	+	YES
chrIV	3803257	3803590	+	+	+	NO	M02B7.2; M02B7.4	M02B7.2; M02B7.4
chrIV	3824761	3825102	+	+	+	YES
chrIV	4019817	4020216	+	+	+	YES
chrIV	4049538	4049847	+	+	+	NO	W03D2.4	W03D2.4
chrIV	4085790	4086185	+	+	+	NO	C35B1.2; C35B1.5	C35B1.2
chrIV	4093130	4093457	+	+	+	YES
chrIV	4171809	4172176	+	+	+	NO	K08D10.4	K08D10.4; K08D10.13
chrIV	4247395	4247742	+	+	+	NO	F36A4.7	F36A4.7
chrIV	4357325	4357644	+	+	+	NO	W03B1.4	W03B1.4; W03B1.9
chrIV	4360533	4360850	+	+	+	YES	F55F10.1	F55F10.1
chrIV	4390501	4390812	+	+	+	YES	Y24D9A.2; Y24D9A.4	Y24D9A.4; Y24D9A.2
chrIV	4398427	4398802	+	+	+	YES
chrIV	4403830	4404162	+	+	+	YES
chrIV	4406018	4406321	+	+	+	YES	Y24D9A.7
chrIV	4513497	4513831	+	+	+	NO	ZK180.4; ZK180.4	ZK180.4
chrIV	4588420	4588771	+	+	+	YES
chrIV	4650647	4650971	+	+	+	NO	F29B9.6; F29B9.6	F29B9.6
chrIV	4705260	4705575	+	+	+	YES	T22B11.5
chrIV	4712417	4712809	+	+	+	NO	K08F11.4	K08F11.4
chrIV	4725466	4725774	+	+	+	NO
chrIV	4727894	4728201	+	+	+	YES
chrIV	4745463	4745791	+	+	+	NO	E04A4.5	E04A4.5
chrIV	4748407	4748728	+	+	+	NO	E04A4.7
chrIV	4749908	4750230	+	+	+	YES	Y17G9B.5; E04A4.8	E04A4.8; Y17G9B.5
chrIV	4781128	4781490	+	+	+	YES
chrIV	4799179	4799503	+	+	+	NO	R11E3.6	R11E3.6
chrIV	4810420	4810734	+	+	+	YES	H06H21.3; H06H21.6	H06H21.3; H06H21.6
chrIV	5077982	5078338	+	+	+	YES	C02B10.5
chrIV	5089807	5090158	+	+	+	YES	C02B10.1; C02B10.4
chrIV	5091189	5091495	+	+	+	YES	C02B10.4; C02B10.2	C02B10.2; C02B10.4
chrIV	5103274	5103690	+	+	+	NO	C02B10.3	C02B10.3
chrIV	5183714	5184026	+	+	+	NO	W03F8.4	W03F8.4
chrIV	5209423	5209743	+	+	+	YES	Y59E9AL.7; Y59E9AL.36	Y59E9AL.7; Y59E9AL.36
chrIV	5354111	5354449	+	+	+	NO	Y4C6B.1; Y4C6B.1	Y4C6B.1
chrIV	5364177	5364487	+	+	+	YES	F41H10.4; F41H10.6	F41H10.4; F41H10.6
chrIV	5368869	5369205	+	+	+	NO	F41H10.3
chrIV	5394729	5395043	+	+	+	YES	ZK616.4; ZK616.6	ZK616.4; ZK616.6
chrIV	5535856	5536241	+	+	+	YES
chrIV	5537799	5538142	+	+	+	NO	T12E12.4; F35D6.1	T12E12.4; F35D6.1
chrIV	5548892	5549263	+	+	+	YES	T12E12.1; T12E12.1
chrIV	5550721	5551059	+	+	+	YES		T12E12.1
chrIV	5600325	5600665	+	+	+	YES
chrIV	5649113	5649543	+	+	+	YES	B0547.1	B0547.1
chrIV	5655991	5656330	+	+	+	NO	T19E7.2
chrIV	5657065	5657384	+	+	+	YES	T19E7.2
chrIV	5665412	5665756	+	+	+	YES	T19E7.3
chrIV	5731636	5731950	+	+	+	NO	H35B03.2
chrIV	5754055	5754363	+	+	+	YES	C45E5.6
chrIV	5805538	5805852	+	+	+	NO
chrIV	5817438	5817854	+	+	+	NO	C10G6.1
chrIV	5847974	5848330	+	+	+	YES	C06E7.1; C06E7.3	C06E7.1
chrIV	5970505	5970855	+	+	+	NO
chrIV	5974126	5974468	+	+	+	YES
chrIV	6053457	6053758	+	+	+	YES	H16O14.1
chrIV	6097121	6097516	+	+	+	YES
chrIV	6117801	6118161	+	+	+	NO	M03D4.1; NA	M03D4.1
chrIV	6206425	6206744	+	+	+	YES	C49A9.10	C49A9.10
chrIV	6294042	6294373	+	+	+	YES	Y73B6BL.9	Y73B6BL.9
chrIV	6321713	6322047	+	+	+	NO	Y73B6BL.29	Y73B6BL.29
chrIV	6323704	6324034	+	+	+	YES	Y73B6BL.6	Y73B6BL.6
chrIV	6327385	6327699	+	+	+	NO
chrIV	6336788	6337123	+	+	+	YES	Y73B6BL.4; Y73B6BL.13
chrIV	6376549	6376875	+	+	+	NO	Y73B6BL.34; Y73B6BL.33	Y73B6BL.34; Y73B6BL.33
chrIV	6415190	6415515	+	+	+	YES	Y73B6BL.3	Y73B6BL.3
chrIV	6474788	6475105	+	+	+	YES	Y73B6BL.27
chrIV	6548651	6548967	+	+	+	NO	C01G5.8	C01G5.8
chrIV	6555745	6556194	+	+	+	YES	C43G2.1	C43G2.1
chrIV	6576732	6577059	+	+	+	YES	C43G2.2
chrIV	6585443	6585745	+	+	+	YES	F38A5.13; F38A5.2	F38A5.13; F38A5.2
chrIV	6601222	6601564	+	+	+	YES	F38A5.7	F38A5.7
chrIV	6646022	6646335	+	+	+	YES	C01B10.5; C01B10.5	C01B10.5
chrIV	6648502	6648975	+	+	+	YES
chrIV	6747630	6748002	+	+	+	NO	Y73B6A.5
chrIV	6756282	6756806	+	+	+	YES	H34C03.2; Y73B6A.5
chrIV	6767274	6767599	+	+	+	NO	C17H12.13
chrIV	6785909	6786238	+	+	+	YES	C17H12.1
chrIV	6790463	6790768	+	+	+	YES	C17H12.14; C17H12.2	C17H12.14
chrIV	6809790	6810165	+	+	+	YES	C17H12.9
chrIV	6839065	6839398	+	+	+	NO
chrIV	6887735	6888091	+	+	+	NO	T05A12.4; T05A12.3	T05A12.3; T05A12.4
chrIV	6910093	6910403	+	+	+	NO	T22D1.4; T22D1.9	T22D1.9; T22D1.4
chrIV	6919375	6919685	+	+	+	NO	T22D1.10	T22D1.10
chrIV	7023019	7023351	+	+	+	YES	C06G3.5
chrIV	7039504	7039803	+	+	+	NO	C06G3.2; C06G3.10	C06G3.10; C06G3.2
chrIV	7044763	7045092	+	+	+	NO	C06G3.11	C06G3.11
chrIV	7047889	7048211	+	+	+	NO
chrIV	7084774	7085104	+	+	+	NO	Y43B11AR.4	Y43B11AR.4
chrIV	7099380	7099695	+	+	+	NO	ZC477.4
chrIV	7103320	7103630	+	+	+	YES	ZC477.3; ZC477.5	ZC477.3; ZC477.5
chrIV	7144888	7145231	+	+	+	YES	C34D4.4	C34D4.14
chrIV	7149245	7149616	+	+	+	YES	C34D4.4; C34D4.14	C34D4.4
chrIV	7166592	7166911	+	+	+	YES	C42D4.18	C42D4.18
chrIV	7230207	7230529	+	+	+	NO	D2024.6	D2024.6
chrIV	7235425	7235759	+	+	+	YES	D2024.3
chrIV	7313933	7314290	+	+	+	NO	F42C5.8	F42C5.8
chrIV	7319991	7320448	+	+	+	NO	F42C5.9
chrIV	7387209	7387533	+	+	+	YES	T12B3.4
chrIV	7402083	7402464	+	+	+	NO
chrIV	7486214	7486558	+	+	+	YES	F55G1.3; F55G1.10	F55G1.10; F55G1.3
chrIV	7487949	7488257	+	+	+	YES	F55G1.2; F55G1.11	F55G1.2; F55G1.11
chrIV	7508140	7508473	+	+	+	YES	R05G6.5; R05G6.7	R05G6.5; R05G6.7
chrIV	7512853	7513189	+	+	+	YES	R05G6.4; R05G6.8	R05G6.8; R05G6.4
chrIV	7561791	7562102	+	+	+	NO	F32E10.4	F32E10.4
chrIV	7580223	7580548	+	+	+	NO	F32E10.1; F32E10.6	F32E10.1; F32E10.6
chrIV	7654396	7654715	+	+	+	NO	F45E4.10	F45E4.10
chrIV	7709750	7710057	+	+	+	NO	F33D4.8; F33D4.7	F33D4.7; F33D4.8
chrIV	7774235	7774567	+	+	+	NO	C33H5.7; C46A5.9	C46A5.9; C33H5.7
chrIV	7785696	7786017	+	+	+	YES	C33H5.10	C33H5.10
chrIV	7791232	7791571	+	+	+	NO	C33H5.12	C33H5.12
chrIV	7817861	7818168	+	+	+	NO	T14A8.1	T14A8.1
chrIV	7830328	7830781	+	+	+	YES	C06A6.3	C06A6.3
chrIV	7836047	7836348	+	+	+	YES
chrIV	7924118	7924476	+	+	+	NO	C49H3.3; C49H3.10	C49H3.10; C49H3.3
chrIV	7926464	7926773	+	+	+	NO	C49H3.1; C49H3.11	C49H3.11
chrIV	7946966	7947279	+	+	+	NO	F20D12.12; F20D12.4	F20D12.4; F20D12.12
chrIV	7948315	7948617	+	+	+	NO	F20D12.2	F20D12.2
chrIV	7979604	7979936	+	+	+	NO	F57H12.2	F57H12.2
chrIV	7982055	7982419	+	+	+	YES	F57H12.1	F57H12.1
chrIV	8008125	8008551	+	+	+	YES	Y42H9B.2
chrIV	8015640	8015980	+	+	+	NO	Y42H9B.3	C26B2.7
chrIV	8019813	8020122	+	+	+	NO	C26B2.1
chrIV	8066577	8066920	+	+	+	YES	C18F3.2
chrIV	8067789	8068112	+	+	+	NO
chrIV	8130349	8130696	+	+	+	YES	F42G8.6; F42G8.10	F42G8.6; F42G8.10
chrIV	8133617	8133930	+	+	+	YES	F42G8.11	F42G8.11
chrIV	8136122	8136471	+	+	+	NO	F42G8.5; F42G8.12	F42G8.12; F42G8.5
chrIV	8146256	8146564	+	+	+	NO
chrIV	8170337	8170667	+	+	+	NO	C07G1.3
chrIV	8183291	8183672	+	+	+	YES
chrIV	8205260	8205607	+	+	+	YES	C07G1.1
chrIV	8229515	8229837	+	+	+	YES	T09A12.4
chrIV	8232446	8232835	+	+	+	YES
chrIV	8289609	8289953	+	+	+	NO	K07H8.3; K07H8.10	K07H8.3; K07H8.10
chrIV	8333992	8334292	+	+	+	YES	F17E9.10; F17E9.12	F17E9.12; F17E9.10
chrIV	8360051	8360359	+	+	+	YES	D2096.4; D2096.5	D2096.5
chrIV	8379333	8379666	+	+	+	NO	D2096.2; D2096.8	D2096.2; D2096.8
chrIV	8428638	8428948	+	+	+	YES	T26A8.3
chrIV	8432800	8433108	+	+	+	YES	T26A8.1; T26A8.4	T26A8.1
chrIV	8540248	8540595	+	+	+	NO	C09G4.1
chrIV	8618760	8619062	+	+	+	YES	F42A9.2; F42A9.8	F42A9.8
chrIV	8620176	8620495	+	+	+	YES	F42A9.2	F42A9.2
chrIV	8629604	8629955	+	+	+	YES
chrIV	8687818	8688128	+	+	+	YES	F08B4.7	F08B4.7
chrIV	8743995	8744306	+	+	+	NO	F20C5.1; F21D5.7	F21D5.7
chrIV	8762489	8762821	+	+	+	YES		F20C5.2
chrIV	8782142	8782581	+	+	+	YES
chrIV	8819447	8819810	+	+	+	YES	T28C6.3
chrIV	8826653	8826966	+	+	+	YES	T28C6.7
chrIV	8866130	8866485	+	+	+	YES	C09G9.1
chrIV	8891184	8891489	+	+	+	NO	C27B7.1	C27B7.1
chrIV	8893787	8894091	+	+	+	NO	C27B7.4	C27B7.4
chrIV	8921939	8922325	+	+	+	YES		D1046.16
chrIV	8926041	8926354	+	+	+	YES	D1046.1; D1046.2	D1046.1; D1046.2
chrIV	8986770	8987102	+	+	+	YES	C53B4.7	C53B4.7
chrIV	9107479	9107811	+	+	+	YES	C01F6.5; C01F6.14
chrIV	9216463	9216795	+	+	+	YES	C46C2.2	C46C2.2
chrIV	9260365	9260710	+	+	+	YES	Y11D7A.10
chrIV	9263811	9264168	+	+	+	YES
chrIV	9267596	9267926	+	+	+	YES	Y11D7A.19
chrIV	9268908	9269276	+	+	+	YES	Y11D7A.13
chrIV	9316078	9316398	+	+	+	YES	F49C12.8; F49C12.9	F49C12.8; F49C12.9
chrIV	9321135	9321567	+	+	+	YES	F49C12.13; F49C12.12	F49C12.12; F49C12.13
chrIV	9341569	9341944	+	+	+	NO		T20D3.7
chrIV	9368265	9368591	+	+	+	YES	C10C5.1
chrIV	9386078	9386396	+	+	+	NO		C10C5.6
chrIV	9403825	9404292	+	+	+	NO
chrIV	9440924	9441359	+	+	+	YES	F59B8.2	F59B8.2
chrIV	9444349	9444689	+	+	+	YES	NA; F38E11.9	F38E11.9
chrIV	9459277	9459591	+	+	+	NO	F38E11.5	F38E11.5
chrIV	9511391	9511697	+	+	+	YES
chrIV	9513290	9513615	+	+	+	YES		C33A12.3
chrIV	9525023	9525513	+	+	+	NO	F56H11.4; F56H11.4	C33A12.1
chrIV	9647814	9648158	+	+	+	YES	F58G6.1	F58G6.1
chrIV	9706746	9707070	+	+	+	YES	K01H12.1; ZK1251.9	K01H12.1; ZK1251.9
chrIV	9718423	9718757	+	+	+	NO
chrIV	9772058	9772425	+	+	+	NO	T13F2.8	T13F2.8
chrIV	9777572	9777884	+	+	+	NO	T13F2.7	T13F2.6; T13F2.7
chrIV	9825198	9825627	+	+	+	NO	W08D2.7; W08D2.5	W08D2.7
chrIV	9858154	9858497	+	+	+	YES	K07F5.13	K07F5.13
chrIV	9873870	9874202	+	+	+	YES	F32B6.1
chrIV	9884305	9884615	+	+	+	YES	F32B6.2; F32B6.3	F32B6.2; F32B6.3
chrIV	9899308	9899617	+	+	+	YES	F32B6.8
chrIV	9932090	9932416	+	+	+	YES	F25H8.2; F25H8.1	F25H8.1; F25H8.2
chrIV	9982398	9982737	+	+	+	NO	C47E12.7	C47E12.7
chrIV	10085742	10086050	+	+	+	NO	W01B6.9	W01B6.7; W01B6.9
chrIV	10129044	10129350	+	+	+	NO	K08F4.3; K08F4.2	K08F4.2; K08F4.3
chrIV	10151461	10151776	+	+	+	NO	T14G10.5; T14G10.6	T14G10.5
chrIV	10175204	10175597	+	+	+	YES
chrIV	10197360	10197684	+	+	+	NO	K04D7.5	K04D7.5
chrIV	10252347	10252677	+	+	+	YES	F01G10.8
chrIV	10284548	10284873	+	+	+	YES	R09E10.7; Y43C5A.6	Y43C5A.6
chrIV	10344618	10344962	+	+	+	NO
chrIV	10346086	10346388	+	+	+	NO	K11E8.1
chrIV	10373913	10374226	+	+	+	NO	R11A8.7; R11A8.8	R11A8.8
chrIV	10380661	10381043	+	+	+	NO
chrIV	10403244	10403647	+	+	+	NO	R10H10.5	R10H10.5
chrIV	10421319	10421654	+	+	+	YES
chrIV	10425122	10425503	+	+	+	YES	F13B12.1	F13B12.1
chrIV	10483757	10484094	+	+	+	NO	C02F4.1; F01D4.5	C02F4.1; F01D4.5
chrIV	10503827	10504210	+	+	+	NO
chrIV	10697605	10697926	+	+	+	NO	R102.5
chrIV	10714625	10714961	+	+	+	YES	ZC168.1
chrIV	10734572	10734875	+	+	+	YES	ZC168.4; ZC168.3	ZC168.4; ZC168.3
chrIV	10817050	10817468	+	+	+	YES	R13.4
chrIV	10842986	10843324	+	+	+	YES	T11G6.5	T11G6.5
chrIV	10852452	10852770	+	+	+	YES
chrIV	10858664	10859028	+	+	+	NO	T11G6.1; T11G6.2	T11G6.1; T11G6.2
chrIV	10919235	10919555	+	+	+	YES	ZK593.4
chrIV	10933105	10933420	+	+	+	NO	ZK593.7; ZK593.5	ZK593.5; ZK593.7
chrIV	11019971	11020303	+	+	+	NO	F13H10.8; F13H10.4	F13H10.8
chrIV	11027655	11028015	+	+	+	YES
chrIV	11036274	11036588	+	+	+	NO	F36H1.1; NA	F36H1.1
chrIV	11082840	11083253	+	+	+	YES	M7.2; M7.1	M7.2
chrIV	11111233	11111566	+	+	+	NO	T05E11.1	T05E11.1
chrIV	11119103	11119411	+	+	+	NO	T05E11.3; T05E11.5	T05E11.3; T05E11.5
chrIV	11149627	11149944	+	+	+	NO	C08F8.1; F01G4.6	C08F8.1; F01G4.6
chrIV	11179232	11179560	+	+	+	YES	R07H5.2	R07H5.2
chrIV	11298516	11298854	+	+	+	YES	B0035.14; B0035.15	B0035.14; B0035.15
chrIV	11310670	11310973	+	+	+	NO	B0035.1	B0035.1
chrIV	11314865	11315318	+	+	+	YES	B0035.4; B0035.3	B0035.3; B0035.4
chrIV	11364095	11364439	+	+	+	YES
chrIV	11371667	11371995	+	+	+	NO	T01G1.3	T01G1.3
chrIV	11406846	11407233	+	+	+	YES	F22B3.1; F22B3.2	F22B3.2; F22B3.1
chrIV	11433793	11434108	+	+	+	YES
chrIV	11480451	11480772	+	+	+	NO	H21P03.2; H21P03.1	H21P03.1; H21P03.2
chrIV	11521013	11521396	+	+	+	NO	M04B2.3; M04B2.4	M04B2.3; M04B2.4
chrIV	11524259	11524615	+	+	+	NO	M04B2.1; M04B2.4	M04B2.1
chrIV	11566182	11566498	+	+	+	NO	F12F6.5; F12F6.6	F12F6.6
chrIV	11593440	11593752	+	+	+	NO	F40F11.2
chrIV	11602167	11602485	+	+	+	NO	F40F11.1	F40F11.1
chrIV	11604936	11605255	+	+	+	YES	Y24F12A.1; Y24F12A.2	Y24F12A.1; Y24F12A.2
chrIV	11635576	11635901	+	+	+	NO	F58B3.5	F58B3.5
chrIV	11656213	11656533	+	+	+	YES	ZK809.5; ZK809.4	ZK809.5
chrIV	11692354	11692667	+	+	+	YES	ZK792.12; ZK792.6
chrIV	11854824	11855143	+	+	+	NO	F38H4.7
chrIV	11857140	11857454	+	+	+	YES	F38H4.9; F38H4.8
chrIV	11961703	11962015	+	+	+	NO		ZK829.7
chrIV	12032467	12032832	+	+	+	YES	T12G3.1; T12G3.6
chrIV	12078913	12079262	+	+	+	YES	F11A10.1	F11A10.1
chrIV	12088959	12089270	+	+	+	YES	F11A10.6	F11A10.6
chrIV	12093900	12094242	+	+	+	YES	F11A10.5; F11A10.8	F11A10.5; F11A10.8
chrIV	12121129	12121431	+	+	+	NO	M18.6; M18.5	M18.5; M18.6
chrIV	12122934	12123266	+	+	+	NO	M18.7; M18.5	M18.7
chrIV	12156719	12157137	+	+	+	YES	B0001.6	B0001.6
chrIV	12157955	12158302	+	+	+	YES
chrIV	12209032	12209336	+	+	+	NO	F35G2.2	F35G2.2; F35G2.3
chrIV	12268386	12268744	+	+	+	NO	C42C1.14; C42C1.2	C42C1.14; C42C1.2
chrIV	12361708	12362091	+	+	+	YES	ZC518.3	ZC518.8
chrIV	12371915	12372243	+	+	+	NO	F28D1.1	F28D1.1
chrIV	12391173	12391487	+	+	+	YES	F28D1.11; F28D1.7	F28D1.7; F28D1.11
chrIV	12404172	12404495	+	+	+	NO	F28D1.10	F28D1.10
chrIV	12451242	12451561	+	+	+	NO	C25G4.5	C25G4.5
chrIV	12559053	12559373	+	+	+	NO	ZK795.3; ZK795.2	ZK795.2; ZK795.3
chrIV	12567253	12567568	+	+	+	YES	K08E7.3; K08E7.2	K08E7.2; K08E7.3
chrIV	12605423	12605757	+	+	+	YES	Y55D9A.2	Y55D9A.2
chrIV	12615357	12615703	+	+	+	YES
chrIV	12651603	12651973	+	+	+	YES	C26H9A.2
chrIV	12653137	12653456	+	+	+	YES	C26H9A.2	C26H9A.2
chrIV	12685867	12686174	+	+	+	YES
chrIV	12724694	12725014	+	+	+	NO	T23F6.4; T23F6.3	T23F6.4; T23F6.3
chrIV	12771475	12771807	+	+	+	NO	ZK897.1
chrIV	12999148	12999471	+	+	+	NO	F49E11.1
chrIV	13029858	13030211	+	+	+	YES
chrIV	13093707	13094018	+	+	+	YES	C39E9.12; C39E9.11	C39E9.11; C39E9.12
chrIV	13098675	13099020	+	+	+	NO	B0564.1; C39E9.14	B0564.1; B0564.1
chrIV	13205910	13206253	+	+	+	YES	C48D1.2
chrIV	13231373	13231732	+	+	+	YES
chrIV	13240515	13240845	+	+	+	NO	JC8.6; JC8.3	JC8.6; JC8.3
chrIV	13272502	13272835	+	+	+	YES	JC8.10	JC8.10
chrIV	13289351	13289686	+	+	+	NO	Y67H2A.10	Y67H2A.10
chrIV	13297761	13298072	+	+	+	NO	Y67H2A.4; Y67H2A.2	Y67H2A.2; Y67H2A.4
chrIV	13374970	13375339	+	+	+	YES
chrIV	13383910	13384225	+	+	+	YES	Y62E10A.11; Y62E10A.9
chrIV	13386125	13386444	+	+	+	YES	Y62E10A.11; Y62E10A.20	Y62E10A.11; Y62E10A.20
chrIV	13395255	13395590	+	+	+	NO	Y62E10A.13
chrIV	13413028	13413345	+	+	+	YES	Y62E10A.16	Y62E10A.16
chrIV	13415894	13416209	+	+	+	YES	K09B11.1; Y62E10A.17	K09B11.1; Y62E10A.17
chrIV	13502903	13503368	+	+	+	YES	Y45F10A.4; Y45F10A.6	Y45F10A.6
chrIV	13521811	13522143	+	+	+	YES	F52G2.1	F52G2.1
chrIV	13703849	13704304	+	+	+	NO	T23G4.1	T23G4.1
chrIV	13777531	13777871	+	+	+	NO	Y45F10D.12	Y45F10D.12
chrIV	13783577	13783897	+	+	+	YES	Y45F10D.4	Y45F10D.4
chrIV	13788679	13788994	+	+	+	YES	Y45F10D.7; Y45F10D.9	Y45F10D.7; Y45F10D.9
chrIV	13881799	13882109	+	+	+	YES	B0513.3; B0513.5	B0513.3
chrIV	13887494	13887927	+	+	+	YES	B0513.1	B0513.1
chrIV	13893165	13893477	+	+	+	YES
chrIV	13980131	13980451	+	+	+	YES	Y37A1B.17	Y37A1B.17
chrIV	14070958	14071275	+	+	+	NO	Y37A1B.1; Y37A1B.2	Y37A1B.1
chrIV	14128256	14128578	+	+	+	NO	H12I19.1; H12I19.115	H12I19.115
chrIV	14325744	14326090	+	+	+	YES	Y67A10A.4	Y67A10A.4
chrIV	14327013	14327331	+	+	+	YES	Y67A10A.4
chrIV	14356154	14356481	+	+	+	NO
chrIV	14445214	14445572	+	+	+	NO	LLC1.1
chrIV	14464107	14464417	+	+	+	NO	LLC1.3	LLC1.3
chrIV	14496558	14496874	+	+	+	YES	Y57G11A.1
chrIV	14763288	14763625	+	+	+	YES	Y57G11C.3
chrIV	14767739	14768049	+	+	+	NO	Y57G11C.3; Y57G11C.34	Y57G11C.3; Y57G11C.34
chrIV	14786789	14787099	+	+	+	YES	Y57G11C.9	Y57G11C.9
chrIV	14794274	14794615	+	+	+	NO
chrIV	14797338	14797701	+	+	+	NO	Y57G11C.13; Y57G11C.12	Y57G11C.13; Y57G11C.12
chrIV	14836932	14837249	+	+	+	NO	Y57G11C.22	Y57G11C.22
chrIV	14838097	14838418	+	+	+	YES
chrIV	14872300	14872679	+	+	+	YES
chrIV	14874886	14875249	+	+	+	NO
chrIV	14959510	14959837	+	+	+	NO	Y41E3.1; Y41E3.1
chrIV	15025444	15025752	+	+	+	YES	Y41E3.9	Y41E3.9
chrIV	15028858	15029190	+	+	+	NO	Y41E3.8	Y41E3.8
chrIV	15037015	15037368	+	+	+	NO	Y41E3.10	Y41E3.10
chrIV	15039589	15039916	+	+	+	NO		Y41E3.11
chrIV	15259605	15259965	+	+	+	NO	Y73F8A.5	Y73F8A.5
chrIV	15471459	15471769	+	+	+	NO	Y73F8A.25	Y73F8A.25
chrIV	15472432	15472747	+	+	+	NO	Y73F8A.27	Y73F8A.27
chrIV	15530589	15530891	+	+	+	YES
chrIV	15573914	15574237	+	+	+	NO
chrIV	15646669	15646996	+	+	+	YES	Y105C5A.1272; Y105C5A.1268	Y105C5A.1268; Y105C5A.1272
chrIV	15984233	15984571	+	+	+	YES	Y105C5B.19	Y105C5B.19
chrIV	16022490	16022834	+	+	+	NO
chrIV	16024161	16024482	+	+	+	YES
chrIV	16382067	16382445	+	+	+	YES	Y7A9D.1	Y7A9D.1
chrIV	16415128	16415475	+	+	+	YES
chrIV	16498025	16498335	+	+	+	YES
chrIV	16501921	16502233	+	+	+	YES	Y51H4A.2
chrIV	16656189	16656579	+	+	+	YES	Y51H4A.15; Y51H4A.12	Y51H4A.12; Y51H4A.15
chrIV	16863514	16863822	+	+	+	YES	T06A10.4; T06A10.1	T06A10.1
chrIV	16865556	16865864	+	+	+	YES	T06A10.3	T06A10.3
chrIV	16946787	16947101	+	+	+	YES	Y116A8C.12; Y116A8C.9	Y116A8C.12; Y116A8C.9
chrIV	16995466	16995783	+	+	+	YES	Y116A8C.16	Y116A8C.16
chrIV	17084385	17084688	+	+	+	NO
chrIV	17087507	17087842	+	+	+	YES	Y116A8C.42; Y116A8C.26	Y116A8C.42; Y116A8C.26
chrIV	17118614	17118931	+	+	+	NO	Y116A8C.36; Y116A8C.35	Y116A8C.35
chrIV	17215133	17215459	+	+	+	NO
chrIV	17249745	17250055	+	+	+	NO	ZK550.3	ZK550.3
chrIV	17268658	17269008	+	+	+	NO	F26D10.9	F26D10.9
chrIV	17278435	17278758	+	+	+	NO	F26D10.3	F26D10.3
chrIV	17328923	17329279	+	+	+	YES	C49C3.5	C49C3.5
chrIV	17331155	17331478	+	+	+	NO	C49C3.6	C49C3.6
chrIV	17333535	17333864	+	+	+	NO		C49C3.15
chrIV	17335072	17335385	+	+	+	NO	C49C3.8	C49C3.8
chrIV	17380315	17380628	+	+	+	YES	C30H6.7; C30H6.9	C30H6.7; C30H6.9
chrIV	17461370	17461693	+	+	+	YES	F11E6.7	F11E6.7
chrV	104499	104812	+	+	+	NO	F56E10.1; F56E10.4	F56E10.4; F56E10.1
chrV	122751	123092	+	+	+	YES	Y38C9A.2	Y38C9A.2
chrV	126654	126962	+	+	+	YES	W03F9.10; W03F9.1	W03F9.1
chrV	127925	128245	+	+	+	NO	W03F9.10; W03F9.2	W03F9.2; W03F9.10
chrV	155187	155579	+	+	+	YES
chrV	172566	172873	+	+	+	YES	Y108G3AL.3	Y108G3AL.3
chrV	176932	177244	+	+	+	NO	Y108G3AL.1	Y108G3AL.1
chrV	185709	186031	+	+	+	YES	Y108G3AL.7	Y108G3AL.7
chrV	311459	311784	+	+	+	YES	F33E11.1; F33E11.6	F33E11.6
chrV	349103	349415	+	+	+	YES	T22H9.2	T22H9.2
chrV	532044	532359	+	+	+	NO	R11G11.2	R11G11.2
chrV	773283	773596	+	+	+	NO	R09E12.3	R09E12.3
chrV	904611	904942	+	+	+	NO	H24K24.4	H24K24.4
chrV	966186	966517	+	+	+	YES
chrV	975223	975545	+	+	+	YES
chrV	1049347	1049669	+	+	+	YES	C02E11.1
chrV	1151355	1151672	+	+	+	YES	T21H3.3
chrV	1153969	1154302	+	+	+	YES
chrV	1195904	1196344	+	+	+	NO	Y50D4A.2; Y50D4A.4	Y50D4A.2; Y50D4A.4
chrV	1207025	1207325	+	+	+	NO	Y50D4A.5
chrV	1264365	1264697	+	+	+	NO	C39F7.5; C39F7.4	C39F7.4; C39F7.5
chrV	1390428	1390760	+	+	+	YES	Y75B7AL.4
chrV	1467008	1467353	+	+	+	YES	F53E2.1; R09B5.4	F53E2.1
chrV	1474538	1474940	+	+	+	YES		C38C3.5
chrV	1575709	1576077	+	+	+	NO
chrV	1743542	1743868	+	+	+	NO	ZK697.2	ZK697.2
chrV	1804966	1805301	+	+	+	YES	Y46H3A.2; Y46H3A.3	Y46H3A.3; Y46H3A.2
chrV	1821307	1821618	+	+	+	YES	Y46H3A.7; Y46H3A.6	Y46H3A.6; Y46H3A.7
chrV	1868640	1868958	+	+	+	NO	T10B5.6; T10B5.3	T10B5.3; T10B5.6
chrV	1871797	1872126	+	+	+	NO	T10B5.5; T10B5.4	T10B5.4; T10B5.5
chrV	1917971	1918318	+	+	+	YES	Y32G9A.2; NA	Y32G9A.2
chrV	2109304	2109610	+	+	+	YES	F22F7.5	F22F7.5
chrV	2255238	2255548	+	+	+	YES	F41B5.1	F41B5.1
chrV	2281576	2281914	+	+	+	YES	T27B7.6	T27B7.6
chrV	2600595	2600920	+	+	+	YES
chrV	2638556	2638865	+	+	+	NO	W02H5.2	W02H5.2; W02H5.11
chrV	2672666	2672989	+	+	+	YES	W02G9.3	W02G9.3
chrV	2694462	2694777	+	+	+	YES	Y45G12B.2; Y45G12B.3	Y45G12B.2; Y45G12B.3
chrV	2877435	2877794	+	+	+	YES	F37B4.10	F37B4.10
chrV	3193094	3193441	+	+	+	NO	Y73C8B.9; Y73C8B.3	Y73C8B.3; Y73C8B.9
chrV	3195106	3195409	+	+	+	YES	Y73C8B.2	Y73C8B.2
chrV	3579785	3580095	+	+	+	YES	T22F3.3
chrV	3587655	3588000	+	+	+	YES
chrV	3688782	3689114	+	+	+	YES	W08A12.1; W08A12.2
chrV	3703912	3704264	+	+	+	YES	T27C4.4
chrV	3743242	3743569	+	+	+	YES	Y39H10A.3	Y39H10A.3
chrV	3756931	3757259	+	+	+	NO	Y39H10A.6	Y39H10A.6
chrV	3759568	3759881	+	+	+	NO	Y39H10A.7	Y39H10A.7
chrV	4143148	4143463	+	+	+	YES	Y45G5AL.1
chrV	4169708	4170036	+	+	+	NO	Y45G5AM.7	Y45G5AM.7
chrV	4193077	4193434	+	+	+	YES
chrV	4194856	4195166	+	+	+	YES	H43I07.3; Y45G5AM.9	H43I07.3
chrV	4346831	4347154	+	+	+	NO	F32D1.10; F32D1.2	F32D1.10; F32D1.2
chrV	4371620	4371931	+	+	+	YES	F32D1.9; F32D1.5	F32D1.5; F32D1.9
chrV	4450558	4450880	+	+	+	YES	Y47D7A.14	Y47D7A.14
chrV	4499078	4499423	+	+	+	YES	T28F12.2
chrV	4507774	4508095	+	+	+	NO
chrV	4550370	4550773	+	+	+	YES	Y61A9LA.12; T28F12.3
chrV	4570299	4570662	+	+	+	NO	Y61A9LA.3; Y61A9LA.8	Y61A9LA.3; Y61A9LA.8
chrV	4615829	4616133	+	+	+	YES	F54D11.4; Y61A9LA.10	F54D11.4; Y61A9LA.10
chrV	4686722	4687038	+	+	+	NO	K03B4.3	K03B4.3
chrV	4731447	4731779	+	+	+	YES	F39G3.3	F39G3.3
chrV	4810703	4811015	+	+	+	YES
chrV	4827024	4827332	+	+	+	NO	C37H5.5; C37H5.8	C37H5.8; C37H5.5
chrV	4860531	4860850	+	+	+	YES
chrV	4963026	4963360	+	+	+	YES	F26G5.9	F26G5.9
chrV	5049302	5049767	+	+	+	NO	K11D12.2; K11D12.2	K11D12.2
chrV	5065096	5065515	+	+	+	NO	K11D12.10	K11D12.10
chrV	5204200	5204532	+	+	+	NO		Y47A7.1
chrV	5269073	5269377	+	+	+	NO	B0238.11	B0238.11
chrV	5274976	5275308	+	+	+	YES
chrV	5433056	5433365	+	+	+	YES	F08F3.2; F08F3.8	F08F3.2; F08F3.8
chrV	5477744	5478085	+	+	+	YES
chrV	5505074	5505409	+	+	+	NO	C24G6.4; T05C3.5	T05C3.5; C24G6.4
chrV	5536269	5536664	+	+	+	NO	C24G6.1; C24G6.8	C24G6.1; C24G6.8
chrV	5580571	5580895	+	+	+	YES	CD4.11; C18C4.10
chrV	5592368	5592669	+	+	+	NO	CD4.4	CD4.4
chrV	5684551	5684892	+	+	+	YES	F25B4.4; F25B4.6	F25B4.4; F25B4.6
chrV	5687270	5687587	+	+	+	NO	NA; F25B4.7	F25B4.7
chrV	5707112	5707422	+	+	+	YES
chrV	5780743	5781054	+	+	+	YES	F44E7.5	F44E7.5
chrV	5790929	5791242	+	+	+	YES	F44E7.9	F44E7.9; F44E7.12
chrV	5963667	5964030	+	+	+	YES	C10F3.5	C10F3.5
chrV	6000378	6000711	+	+	+	NO	F29G9.4
chrV	6017651	6017958	+	+	+	YES	F29G9.3; F29G9.5	F29G9.3; F29G9.5
chrV	6043889	6044213	+	+	+	YES		R01B10.1
chrV	6053327	6053655	+	+	+	NO	R01B10.6	R01B10.6
chrV	6100637	6101000	+	+	+	NO	Y38A10A.5	Y38A10A.5
chrV	6107519	6107884	+	+	+	NO	F17A9.2	F17A9.2
chrV	6213837	6214145	+	+	+	YES
chrV	6224557	6224900	+	+	+	NO
chrV	6246565	6246882	+	+	+	YES	K08B12.2; K08B12.2
chrV	6267463	6267782	+	+	+	YES	K08B12.5	K08B12.5
chrV	6427410	6427759	+	+	+	NO		T05H4.12
chrV	6433600	6433961	+	+	+	NO	T05H4.6; T05H4.14	T05H4.14; T05H4.6
chrV	6450360	6450703	+	+	+	YES	T05H4.1	T05H4.1
chrV	6516918	6517471	+	+	+	YES	F46E10.3; F46E10.10	F46E10.10
chrV	6593725	6594052	+	+	+	NO	ZK1055.1	ZK1055.1
chrV	6656711	6657063	+	+	+	NO	T10H9.4	T10H9.4
chrV	6709068	6709405	+	+	+	YES	W02F12.5	W02F12.5
chrV	6710407	6710782	+	+	+	NO	W02F12.6	W02F12.6
chrV	6785136	6785445	+	+	+	YES	ZC404.3; ZC404.8	ZC404.3; ZC404.8
chrV	6796908	6797226	+	+	+	YES	ZC404.9
[truncated: 4,933 more rows]

## Sheet: Table_S3_CFP-1
Table S3(related to Figure 1). List of top 300 proteins identified by mass
spectrometry of CFP-1::GFP immunoprecipitations
Pep: number of identified peptides;
SC:Spectral Counts;
SSC: Specific Spectral Counts;
WSC:Weighted Spectral Counts.
gene name	Ctrl				CFP-1
	Pep	SC	SSC	WSC	Pep	SC	SSC	WSC
cfp-1					28	55	55	55
sin-3					40	49	49	49
athp-1					29	44	44	44
hcf-1					23	31	31	31
set-2					22	28	28	28
rbbp-5					18	25	25	25
vit-5					32	38	6	21.573
ash-2					16	21	21	21
vit-3					31	40	5	20.388
rpa-1					16	18	18	18
ubq-2					4	15	15	15
hda-1					13	15	15	15
ftt-2					13	16	11	13.2
egl-45					11	13	13	13
fasn-1					11	13	13	13
vit-1					26	30	6	12.589
cct-8					10	12	12	12
wdr-5.1					10	12	12	12
mrg-1					11	11	11	11
pab-1					9	11	8	10.4
swd-2.1					8	10	10	10
tsn-1					9	10	10	10
hrp-2					9	10	10	10
rps-16					7	9	9	9
eel-1					9	9	9	9
vit-4					31	39	2	8.723
CELE_F41H10.3					6	8	8	8
rps-4					7	8	8	8
vha-13					7	8	8	8
chc-1					8	8	8	8
lin-40					8	8	8	8
copa-1					8	8	8	8
usp-7					8	8	8	8
laf-1					6	8	7	7.778
pyr-1					5	7	7	7
rpa-2					5	7	7	7
eft-1					6	7	7	7
C23G10.8					6	7	7	7
set-26					6	7	7	7
let-418					7	7	7	7
rpt-4					7	7	7	7
vgln-1					7	7	7	7
cct-7					7	7	7	7
mep-1					4	6	6	6
rpl-30					4	6	6	6
cct-3					5	6	6	6
rde-12					5	6	6	6
rpl-5					5	6	6	6
rps-17					5	6	6	6
rps-8					5	6	6	6
sip-1					5	6	6	6
eif-3.B					6	6	6	6
unc-116					6	6	6	6
rpb-2					6	6	6	6
rpt-6					6	6	3	5.25
eif-3.C					3	5	5	5
eif-3.E					4	5	5	5
gsy-1					4	5	5	5
rpn-2					4	5	5	5
ama-1					4	5	5	5
rps-1					4	5	5	5
CELE_Y57G11C.9					5	5	5	5
paa-1					5	5	5	5
copb-2					5	5	5	5
spc-1					5	5	5	5
ZC434.8					5	5	5	5
sqd-1					5	5	5	5
par-5	1	1	1	1	14	19	14	16.8
vit-2	2	2	1	2	34	39	16	32.727
atp-2	1	1	1	1	9	12	12	12
uaf-1	1	1	1	1	9	11	11	11
cct-1	1	1	1	1	9	10	10	10
fust-1					2	4	4	4
CELE_F26B1.2					3	4	4	4
CELE_Y39G10AR.8					3	4	4	4
eif-3.G					3	4	4	4
hip-1					3	4	4	4
mtss-1					3	4	4	4
adr-1					3	4	4	4
rpl-4					3	4	4	4
ola-1					4	4	4	4
cif-1					4	4	4	4
CELE_T23E7.2					4	4	4	4
CELE_Y37E3.10					4	4	4	4
CELE_Y59A8B.10					4	4	4	4
CELE_Y77E11A.7					4	4	4	4
pqn-87					4	4	4	4
unc-60					4	4	4	4
cgh-1					4	4	4	4
T14G10.5					4	4	4	4
eif-3.I					4	4	4	4
gei-4					4	4	4	4
pck-1					4	4	4	4
rpn-7					4	4	4	4
C12D8.1					4	4	4	4
rps-11					4	4	4	4
npp-9					4	4	4	4
apb-1					4	4	4	4
tiar-1					4	4	4	4
rpn-1					4	4	4	4
copb-1					4	4	4	4
car-1					4	4	4	4
rpl-18					4	4	4	4
rpl-6					4	4	4	4
E01A2.2					4	4	4	4
cct-5					4	4	4	4
cct-6					4	4	4	4
gsp-1					2	3	1	3
csn-3					2	3	3	3
CELE_Y71G10AL.1					2	3	3	3
tag-273					2	3	3	3
maph-1.2					2	3	3	3
H24K24.3					2	3	3	3
ifg-1					2	3	3	3
kin-3					2	3	3	3
T20B12.7					2	3	3	3
eif-3.L					2	3	3	3
gln-3					2	3	3	3
nhr-49					2	3	3	3
rpl-20					2	3	3	3
rpa-2					2	3	3	3
rps-27					2	3	3	3
rrt-1					2	3	3	3
usp-14					2	3	3	3
CELE_F08G12.2					3	3	3	3
CELE_K08D12.3					3	3	3	3
CELE_M03F8.3					3	3	3	3
CELE_T28D6.6					3	3	3	3
CELE_Y39G10AR.9					3	3	3	3
CELE_Y44E3A.6					3	3	3	3
sca-1					3	3	3	3
C56G2.7					3	3	3	3
alh-13					3	3	3	3
arx-2					3	3	3	3
rfp-1					3	3	3	3
dpy-30					3	3	3	3
eef-1B.2					3	3	3	3
let-92					3	3	3	3
his-71					3	3	3	3
hbl-1					3	3	3	3
F46H5.3					3	3	3	3
lin-53					3	3	3	3
mdh-2					3	3	3	3
F01G4.6					3	3	3	3
rpt-5					3	3	3	3
prp-19					3	3	3	3
rpn-12					3	3	3	3
tax-6					3	3	3	3
acdh-12					3	3	3	3
ears-1					3	3	3	3
vha-8					3	3	3	3
C25A1.4					3	3	3	3
rpl-13					3	3	3	3
rpl-3					3	3	3	3
rps-15					3	3	3	3
rps-2					3	3	3	3
rps-6					3	3	3	3
rsp-3					3	3	3	3
sti-1					3	3	3	3
irs-1					3	3	3	3
lrs-1					3	3	3	3
vrs-2					3	3	3	3
cct-4					3	3	3	3
sqv-4					3	3	3	3
prmt-1	1	1	1	1	6	8	8	8
tct-1	1	1	1	1	6	8	8	8
eef-2	3	3	3	3	18	22	22	22
rpn-3	1	1	1	1	6	7	7	7
rps-14	2	2	2	2	10	13	13	13
teg-4	1	1	1	1	5	6	6	6
mcm-7	1	1	1	1	6	6	6	6
rpn-9	1	1	1	1	6	6	6	6
act-1	2	2	2	2	10	12	7	11.375
vit-6	9	9	9	9	47	51	51	51
hsp-1	7	7	5	6.111	22	33	30	32.368
hsp-60	1	1	1	1	4	5	5	5
drs-1	1	1	1	1	4	5	5	5
pars-1	1	1	1	1	5	5	5	5
ant-1.1	2	2	2	2	9	10	10	10
acly-2					3	3	2	2.667
pab-2					5	5	2	2.6
sup-26					4	4	1	2.5
sup-26					4	4	1	2.5
vbh-1					2	3	2	2.222
CELE_F40F11.3					1	2	2	2
CELE_F53B1.4					1	2	2	2
CELE_R09B3.2					1	2	2	2
cts-1					1	2	2	2
dcp-66					1	2	2	2
Y66H1A.4					1	2	2	2
his-24					1	2	2	2
mlp-1					1	2	2	2
idh-1					1	2	2	2
unc-54					1	2	2	2
tkt-1					1	2	2	2
pas-4					1	2	2	2
acer-1					1	2	2	2
imb-1					1	2	2	2
arx-3					1	2	2	2
snr-7					1	2	2	2
txdc-9					1	2	2	2
xrn-2					1	2	2	2
mec-7					7	10	1	2
nol-5					2	2	2	2
K07C5.4					2	2	2	2
csn-1					2	2	2	2
csn-5					2	2	2	2
xpo-2					2	2	2	2
CELE_F26A1.1					2	2	2	2
CELE_F49C12.9					2	2	2	2
CELE_F49H12.5					2	2	2	2
CELE_R09B3.3					2	2	2	2
CELE_T04A8.7					2	2	2	2
CELE_T11G6.8					2	2	2	2
CELE_Y39G8B.1					2	2	2	2
CELE_Y53G8AR.9					2	2	2	2
CELE_Y71F9AL.9					2	2	2	2
CELE_Y75B8A.13					2	2	2	2
CELE_ZK418.9					2	2	2	2
uaf-2					2	2	2	2
ppm-1					2	2	2	2
arf-1.2					2	2	2	2
gcn-1					2	2	2	2
cand-1					2	2	2	2
cbp-1					2	2	2	2
clu-1					2	2	2	2
cul-1					2	2	2	2
cysl-1					2	2	2	2
eif-3.H					2	2	2	2
cey-4					2	2	2	2
ivd-1					2	2	2	2
txl-1					2	2	2	2
pbrm-1					2	2	2	2
swsn-4					2	2	2	2
gpb-1					2	2	2	2
F32D1.5					2	2	2	2
wapl-1					2	2	2	2
rab-1					2	2	2	2
C37C3.2					2	2	2	2
zbp-1					2	2	2	2
lin-13					2	2	2	2
lin-28					2	2	2	2
lmn-1					2	2	2	2
mcm-5					2	2	2	2
nduf-7					2	2	2	2
daf-22					2	2	2	2
cpn-3					2	2	2	2
pptr-1					2	2	2	2
dlst-1					2	2	2	2
acaa-2					2	2	2	2
lin-38					2	2	2	2
rpn-8					2	2	2	2
otub-1					2	2	2	2
eat-6					2	2	2	2
atp-3					2	2	2	2
rpn-6.1					2	2	2	2
pyc-1					2	2	2	2
C35A5.8					2	2	2	2
gfat-1					2	2	2	2
idhg-1					2	2	2	2
acs-4					2	2	2	2
pam-1					2	2	2	2
pccb-1					2	2	2	2
alh-1					2	2	2	2
gdh-1					2	2	2	2
ech-1.2					2	2	2	2
rps-20					2	2	2	2
plp-1					2	2	2	2
eif-1					2	2	2	2
rpb-7					2	2	2	2
swsn-6					2	2	2	2
imb-3					2	2	2	2
tiar-2					2	2	2	2
mdh-1					2	2	2	2
ddx-17					2	2	2	2
ran-2					2	2	2	2
rpl-22					2	2	2	2
rpl-26					2	2	2	2
rpl-7					2	2	2	2
hrp-1					2	2	2	2
rps-19					2	2	2	2
rps-23					2	2	2	2
rps-25					2	2	2	2
snr-6					2	2	2	2
npp-20					2	2	2	2
stam-1					2	2	2	2
sucg-1					2	2	2	2
smo-1					2	2	2	2
C08B11.3					2	2	2	2
prdx-3					2	2	2	2
K12D12.1					2	2	2	2
Y46G5A.4					2	2	2	2
ubh-4					2	2	2	2
ufd-1					2	2	2	2
vha-10					2	2	2	2
B0303.3					2	2	2	2
C04E7.3					2	2	2	2
K04G11.4					2	2	2	2

## Sheet: Table_S3_WDR-5.1
Table S3(related to Figure 1). List of top 300 proteins identified by mass spectrometry of WDR-5.1::GFP immunoprecipitations
Pep: number of identified peptides;
SC:Spectral Counts;
SSC: Specific Spectral Counts;
WSC:Weighted Spectral Counts.
gene name	Ctrl R1				Ctrl R2				WDR-5.1 R1				WDR-5.1 R2
	Pep	SC	SSC	WSC	Pep	SC	SSC	WSC	Pep	SC	SSC	WSC	Pep	SC	SSC	WSC
wdr-5.1	8	10	10	10	2	2	2	2	32	118	118	118	28	341	341	341
set-16									55	64	64	64	107	133	133	133
sumv-1									76	112	112	112	70	118	118	118
egl-27	1	1	0	0					55	80	3	80	56	92	6	70.5
sumv-2									61	87	87	87	48	66	66	66
mcrs-1									45	69	69	69	44	62	62	62
supr-1									27	41	41	41	38	58	58	58
utx-1	1	1	1	1					28	32	32	32	43	57	57	57
ddb-1	1	1	1	1	1	1	1	1	37	44	44	44	42	56	56	56
C16H3.3									30	42	42	42	31	42	42	42
rbbp-5	1	1	1	1					29	33	33	33	28	42	42	42
F44E2.7									30	37	37	37	24	34	34	34
uev-3									18	24	24	24	25	34	34	34
mys-2									26	34	34	34	21	31	31	31
CELE_F41H10.3									52	66	2	66	39	45	2	30.667
sin-3	1	1	1	1					38	49	49	49	24	30	30	30
ash-2									15	21	21	21	23	29	29	29
nipi-3									18	18	18	18	26	29	29	29
attf-5									22	25	25	25	20	24	24	24
athp-1									31	36	36	36	18	22	22	22
cul-4									9	10	10	10	18	19	19	19
cfp-1									16	20	20	20	15	18	18	18
ogt-1	1	1	1	1					13	14	14	14	15	16	16	16
pqn-21									9	10	10	10	14	16	16	16
set-2									11	11	11	11	13	14	14	14
ulp-2									11	13	13	13	8	11	11	11
die-1									7	10	10	10	6	8	8	8
CELE_F54D11.4									7	8	8	8	7	7	7	7
hda-3									6	7	7	7	6	7	7	7
hbl-1									8	9	1	5	6	7	1	7
gfat-1	4	4	0	0	3	4	0	0	12	13	6	12	7	8	3	6
sma-9									5	5	5	5	5	6	6	6
bub-1									9	10	10	10	5	5	5	5
scd-1									6	7	7	7	5	5	5	5
CELE_T20F5.6					1	1	1	1	12	12	12	12	6	7	7	7
mrg-1	3	3	3	3					19	24	24	24	16	19	19	19
pqn-20	1	1	1	1					6	6	6	6	15	19	19	19
gei-13									4	4	4	4	5	7	7	7
pmk-3									3	3	3	3	6	7	7	7
ben-1	19	30	0	0	22	39	0	0	23	45	1	4.869	31	51	1	6.683
CELE_W04D2.4									3	3	3	3	5	5	5	5
hda-1	6	6	6	6	7	8	8	8	32	55	55	55	31	55	55	55
unc-37	1	1	1	1	1	1	1	1	5	6	6	6	6	6	6	6
lin-14					1	1	1	1	3	4	4	4	4	5	5	5
F44E2.4					1	1	1	1	3	3	3	3	4	5	5	5
CELE_F48C1.5									2	3	3	3	4	4	4	4
lin-13									3	4	4	4	2	3	3	3
mat-3									4	4	4	4	2	3	3	3
spr-5									4	4	4	4	3	3	3	3
B0041.8									3	3	3	3	3	3	3	3
CELE_T20F7.1									2	3	3	3	2	3	3	3
mbd-2									3	3	3	3	3	3	3	3
chd-7									6	6	6	6	2	2	2	2
dpy-30									5	6	6	6	2	2	2	2
dpl-1									5	5	5	5	2	2	2	2
gsk-3									4	5	5	5	2	2	2	2
CELE_M106.2									1	1	1	1	5	5	5	5
mcd-1									1	1	1	1	5	5	5	5
msh-6	1	1	1	1					8	8	8	8	2	2	2	2
ztf-7	1	1	1	1					7	8	8	8	1	1	1	1
F10C2.4	1	1	1	1					6	7	7	7	1	1	1	1
cbp-1	1	1	1	1					5	6	6	6	2	2	2	2
akt-1	1	1	1	1					5	5	5	5	1	1	1	1
C23G10.8									4	4	4	4	1	1	1	1
CELE_ZK899.5									3	4	4	4	1	1	1	1
lin-35									4	4	4	4	1	1	1	1
sor-1									4	4	4	4	2	2	2	2
C01G6.5									3	3	3	3	1	1	1	1
C50B6.3									3	3	3	3	1	1	1	1
dpy-21									3	3	3	3	2	2	2	2
efl-1									3	3	3	3	2	2	2	2
emb-27									3	3	3	3	1	1	1	1
F59G1.3									3	3	3	3	1	1	1	1
hcp-4									3	3	3	3	1	1	1	1
npp-19									3	3	3	3	1	1	1	1
rme-8									3	3	3	3	2	2	2	2
tbg-1									3	3	3	3	1	1	1	1
ttb-1									3	3	3	3	1	1	1	1
xrn-2									3	3	3	3	2	2	2	2
C25A1.4									2	2	2	2	2	3	3	3
ssl-1									2	2	2	2	3	3	3	3
vps-4									2	2	2	2	3	3	3	3
CELE_F48F7.5									1	1	1	1	3	3	3	3
CELE_W09B6.4									1	1	1	1	2	3	3	3
CELE_M03C11.3									44	58	2	58	38	49	0	0
pme-1									8	9	9	9
cls-2	3	3	0	0	3	3	0	0	3	5	2	5	1	1	0	0
hbl-1									8	9	1	5	5	6	0	0
CELE_F26G5.1									4	4	4	4
pri-1									4	4	4	4
C32D5.10									3	3	3	3
CELE_T24B8.7									3	3	3	3
cfim-2					1	2	0	0	3	3	1	3	1	1	0	0
cyn-4									3	3	3	3
imb-2									3	3	3	3
Y62E10A.11									3	3	3	3
CELE_M03C11.3									43	56	0	0	39	50	1	50
pis-1					1	1	0	0	28	34	0	0	44	58	2	39.333
egl-27	1	1	0	0					53	77	0	0	56	88	2	23.5
pis-1					1	1	0	0	28	34	0	0	44	57	1	19.667
CELE_F41H10.3									51	64	0	0	39	44	1	15.333
tax-6													6	6	6	6
act-5	10	11	0	0	9	14	0	0	9	11	0	0	9	12	1	3.333
attf-3													3	3	3	3
cah-5													3	3	3	3
CELE_F10D11.2													2	3	3	3
CELE_K07A1.9													2	3	3	3
csn-6	1	1	1	1	2	2	2	2	11	12	12	12	8	9	9	9
vig-1	1	1	1	1	5	5	5	5	7	10	10	10	10	15	15	15
rpb-3					1	1	1	1	5	5	5	5	3	3	3	3
flh-1					2	2	2	2	7	7	7	7	4	4	4	4
tbb-4	15	25	0	0	17	32	2	8.889	19	36	3	11.508	23	36	4	15.822
gei-4					3	3	3	3	6	7	7	7	4	5	5	5
hip-1	1	1	1	1	6	7	7	7	11	15	15	15	9	11	11	11
T27F2.1					2	2	2	2	7	7	7	7	3	3	3	3
CELE_Y59A8B.10					7	7	7	7	5	5	5	5	9	10	10	10
CELE_R05H10.3					3	3	3	3	6	6	6	6	4	4	4	4
dpy-28					2	3	3	3	5	5	5	5	4	4	4	4
eel-1	2	2	2	2	19	20	20	20	43	47	47	47	22	24	24	24
usp-5					6	7	7	7	13	16	16	16	7	8	8	8
maph-1.3	7	8	0	0	11	13	3	10.25	20	24	8	20.8	14	17	4	11.086
C35A5.8					3	3	3	3	8	9	9	9	3	3	3	3
symk-1					1	1	1	1	5	5	5	5	1	1	1	1
xpo-2					5	5	5	5	10	11	11	11	3	4	4	4
him-1					3	4	4	4	6	6	6	6	3	3	3	3
rmd-1	1	1	1	1	5	6	6	6	8	11	11	11	4	4	4	4
dyn-1					5	5	5	5	8	9	9	9	3	3	3	3
pptr-1					4	5	5	5	4	5	5	5	2	3	3	3
imb-1	1	1	1	1	10	12	12	12	11	12	12	12	6	6	6	6
capg-2					2	2	2	2	6	7	7	7	1	1	1	1
sec-24.1	1	1	1	1	6	7	7	7	9	10	10	10	3	3	3	3
gcn-1	1	1	1	1	13	15	15	15	19	21	21	21	6	6	6	6
pcn-1	1	1	1	1	14	16	16	16	10	10	10	10	5	6	6	6
act-2	20	24	0	0	22	38	3	21.3	23	32	3	14.5	20	27	1	7.75
F32D1.5					11	12	12	12	7	8	8	8	4	4	4	4
emb-5					3	3	3	3	4	6	6	6	1	1	1	1
CELE_F25G6.9					4	4	4	4	7	7	7	7	1	1	1	1
drp-1					5	5	5	5	6	6	6	6	1	1	1	1
CELE_T02G5.7					6	6	6	6	6	6	6	6	1	1	1	1
clik-1					3	3	3	3	6	6	6	6
CELE_F11E6.7					1	1	1	1	4	5	5	5
mlc-5					3	4	4	4	5	5	5	5
hcf-1	4	4	4	4	3	3	3	3	22	25	25	25	12	13	13	13
F54F2.2/F54F2.3/F54F2.4	1	1	1	1	1	1	1	1	8	9	9	9	3	4	4	4
npp-7	1	1	1	1	1	1	1	1	8	9	9	9	4	4	4	4
ekl-6					1	1	1	1	3	3	3	3	4	4	4	4
csn-4	1	1	1	1	2	2	2	2	4	6	6	6	6	7	7	7
set-26	1	1	1	1	1	1	1	1	7	7	7	7	3	3	3	3
CELE_Y77E11A.7	1	1	1	1	2	2	2	2	5	5	5	5	5	6	6	6
Y97E10AR.6					1	2	2	2	3	4	4	4	4	5	5	5
pgl-3	1	1	1	1	1	1	1	1	7	8	8	8	2	2	2	2
ZK688.5	1	1	1	1	1	1	1	1	5	7	7	7	2	2	2	2
CELE_F17C11.10	1	1	1	1	1	1	1	1	4	5	5	5	2	2	2	2
C01B10.8					1	1	1	1	3	3	3	3	1	2	2	2
ekl-4					1	1	1	1	2	3	3	3	2	2	2	2
Y71G10AL.1					1	1	1	1	3	3	3	3	2	2	2	2
T19H12.2	1	1	1	1	4	4	3	3.6	5	5	3	5	6	6	4	6
mcm-6	3	3	3	3	5	5	5	5	20	23	23	23	8	8	8	8
F07F6.4					2	2	2	2	3	3	3	3	3	3	3	3
swsn-6	1	1	1	1	4	5	5	5	5	5	5	5	6	7	7	7
rpt-6	5	5	1	2.333	14	16	5	11.875	14	16	5	12.857	18	22	7	16.545
CELE_Y37E3.10	2	2	2	2	6	6	6	6	9	12	12	12	8	8	8	8
rpl-16	1	1	1	1	2	3	3	3	4	6	6	6	2	4	4	4
cee-1					1	3	3	3	4	4	4	4	3	4	4	4
ima-3	1	1	1	1	3	4	4	4	5	7	7	7	3	5	5	5
dnj-19	1	1	1	1	5	5	5	5	6	9	9	9	5	6	6	6
CELE_T08A11.2	1	1	1	1	3	3	3	3	8	9	9	9	3	3	3	3
emb-4	1	1	1	1	3	3	3	3	6	6	6	6	3	3	3	3
rfc-4	1	1	1	1	1	1	1	1	5	6	6	6	1	1	1	1
csn-5	1	1	1	1	4	4	4	4	4	5	5	5	3	4	4	4
C06A6.5	1	1	1	1	3	3	3	3	4	5	5	5	3	3	3	3
eif-3.E	1	1	1	1	3	3	3	3	3	5	5	5	3	3	3	3
trr-1					1	1	1	1	4	4	4	4	1	1	1	1
arx-2					3	3	3	3	3	3	3	3	3	3	3	3
C16A3.4					1	1	1	1	3	3	3	3	1	1	1	1
CELE_F40G9.17					2	2	2	2	3	3	3	3	2	2	2	2
CELE_F53F1.2					2	2	2	2	3	3	3	3	1	2	2	2
CELE_R04F11.3					1	1	1	1	3	3	3	3	1	1	1	1
CELE_Y41D4A.5					2	2	2	2	2	3	3	3	2	2	2	2
crn-1					1	1	1	1	3	3	3	3	1	1	1	1
nubp-1					2	4	4	4	3	3	3	3	3	4	4	4
Y54E10A.11					1	1	1	1	2	3	3	3	1	1	1	1
cand-1	5	5	5	5	17	18	18	18	28	31	31	31	15	17	17	17
pgl-1	1	1	1	1	4	6	6	6	5	5	5	5	4	5	5	5
CELE_ZK418.9	1	1	0	0	3	3	1	3	7	7	1	4	4	4	1	2.5
swsn-2.2	2	2	1	1.5	7	7	6	6.75	9	9	7	8.556	6	6	4	5.6
copa-1	1	1	1	1	12	12	12	12	9	9	9	9	9	9	9	9
cdl-1	1	1	1	1	4	4	4	4	5	5	5	5	3	3	3	3
cope-1	1	1	1	1	5	6	6	6	8	8	8	8	3	4	4	4
mtr-4					3	3	3	3	4	4	4	4	2	2	2	2
rps-17	2	2	2	2	13	17	17	17	10	11	11	11	8	11	11	11
kin-3					7	8	8	8	3	3	3	3	5	5	5	5
czw-1	1	1	1	1	4	5	5	5	5	5	5	5	2	3	3	3
txl-1					4	5	5	5	4	4	4	4	3	3	3	3
let-721					5	5	5	5	3	3	3	3	3	3	3	3
cav-1	1	1	1	1	9	11	11	11	5	5	5	5	6	6	6	6
rpl-5	1	1	1	1	8	13	13	13	3	5	5	5	6	7	7	7
gln-6	2	2	0	0	5	6	5	5.714	4	4	3	3.75	3	3	3	3
adss-1					7	8	8	8	3	3	3	3	2	4	4	4
pfd-6					2	2	2	2	3	3	3	3	1	1	1	1
Y46G5A.4					8	8	8	8	2	3	3	3	3	3	3	3
CELE_R05F9.6	1	1	1	1	4	6	6	6	8	8	8	8	2	2	2	2
swsn-4	1	1	1	1	3	3	3	3	7	7	7	7	1	1	1	1
cra-1					3	3	3	3	3	3	3	3	1	1	1	1
copb-1	1	1	1	1	11	13	13	13	8	8	8	8	4	4	4	4
lbp-9					6	7	7	7	3	3	3	3	2	2	2	2
CELE_F41G3.6	1	1	1	1	3	4	4	4	4	5	5	5	1	1	1	1
dnc-2					3	4	4	4	3	3	3	3	1	1	1	1
rpl-26					4	5	5	5	3	3	3	3	1	1	1	1
pas-5	1	1	1	1	13	16	16	16	6	6	6	6	3	3	3	3
idh-1	1	1	1	1	15	18	18	18	5	5	5	5	3	3	3	3
rod-1	1	1	1	1	3	3	3	3	6	6	6	6
CELE_F53H1.4					4	4	4	4	4	4	4	4
xpo-1					7	7	7	7	3	3	3	3
asna-1					1	1	1	1	3	3	3	3
CELE_Y69A2AR.16					1	1	1	1	3	3	3	3
cyn-13					2	2	2	2	3	3	3	3
ran-5					3	3	3	3	3	3	3	3
yars-1					5	7	7	7	3	3	3	3
CELE_F16B12.6	3	3	3	3					6	8	8	8	6	6	6	6
rde-12	1	1	1	1					2	2	2	2	5	5	5	5
tiar-2	1	1	1	1					1	1	1	1	4	5	5	5
F54D5.7	8	9	9	9									3	3	3	3
ctl-1	3	3	3	3									3	3	3	3
CELE_Y87G2A.1	1	1	1	1					4	4	4	4	4	4	4	4
knl-1	1	1	1	1					4	4	4	4	4	4	4	4
usp-7	7	9	9	9	7	7	7	7	31	33	33	33	43	46	46	46
mep-1	4	4	4	4	1	1	1	1	8	10	10	10	7	7	7	7
nhr-49	2	2	2	2	1	1	1	1	5	5	5	5	4	5	5	5
spt-5	2	2	2	2	1	1	1	1	5	5	5	5	5	5	5	5
gei-17	1	1	1	1					2	2	2	2	4	4	4	4
asd-2	2	2	2	2					3	3	3	3	3	3	3	3
lin-9	4	4	4	4	1	1	1	1	4	5	5	5	4	5	5	5
lin-38	1	1	1	1					1	1	1	1	4	4	4	4
tiar-1	2	2	2	2					2	2	2	2	3	3	3	3
tlk-1	8	8	8	8					7	7	7	7	4	4	4	4
prmt-3	14	16	16	16	2	2	2	2	10	11	11	11	10	11	11	11
ife-4	3	3	3	3					2	2	2	2	3	3	3	3
lin-37	2	3	3	3					2	2	2	2	3	3	3	3
uaf-1	14	17	17	17	2	2	2	2	10	11	11	11	10	10	10	10
laf-1	9	11	10	10.625	2	2	2	2	4	5	5	5	11	11	9	10.35
saps-1	6	7	7	7					3	3	3	3	4	4	4	4
gfat-2	5	5	1	5	3	4	0	0	7	8	1	2	6	7	2	4
CELE_ZK418.9	2	2	1	2	2	2	0	0	7	7	1	4	4	4	1	2.5
C09E7.4									2	2	2	2	1	2	2	2
C32D5.11									2	2	2	2	2	2	2	2
C39E9.12									2	2	2	2	2	2	2	2
CELE_T26A8.4									1	2	2	2	1	2	2	2
lin-26									2	2	2	2	2	2	2	2
natc-2									2	2	2	2	2	2	2	2
ztf-11									2	2	2	2	2	2	2	2
rcor-1									1	1	1	1	2	2	2	2
CELE_Y48G1C.8									1	1	1	1	2	2	2	2
CELE_Y71F9AL.12									1	1	1	1	2	2	2	2
CELE_Y71G12B.10									1	1	1	1	2	2	2	2
nfi-1									1	1	1	1	2	2	2	2
nhr-1									1	1	1	1	2	2	2	2
pkc-1									1	1	1	1	1	2	2	2
swd-2.1									1	1	1	1	1	2	2	2
cfim-2					1	2	0	0	2	2	0	0	2	2	1	2
C05D9.3													2	2	2	2
cebp-1													2	2	2	2
CELE_R07E4.5													2	2	2	2
CELE_Y66D12A.8													2	2	2	2
CELE_Y75B8A.13													2	2	2	2
dsl-6													1	2	2	2
ndx-9													2	2	2	2
rig-3													2	2	2	2
rsp-2													2	2	2	2
tub-2													2	2	2	2
Y63D3A.4													2	2	2	2
rpl-15	1	1	1	1					4	4	4	4	2	2	2	2
tads-1	1	1	1	1					3	3	3	3	2	2	2	2
knl-3	1	1	1	1					1	2	2	2	2	2	2	2
pqn-41	1	1	1	1					2	2	2	2	2	2	2	2
CELE_K02B12.7	3	3	3	3					4	4	4	4	2	2	2	2
chd-3	4	4	4	4					6	6	5	5.192	2	2	2	2
abi-1	1	1	1	1					1	1	1	1	1	2	2	2
CELE_ZC434.7	1	1	1	1					1	1	1	1	1	2	2	2
rsp-1	1	1	1	1					1	1	1	1	2	2	2	2
cids-2	2	2	2	2					1	1	1	1	2	2	2	2
dve-1	2	2	2	2					1	1	1	1	2	2	2	2
flh-2	2	2	2	2					1	1	1	1	2	2	2	2
metr-1	2	2	2	2					1	1	1	1	2	2	2	2
npp-8	6	6	4	5.6	1	1	0	0	3	3	2	2.667	2	2	1	2
glh-4	7	9	9	9					4	4	4	4	2	2	2	2
lin-5	14	15	15	15					6	6	6	6	2	2	2	2
nhl-2	9	11	11	11					3	4	4	4	2	2	2	2
ceh-20	3	3	3	3					1	1	1	1	2	2	2	2
wdfy-2	6	6	6	6					2	2	2	2	2	2	2	2
edc-3	21	24	24	24					4	4	4	4	2	2	2	2
gcs-1	12	12	12	12					2	2	2	2	2	2	2	2
ark-1	11	13	13	13					1	1	1	1	2	2	2	2
hmg-1.1	2	2	2	2									2	2	2	2
ntl-2	1	1	1	1									2	2	2	2
CELE_Y67H2A.7	1	1	1	1									2	2	2	2
ifa-2	1	1	0	0	1	1	0	0					2	2	1	1.5
glh-1	8	8	3	4.667					8	8	2	4	2	2	1	1.25

## Sheet: Table_S4_legend
Gene expression analyses
gene expression data
DESeq2 results showing basemean level (baseMean), log2 fold change (Log2.FC) and adjusted p-value (padj) for each mutant as compared to wild-type.
The list has been filtered for genes with a mean basemean level > 10
up- and down- regulated genes
We used a false discovery rate (FDR) < 0.05 to call genes up- or down-regulated (cfp1_up, cfp1_down, set2_up, set2_down, sin3_up, sin3_down)

## Sheet: Table_S4_gene_expression_data
id_gene	gene_name	chr	baseMean	Log2.FC_cfp1	padj_cfp1	Log2.FC_set2	padj_set2	Log2.FC_sin3	padj_sin3
WBGene00000001	aap-1	chrI	3471.4	0.0447093	0.881636	-0.37437	0.0889849	0.441175	0.0530062
WBGene00000002	aat-1	chrIV	185.554	-0.0260374	0.965582	0.85345	0.0288556	-0.425535	0.379367
WBGene00000003	aat-2	chrV	275.649	-0.0518267	0.888605	0.656813	0.00767831	-0.244815	0.475643
WBGene00000004	aat-3	chrX	2308.45	-0.249829	0.458207	0.216485	0.553086	-0.352168	0.319954
WBGene00000005	aat-4	chrIV	37.0885	0.0795661	0.894875	0.823522	0.0492199	-0.184987	0.76746
WBGene00000006	aat-5	chrI	19.6504	0.424332	0.426317	0.119314	0.865738	-0.366983	0.545667
WBGene00000010	aat-9	chrI	2373.91	0.0850264	0.71386	-0.0544683	0.835631	0.56725	0.00156935
WBGene00000018	abl-1	chrX	4012.72	-0.127878	0.610865	0.00462778	0.988311	0.270068	0.271652
WBGene00000020	abt-2	chrI	978.905	0.69268	0.0200616	-0.214713	0.595902	0.698552	0.0334074
WBGene00000022	abt-4	chrV	13.3888	-0.219013	0.742741	0.0993845	0.89863	-0.35162	0.583112
WBGene00000023	abt-5	chrI	241.39	0.0115795	0.976764	-0.488381	0.0801607	-0.243297	0.495359
WBGene00000035	ace-1	chrX	32.3347	0.0406891	0.946724	0.487509	0.275277	0.471989	0.322499
WBGene00000036	ace-2	chrI	139.721	-0.140174	0.772263	0.249733	0.58826	0.0417923	0.948094
WBGene00000037	ace-3	chrII	106.554	0.406299	0.284478	0.863078	0.0105045	0.0728592	0.903146
WBGene00000039	acn-1	chrX	552.462	0.0270309	0.972317	0.803264	0.136622	-0.0403305	0.962444
WBGene00000040	aco-1	chrX	10701.9	-0.442485	0.0107381	-0.429153	0.0187337	-0.243478	0.278499
WBGene00000041	aco-2	chrIII	6902.09	0.709832	6.97376e-06	0.161282	0.461745	1.02375	1.51868e-09
WBGene00000044	acr-5	chrIII	15.7931	-0.290148	0.632363	0.506685	0.356381	0.38028	0.531082
WBGene00000046	acr-7	chrII	14.0809	0.323988	0.595265	0.694353	0.198695	0.0689377	0.933061
WBGene00000048	acr-9	chrX	18.3405	-0.625563	0.191843	-1.03532	0.0234689	-0.561192	0.286395
WBGene00000050	acr-11	chrI	15.5112	-0.148528	0.82191	0.042927	0.954822	-0.451762	0.43827
WBGene00000051	acr-12	chrX	27.3729	0.327384	0.529545	0.375119	0.475456	0.283128	0.633606
WBGene00000055	acr-16	chrV	315.066	0.571942	0.00191268	0.700124	0.0001115	0.00565521	0.988461
WBGene00000056	acr-17	chrV	54.0884	0.204328	0.637386	-0.14917	0.757558	0.939489	0.00546495
WBGene00000057	acr-18	chrV	42.3398	1.48296	2.18003e-05	2.15177	4.57231e-11	0.681857	0.129572
WBGene00000058	acr-19	chrI	22.5586	-0.0196757	0.976751	0.639289	0.181129	0.025328	0.974261
WBGene00000059	acr-20	chrII	125.312	1.50387	3.25221e-08	1.25993	9.62763e-06	1.46517	1.01039e-06
WBGene00000063	act-1	chrV	3289.97	0.317579	0.08551	0.03826	0.893094	0.294478	0.170219
WBGene00000064	act-2	chrV	28723.3	-0.111571	0.556945	-0.0829149	0.699338	-0.0195955	0.946154
WBGene00000065	act-3	chrV	5875.9	0.00992941	0.972658	0.0866332	0.738077	0.13381	0.613581
WBGene00000066	act-4	chrX	9042.7	-0.151865	0.713306	0.276122	0.471781	-0.36482	0.349649
WBGene00000067	act-5	chrIII	182.721	-0.58987	0.138182	0.294228	0.541513	-0.759895	0.0659091
WBGene00000068	acy-1	chrIII	162.4	-0.305323	0.446491	0.101361	0.842728	0.0397486	0.948586
WBGene00000069	acy-2	chrV	14.9239	0.499377	0.366313	0.292431	0.656774	0.681087	0.204993
WBGene00000070	acy-3	chrIII	121.218	-0.349694	0.493554	0.193713	0.747376	-0.200582	0.751865
WBGene00000071	acy-4	chrV	72.6568	-0.233918	0.680247	-0.356545	0.51306	0.260997	0.668189
WBGene00000072	add-1	chrX	30.2671	0.963424	0.0345775	1.36397	0.00188289	0.219295	0.74739
WBGene00000073	add-2	chrV	1414.81	-0.0848344	0.764797	-0.116888	0.6835	0.0649329	0.852398
WBGene00000074	adm-2	chrX	945.425	-0.020161	0.95016	-0.318839	0.170487	0.465844	0.0429262
WBGene00000075	adm-4	chrX	1071.29	0.257482	0.135657	-0.266863	0.139901	0.413894	0.0197313
WBGene00000079	adr-1	chrI	4257.95	-0.18583	0.461769	-0.209557	0.414301	0.167854	0.577026
WBGene00000080	adr-2	chrIII	5074.93	0.0253837	0.911968	0.131564	0.498767	-0.0950412	0.685031
WBGene00000081	ads-1	chrIII	611.853	0.313081	0.250085	0.306138	0.286669	0.0784297	0.850119
WBGene00000082	adt-1	chrX	76.7057	-0.109645	0.841514	0.438409	0.318813	-0.777337	0.0638409
WBGene00000083	adt-2	chrX	89.701	0.0924264	0.874438	0.42666	0.371814	-0.65028	0.158923
WBGene00000086	aex-3	chrX	132.275	0.384545	0.381391	1.26317	0.000348638	0.11444	0.854311
WBGene00000089	aex-6	chrI	42.3531	-0.276282	0.519817	-0.23258	0.619361	-0.632977	0.121849
WBGene00000090	age-1	chrII	4090.69	0.100012	0.69472	-0.451607	0.0210928	0.395209	0.0687472
WBGene00000092	ags-3	chrX	1913.2	-0.338954	0.0166792	-0.0796797	0.693296	-0.0629309	0.788404
WBGene00000093	agt-1	chrIV	640.373	-0.261209	0.358887	0.116021	0.740379	-0.763292	0.00319136
WBGene00000094	agt-2	chrII	1218.11	0.682524	1.57812e-07	0.333463	0.0294293	0.722753	7.12215e-07
WBGene00000095	aha-1	chrI	1686.93	-0.106062	0.554288	-0.0556718	0.792432	-0.00521702	0.984983
WBGene00000096	ahr-1	chrI	52.0995	-0.240838	0.64723	0.627655	0.154596	-0.375271	0.483296
WBGene00000097	aip-1	chrV	1383.58	-0.733408	8.89399e-07	-0.855973	6.28402e-09	-0.262808	0.198412
WBGene00000098	air-1	chrV	9565.35	0.308114	0.0398025	-0.0759349	0.720266	0.157321	0.435991
WBGene00000099	air-2	chrI	5734.79	-0.327997	0.0221399	-0.194921	0.242568	-0.0478569	0.846281
WBGene00000100	ajm-1	chrX	2179.85	-0.313527	0.576511	0.200621	0.755481	-0.177382	0.794192
WBGene00000101	aka-1	chrII	6397.82	-0.23551	0.14899	-0.300132	0.0664463	0.108702	0.631411
WBGene00000102	akt-1	chrV	7617.29	-0.240028	0.278624	-0.437471	0.0336323	0.378791	0.0987052
WBGene00000103	akt-2	chrX	395.378	-0.364989	0.037954	-0.256127	0.190634	-0.264235	0.221684
WBGene00000105	alg-1	chrX	4914.28	-0.180588	0.648049	-0.352971	0.325998	0.191863	0.669022
WBGene00000106	alg-2	chrII	13109.5	-0.122915	0.610989	0.0436077	0.883366	0.0474368	0.887116
WBGene00000107	alh-1	chrIII	1904.84	-0.113269	0.563069	0.0767598	0.730973	0.326739	0.0669104
WBGene00000109	alh-3	chrIV	822.619	-0.459933	0.067833	0.304619	0.285891	-0.624287	0.0188843
WBGene00000110	alh-4	chrV	3666.78	0.00199113	0.992228	-0.244511	0.0581577	0.0602938	0.756672
WBGene00000111	alh-5	chrV	64.3175	-0.929217	0.00108903	-0.137972	0.738493	-1.11416	0.000390571
WBGene00000112	alh-6	chrII	851.654	-0.286194	0.129675	-0.0844775	0.739431	-0.377663	0.0635555
WBGene00000113	alh-7	chrII	774.641	-0.21341	0.256175	-0.0521156	0.83936	-0.310174	0.122367
WBGene00000114	alh-8	chrII	3597.29	-0.368549	0.110393	-0.000784453	0.998052	-0.258956	0.365646
WBGene00000115	alh-9	chrIII	2981.47	-0.355149	0.0094631	0.0945167	0.619972	-0.051527	0.828046
WBGene00000116	alh-10	chrX	282.047	-0.444902	0.0719526	-0.00630827	0.986654	-0.350708	0.23619
WBGene00000117	alh-11	chrIII	668.926	-0.216106	0.395083	-0.322528	0.186511	-0.377357	0.142165
WBGene00000118	alh-12	chrIII	756.853	-1.03941	8.27852e-10	-0.228455	0.317375	-0.914267	2.57027e-06
WBGene00000120	aly-1	chrIV	8227.96	-0.228498	0.173742	0.121754	0.547933	-0.374195	0.0306261
WBGene00000121	aly-2	chrIV	16703.9	0.55918	0.00105423	0.273185	0.184259	0.38932	0.059031
WBGene00000122	aly-3	chrIV	20198.6	0.00650436	0.979665	0.024329	0.930887	-0.198839	0.359834
WBGene00000123	ama-1	chrIV	17445.9	-0.105167	0.776718	-0.347311	0.262657	0.460277	0.140935
WBGene00000134	amt-2	chrIV	23.3888	0.215844	0.740337	-0.48863	0.402684	0.545976	0.334127
WBGene00000135	amt-3	chrII	12.645	-0.534387	0.329294	0.180063	0.795771	0.0305251	0.971677
WBGene00000137	amx-1	chrIII	3373.14	-0.199626	0.159741	-0.128973	0.427373	0.454966	0.000941765
WBGene00000138	amx-2	chrI	129.638	-0.203251	0.656574	-0.0649942	0.908588	0.0408093	0.949093
WBGene00000139	amx-3	chrV	78.7149	-0.13709	0.750733	0.120742	0.791536	-0.419846	0.289561
WBGene00000140	anc-1	chrI	647.323	-0.323627	0.57669	-0.52464	0.338963	0.162693	0.818911
WBGene00000142	aos-1	chrV	4425.35	-0.134349	0.640075	-0.294992	0.247022	0.0982715	0.782556
WBGene00000143	apc-2	chrIII	2797.24	-0.243258	0.231402	-0.187883	0.404352	-0.124514	0.65143
WBGene00000144	apc-10	chrV	568.851	-0.136278	0.696768	-0.0965975	0.801758	-0.998069	0.000178155
WBGene00000145	apc-11	chrIII	3402.76	0.039893	0.915298	0.136504	0.697556	-0.715641	0.00675001
WBGene00000146	ape-1	chrV	12544	-0.224922	0.357519	-0.570568	0.00676572	0.332041	0.194128
WBGene00000147	aph-1	chrI	2189.35	-0.255324	0.136559	-0.3178	0.0650681	0.199527	0.338707
WBGene00000148	aph-2	chrI	3126.92	-0.39906	0.0055354	-0.0635468	0.770717	-0.128179	0.549493
WBGene00000149	apl-1	chrX	2694.43	-0.192775	0.754164	0.336266	0.568652	-0.346254	0.563579
WBGene00000150	apm-1	chrI	455.698	-0.200443	0.471939	0.0468334	0.898734	0.184936	0.572522
WBGene00000151	apn-1	chrII	3121.34	-0.0121958	0.972432	-0.000215899	0.999635	-0.224085	0.455668
WBGene00000155	app-1	chrI	8138.25	0.21532	0.536754	-0.254228	0.471449	0.574824	0.0693985
WBGene00000156	apr-1	chrI	8856.72	-0.264241	0.10286	-0.17093	0.358309	-0.197588	0.320487
WBGene00000157	aps-2	chrX	1654.01	0.168733	0.358887	-0.0065926	0.980157	0.00142951	0.996269
WBGene00000158	apg-1	chrI	3623.47	-0.119419	0.688629	-0.31362	0.220214	0.109304	0.75759
WBGene00000159	aps-1	chrV	2058.52	-0.0945622	0.623474	0.112267	0.565306	-0.219536	0.237649
WBGene00000160	apb-1	chrIII	4214.89	-0.0034651	0.990904	-0.00738435	0.981139	0.220863	0.372438
WBGene00000161	apa-2	chrX	4414.64	-0.104341	0.651421	-0.248705	0.217131	0.171151	0.482587
WBGene00000162	apd-3	chrII	3490.31	0.0457294	0.852067	-0.282916	0.12459	0.410636	0.0258182
WBGene00000163	apb-3	chrI	8369.68	-0.234937	0.205014	-0.208984	0.29579	0.0922388	0.729542
WBGene00000164	apm-3	chrX	2610.07	-0.187155	0.216453	0.0399257	0.851912	-0.436686	0.00295757
WBGene00000165	aps-3	chrI	3559.08	0.176691	0.350478	0.066369	0.780991	-0.183578	0.401652
WBGene00000168	apx-1	chrV	2967.39	0.530587	0.000875906	-0.0794203	0.746394	0.44902	0.0155556
WBGene00000170	aqp-2	chrII	8277.37	-0.298429	0.57319	0.277389	0.628445	-0.329614	0.563506
WBGene00000174	aqp-6	chrV	71.7613	-0.698176	0.0151792	-0.42142	0.193832	-0.663788	0.0411441
WBGene00000175	aqp-7	chrX	81.1085	0.872244	0.0232392	1.20615	0.00118666	0.346394	0.509389
WBGene00000177	aqp-9	chrI	21.6314	-0.0429251	0.948366	0.103928	0.875703	-0.260652	0.674042
WBGene00000178	aqp-10	chrII	2869.71	-0.10255	0.628766	-0.0826121	0.723028	-0.366994	0.0464972
WBGene00000179	aqp-11	chrIII	743.789	-0.359981	0.0261553	-0.105919	0.630442	-0.543203	0.00159862
WBGene00000180	arc-1	chrII	811.696	-0.285229	0.220977	-0.0713947	0.822829	-0.282445	0.293181
WBGene00000181	ard-1	chrIV	5400.9	0.142183	0.488208	0.19638	0.32686	-0.00229356	0.994511
WBGene00000182	arf-1.2	chrIII	20203.8	-0.145327	0.521664	-0.0597121	0.831508	0.0793819	0.790978
WBGene00000183	arf-3	chrIV	20288.4	-0.259	0.0751642	-0.265891	0.080319	-0.147642	0.441475
WBGene00000184	arf-6	chrIV	1587.4	-0.385496	0.0215029	-0.233883	0.227397	-0.170188	0.46379
WBGene00000185	arg-1	chrX	11.4102	1.23653	0.00746788	0.496109	0.399871	0.598876	0.285463
WBGene00000186	ark-1	chrIV	1300.17	0.107572	0.728689	-0.400484	0.108076	0.576321	0.0192821
WBGene00000187	arl-1	chrII	2046.65	-0.0926099	0.694115	-0.0688365	0.790505	-0.327767	0.113896
WBGene00000188	arl-3	chrII	85.0508	0.138163	0.740802	-0.0692514	0.886039	0.320067	0.426599
WBGene00000189	arl-5	chrIII	1350.74	0.147825	0.510008	0.157762	0.495565	0.240118	0.302116
WBGene00000192	arl-8	chrIV	4695.95	0.411853	0.000783082	0.0324458	0.875495	0.325859	0.0246822
WBGene00000193	arl-6	chrIII	25.5077	-0.0268124	0.968519	0.838879	0.064412	-0.0267086	0.973246
WBGene00000195	arr-1	chrX	1830.57	-0.281291	0.0800357	-0.117524	0.562714	-0.184539	0.365127
WBGene00000196	aars-1	chrII	395.719	-0.511009	0.0213314	0.124195	0.689269	-0.422626	0.105779
WBGene00000197	aars-2	chrI	15131.5	0.253417	0.194333	-0.225018	0.286121	0.355449	0.0873182
WBGene00000198	art-1	chrII	6072.72	0.374566	0.00364568	-0.0115118	0.959807	0.385056	0.00811531
WBGene00000199	arx-1	chrI	3479.61	-0.030093	0.904989	-0.106144	0.647469	0.201724	0.358428
WBGene00000200	arx-2	chrV	3338.08	-0.134261	0.364232	-0.00184728	0.992809	0.103878	0.570458
WBGene00000201	arx-3	chrIII	2708.86	0.149113	0.38506	-0.326301	0.0325966	0.0632412	0.79157
WBGene00000202	exos-4.2	chrIII	3039.89	-0.117025	0.510055	-0.0427292	0.848505	-0.139253	0.489625
WBGene00000203	arx-5	chrIII	1448.04	0.418932	0.00096277	0.424903	0.00112746	0.210851	0.209394
WBGene00000204	arx-6	chrIII	1884.99	-0.0820811	0.708389	0.0165988	0.951353	0.01703	0.956816
WBGene00000205	arx-7	chrI	984.754	-0.31642	0.0604773	-0.0739781	0.755434	-0.457536	0.0105963
WBGene00000206	asb-1	chrIII	9165.35	0.231719	0.369161	0.0289471	0.938404	-0.185286	0.555342
WBGene00000207	asb-2	chrX	3927.02	-1.02397	4.30355e-18	-0.408617	0.0030853	-0.16176	0.38672
WBGene00000208	trip-4	chrII	2108.96	0.198995	0.237332	0.0867764	0.684313	-0.228727	0.228743
WBGene00000209	asg-1	chrI	6961.56	0.406273	0.0777139	0.219264	0.422282	-0.288485	0.307812
WBGene00000210	asg-2	chrX	2064.6	-0.100535	0.694343	-0.117526	0.657353	-0.131986	0.642836
WBGene00000211	asm-1	chrII	1086.47	-0.611561	0.00365483	-0.0923804	0.772929	-0.633607	0.00707021
WBGene00000214	asp-1	chrV	19.2668	1.28722	0.00548029	2.03651	3.20666e-06	0.575557	0.311475
WBGene00000216	asp-3	chrX	19.916	0.622898	0.25069	1.24512	0.0115477	0.504483	0.393597
WBGene00000217	asp-4	chrX	4755.86	-0.252559	0.347257	0.594307	0.0115477	-0.835683	0.000450243
WBGene00000220	atf-2	chrII	430.009	0.094427	0.897899	0.587772	0.312822	0.0858844	0.915998
WBGene00000221	atf-5	chrX	571.487	-0.363892	0.0987025	-0.172221	0.522287	-0.484936	0.0394725
WBGene00000222	atf-6	chrX	1465.77	-0.251944	0.19304	-0.0831909	0.744899	0.163816	0.510072
WBGene00000223	atf-7	chrIII	8779.19	-0.31714	0.167563	-0.158995	0.573085	-0.0232103	0.954466
WBGene00000224	atgp-1	chrIV	750.203	0.231692	0.463359	0.942569	0.000117089	-0.0514783	0.914118
WBGene00000225	atgp-2	chrII	355.379	-0.0661331	0.843346	0.506952	0.0304499	0.226286	0.466162
WBGene00000226	atl-1	chrV	4072.81	-0.650962	0.000154426	-0.739565	1.92273e-05	-0.0261467	0.940578
WBGene00000227	atm-1	chrI	4168.98	-0.321037	0.0901674	-0.403057	0.0334635	0.0890965	0.758304
WBGene00000228	atn-1	chrV	702.91	-0.550966	0.0384945	0.17442	0.626131	-0.372435	0.253554
WBGene00000229	atp-2	chrIII	49110.1	0.0392742	0.880119	0.0853318	0.735686	0.113639	0.670498
WBGene00000230	atp-3	chrI	22691.9	-0.0420677	0.852836	-0.0227148	0.930887	0.00914506	0.975684
WBGene00000231	atx-2	chrIII	6671.06	-0.134142	0.693475	-0.0281498	0.946986	0.205003	0.570428
WBGene00000232	avr-14	chrI	52.2453	-0.552733	0.120788	-0.196591	0.667356	-0.510973	0.207835
WBGene00000235	baf-1	chrIII	10960.6	-0.23997	0.239261	-0.0188813	0.951348	-0.254656	0.272511
WBGene00000236	bag-1	chrI	3194.38	-0.0701777	0.776867	-0.0590984	0.825925	-0.156413	0.534241
WBGene00000237	bam-2	chrI	693.626	-0.0725072	0.862908	0.0298826	0.95015	-0.37476	0.293778
WBGene00000238	bar-1	chrX	39.2559	0.0263914	0.972269	1.07637	0.0275715	-0.112893	0.88488
WBGene00000239	bas-1	chrIII	19.2587	-0.599072	0.223033	0.261296	0.665698	-0.871128	0.0721723
WBGene00000240	pah-1	chrII	105.069	-0.375069	0.430626	0.650172	0.137395	-0.486879	0.322583
WBGene00000241	bbs-1	chrI	10.7925	0.404894	0.503349	1.20607	0.0169551	0.340982	0.592941
WBGene00000242	bbs-2	chrIV	14.0425	-0.0527175	0.945256	0.91193	0.0881389	-0.31066	0.635464
WBGene00000245	bca-1	chrX	312.414	0.535619	0.00459965	0.0308868	0.927066	0.144549	0.623272
WBGene00000247	bec-1	chrIV	1397.53	-0.472231	0.00540502	-0.170904	0.431074	-0.385395	0.0542775
WBGene00000248	ben-1	chrIII	1432.28	-0.297854	0.240727	-0.0102997	0.978977	0.458628	0.0798299
WBGene00000249	bir-1	chrV	3276.12	0.203733	0.170426	0.058371	0.7714	0.0525233	0.819558
WBGene00000250	bir-2	chrV	695.625	0.401899	0.0329419	-0.0809864	0.767942	0.119488	0.676409
WBGene00000252	bli-2	chrII	13.7282	1.29128	0.00422013	0.495777	0.392007	0.472479	0.426087
WBGene00000253	bli-3	chrI	377.115	-0.304951	0.311897	-0.0821402	0.838605	-0.21973	0.556924
WBGene00000254	bli-4	chrI	8516.55	-0.154474	0.338475	-0.262203	0.0834942	-0.0823471	0.703867
WBGene00000257	bmk-1	chrV	10119.3	-0.243826	0.0899313	-0.196278	0.212769	-0.078275	0.71589
WBGene00000259	bpl-1	chrII	314.242	-1.10048	7.66831e-07	-0.232682	0.443329	-1.07557	1.71293e-05
WBGene00000262	bra-1	chrX	1722.36	-0.376681	0.0480659	-0.311508	0.133468	-0.77358	4.94425e-05
WBGene00000263	F23H11.5	chrIII	6947.12	0.125897	0.535887	0.00119171	0.996119	-0.228691	0.268837
WBGene00000264	brc-1	chrIII	1385.48	-0.330335	0.0402765	-0.309603	0.0696955	0.030372	0.917394
WBGene00000265	brd-1	chrIII	2659.04	-0.223714	0.0779536	-0.152963	0.286121	-0.226005	0.120432
WBGene00000266	bre-1	chrIV	432.554	-0.721286	0.000130787	0.0619356	0.84149	-1.05546	2.66246e-07
WBGene00000267	bre-2	chrIII	45.4799	0.180976	0.703202	-0.12933	0.80515	-0.543582	0.211144
WBGene00000268	bre-3	chrIII	1025.38	0.525478	0.00263512	-0.130822	0.597535	0.510582	0.00992489
WBGene00000269	bre-4	chrI	702.761	-0.0971306	0.677089	-0.0466144	0.8652	0.259229	0.231636
WBGene00000270	bre-5	chrIV	882.511	0.102627	0.652928	0.0197044	0.946081	-0.111847	0.674042
WBGene00000271	brf-1	chrII	4944.66	0.00165941	0.994144	-0.0806609	0.677825	0.0487951	0.83651
WBGene00000272	bro-1	chrI	93.3389	-0.250338	0.602613	0.427082	0.336066	-0.49611	0.282835
WBGene00000273	brp-1	chrIII	122.225	0.75015	0.00189374	0.962059	4.07419e-05	0.118121	0.779957
WBGene00000274	btf-1	chrII	3711.96	-0.208363	0.25069	-0.314903	0.0729267	0.124323	0.602667
WBGene00000275	bub-1	chrI	15333.2	-0.364988	0.000896674	-0.251713	0.0414421	0.0612123	0.743098
WBGene00000276	byn-1	chrIII	5636.72	-0.36985	0.00220872	-0.202992	0.153322	-0.291187	0.0422865
WBGene00000277	cab-1	chrX	450.588	-0.405101	0.216673	-0.550495	0.0894845	-0.604096	0.0734603
WBGene00000279	cah-1	chrIII	128.457	-0.512494	0.0582756	0.290124	0.343564	-0.601945	0.0425628
WBGene00000280	cah-2	chrII	19.176	0.0953929	0.881089	-0.588586	0.242346	-0.346548	0.55662
WBGene00000282	cah-4	chrX	97.1356	-0.0358865	0.946724	0.263992	0.554298	-0.854391	0.0233446
WBGene00000284	cah-6	chrI	58.6613	0.272195	0.480728	-0.0687275	0.893094	-0.540809	0.166917
WBGene00000289	cam-1	chrII	11919.1	-0.299979	0.131542	-0.142215	0.563957	0.0524697	0.873494
WBGene00000292	cap-1	chrIV	6112.85	-0.0142405	0.946724	0.0090321	0.969431	0.0182544	0.944241
WBGene00000293	cap-2	chrII	9461.46	-0.0021442	0.993825	-0.062253	0.7955	0.148195	0.515349
WBGene00000294	cas-1	chrX	3322.5	-0.0164997	0.948366	0.020833	0.940813	0.235494	0.251951
WBGene00000296	cat-2	chrII	122.738	1.98887	5.56951e-15	1.50297	2.2153e-08	1.65004	1.06191e-08
WBGene00000298	cat-4	chrV	44.4276	-0.295794	0.52064	0.441249	0.304356	-1.2037	0.00238636
WBGene00000301	cav-1	chrIV	48891.6	-0.277702	0.130965	0.0658587	0.796909	-0.562979	0.00199621
WBGene00000302	cav-2	chrV	14.3909	-0.279049	0.667747	0.51581	0.385782	-0.210384	0.767563
WBGene00000366	cbp-1	chrIII	21992.6	-0.531444	0.0406402	-0.469516	0.093262	-0.106117	0.79807
WBGene00000367	cca-1	chrX	149.114	-0.558727	0.198973	0.0713794	0.913464	-0.604638	0.195745
WBGene00000368	ccb-1	chrI	193.867	-0.281417	0.289984	-0.196407	0.509701	0.481497	0.0660444
WBGene00000369	ccf-1	chrIII	4960	-0.111733	0.575435	-0.181829	0.334384	0.0251335	0.931709
WBGene00000370	ccg-1	chrIV	28.1735	0.0789302	0.902689	0.624915	0.194819	-0.187372	0.77767
WBGene00000371	cox-5B	chrI	13419.6	0.192978	0.343493	0.209181	0.317169	-0.147237	0.559468
WBGene00000375	cyp-44A1	chrII	1660.89	-0.257385	0.159234	-0.27177	0.152201	0.0218021	0.946279
WBGene00000376	ccr-4	chrIV	31360.3	-0.00324236	0.990693	-0.129926	0.562546	0.532211	0.00319674
WBGene00000377	cct-1	chrII	14001.7	0.236192	0.0827352	-0.154276	0.32135	0.176792	0.289441
WBGene00000378	cct-2	chrII	3788.21	-0.0119967	0.966037	-0.210213	0.32465	0.11721	0.665302
WBGene00000379	cct-4	chrII	7322.19	-0.118915	0.43129	-0.0841617	0.625231	0.0913612	0.626265
WBGene00000380	cct-5	chrIII	19022.1	-0.0916875	0.537753	-0.135018	0.347717	0.173501	0.248657
WBGene00000381	cct-6	chrIII	3889.72	-0.38985	0.00343017	-0.522375	6.26865e-05	-0.0595018	0.794192
WBGene00000382	cdc-6	chrI	5468.06	-0.25381	0.0867422	-0.214351	0.182445	-0.00859852	0.975039
WBGene00000383	cdc-14	chrII	12371	-0.191332	0.356825	-0.0966155	0.702346	0.0651581	0.8281
WBGene00000386	cdc-25.1	chrI	9030.57	-0.0277564	0.911968	-0.324865	0.070773	0.430168	0.0187876
WBGene00000387	cdc-25.2	chrV	12253.2	-0.707758	0.000161027	-0.531104	0.00999322	-0.15676	0.59638
WBGene00000388	cdc-25.3	chrIII	5278.16	-0.127159	0.63092	-0.471873	0.0250018	0.45235	0.0472393
WBGene00000390	cdc-42	chrII	9806.91	0.0298275	0.882942	-0.0813689	0.670023	0.312044	0.042484
WBGene00000391	cdd-1	chrX	34.6852	-0.208153	0.690376	0.0606521	0.925945	-0.272517	0.624627
WBGene00000392	cdd-2	chrIV	1027.11	-0.11882	0.702312	-0.122933	0.707056	-0.439097	0.102174
WBGene00000393	cdf-1	chrX	1146.8	-0.0294611	0.924456	-0.419123	0.0573031	0.0747205	0.829678
WBGene00000395	cdh-3	chrIII	679.406	-0.39436	0.498548	0.143133	0.845783	-0.232989	0.736532
WBGene00000396	cdh-4	chrIII	25888.7	-0.469432	0.10824	-0.352142	0.279656	0.0527939	0.916207
WBGene00000397	cdh-5	chrIV	161.735	0.517176	0.198383	1.08251	0.00266729	-0.0469074	0.945821
WBGene00000399	cdh-7	chrII	58.4572	1.62116	1.53837e-06	0.146831	0.797783	1.66913	3.86788e-06
WBGene00000401	cdh-9	chrX	62.0084	0.114031	0.869554	1.05668	0.0297761	-0.038927	0.962712
WBGene00000402	cdh-10	chrIV	46.305	0.578363	0.126668	-0.296722	0.52686	0.155491	0.785149
WBGene00000403	casy-1	chrII	974.649	-0.0361834	0.880119	0.00622862	0.981487	0.326821	0.0802517
WBGene00000405	cdk-1	chrIII	13349.6	-0.294351	0.114394	-0.281416	0.153796	-0.0987401	0.719909
WBGene00000406	cdk-4	chrX	2167.72	-0.161304	0.333477	-0.0608557	0.773326	-0.0323248	0.902339
WBGene00000407	cdk-5	chrIII	800.503	-0.300883	0.0438051	-0.168711	0.333524	-0.373812	0.0221443
WBGene00000408	cdk-7	chrI	4033.14	-0.151562	0.538444	-0.20244	0.404601	-0.0354154	0.92338
WBGene00000409	cdk-8	chrI	3351.07	0.129167	0.343291	0.196248	0.132138	0.20198	0.156413
WBGene00000410	cdk-9	chrI	1460.29	-0.351467	0.0133072	-0.318917	0.0347344	-0.147315	0.459794
WBGene00000411	cdl-1	chrII	27994	0.132649	0.372123	-0.175114	0.232134	0.439252	0.000944794
WBGene00000413	cdt-1	chrI	7734.64	-0.211751	0.194285	-0.177003	0.319925	0.278772	0.114762
WBGene00000414	cec-1	chrIII	4720.36	-0.246861	0.145683	0.258763	0.142576	-0.182548	0.38821
WBGene00000415	ced-1	chrI	4027.06	0.0302232	0.923744	-0.271337	0.268707	0.601081	0.00737279
WBGene00000416	ced-2	chrIV	3282.7	0.353659	0.0166452	0.0512589	0.820725	0.313607	0.0685484
WBGene00000417	ced-3	chrIV	4645.06	0.283828	0.215632	-0.25791	0.294788	0.663827	0.00247279
WBGene00000418	ced-4	chrIII	2593.52	-0.0512942	0.819557	0.106992	0.612554	0.0796966	0.748811
WBGene00000419	ced-5	chrIV	5194.64	-0.297065	0.122298	-0.430055	0.0212654	-0.0168501	0.961503
WBGene00000420	ced-6	chrIII	767.842	0.0260851	0.916442	0.0383551	0.881881	0.345542	0.0637697
WBGene00000421	ced-7	chrIII	8522.44	-0.340704	0.0317126	-0.393136	0.0147561	0.157761	0.469135
WBGene00000422	ced-8	chrX	1338.77	-0.117878	0.530566	0.125666	0.51615	-0.245804	0.18671
WBGene00000423	ced-9	chrIII	3635.14	0.331432	0.00752563	0.406997	0.000981085	0.488056	0.000210229
WBGene00000424	ced-10	chrIV	4786.25	-0.0803091	0.694343	-0.167408	0.36369	0.391335	0.0191393
WBGene00000425	ced-11	chrIII	2438.57	-0.65193	0.000507702	0.00692062	0.983302	-0.89507	8.79489e-06
WBGene00000426	ced-12	chrI	4437.69	-0.20516	0.219807	-0.378166	0.0147362	0.177478	0.377479
WBGene00000429	ceh-2	chrI	21.4796	-0.107713	0.878851	0.984886	0.0498964	-0.272465	0.685382
WBGene00000430	ceh-5	chrI	143.862	0.0412747	0.917718	0.660445	0.0122059	-0.492661	0.121698
WBGene00000431	ceh-6	chrI	227.564	-0.757257	0.000738002	0.128113	0.698186	-0.925048	0.000180509
WBGene00000433	ceh-8	chrI	60.3731	-0.554577	0.192609	0.179166	0.746435	-0.545283	0.245994
WBGene00000435	ceh-10	chrIII	187.054	-0.747094	0.00193242	-0.111775	0.756601	-0.761149	0.00490255
WBGene00000437	ceh-13	chrIII	1983.05	-0.673123	0.000210438	-0.00439994	0.989318	-0.741122	0.000235482
WBGene00000439	ceh-16	chrIII	463.752	-0.594252	8.86211e-05	-0.163466	0.411654	-0.746965	9.412e-06
WBGene00000440	ceh-17	chrI	26.4381	1.01775	0.0272844	-0.0412701	0.958646	1.53749	0.000513308
WBGene00000443	ceh-20	chrIII	3737.84	-0.475	0.0140608	0.113626	0.680647	-0.369605	0.109673
WBGene00000444	ceh-21	chrX	3223.86	0.171096	0.277105	-0.541884	3.48611e-05	0.0829179	0.702668
WBGene00000445	ceh-22	chrV	71.2443	-0.352711	0.454414	0.705046	0.0912442	-0.301821	0.578363
WBGene00000448	pros-1	chrIII	286.109	-0.284731	0.647132	0.658997	0.227011	-0.344368	0.587289
WBGene00000449	ceh-27	chrV	1241.21	-0.657535	0.000520319	0.035058	0.917215	-0.808897	9.29278e-05
WBGene00000451	ceh-30	chrX	126.467	-0.272959	0.487394	0.555004	0.110557	-0.733455	0.0408265
WBGene00000452	ceh-31	chrX	47.0417	-0.21647	0.688241	0.740064	0.0834885	-0.0570208	0.936538
WBGene00000453	ceh-32	chrV	2825.14	-0.725477	0.000255743	-0.182641	0.504102	-0.831021	0.00013778
WBGene00000455	ceh-34	chrV	426.554	-0.672799	0.0178075	0.0643739	0.887683	-0.702469	0.0246666
WBGene00000457	ceh-36	chrX	826.152	-0.438367	0.0258818	0.00558128	0.985908	-0.610717	0.00369469
WBGene00000458	ceh-37	chrX	675.816	-0.558715	0.00958131	-0.00995544	0.978977	-0.68151	0.00379613
WBGene00000459	ceh-38	chrII	8471.77	-0.221416	0.194264	-0.254729	0.144091	-0.0437771	0.874379
WBGene00000460	ceh-39	chrX	4728.64	-0.0137988	0.955235	-0.352874	0.0331925	0.265284	0.166777
WBGene00000461	ceh-40	chrX	2859.52	0.0437463	0.866797	0.158795	0.477188	0.0413104	0.897697
WBGene00000462	ceh-41	chrX	1584.37	0.08423	0.710368	-0.522801	0.00134315	0.0027427	0.993115
WBGene00000463	ceh-43	chrIII	3395.04	-0.692284	1.06428e-05	0.0698874	0.783542	-0.803556	3.83571e-06
WBGene00000464	ceh-44	chrIII	7280.89	-0.0568378	0.743631	-0.160467	0.280695	0.247211	0.095049
WBGene00000465	cpg-1	chrIII	1882.41	1.3532	1.00359e-10	0.370822	0.176962	1.5995	3.2186e-12
WBGene00000466	cel-1	chrI	3857.85	-0.136133	0.400812	-0.0426397	0.839043	0.2574	0.111207
WBGene00000467	cep-1	chrI	2053.18	0.206797	0.253355	0.00240024	0.992771	0.234544	0.249904
WBGene00000468	ces-1	chrI	171.528	-0.865656	0.00583383	0.246346	0.558013	-0.953403	0.00535173
WBGene00000469	ces-2	chrI	1436.38	-0.434278	0.390937	0.39217	0.467112	-0.325824	0.579011
WBGene00000472	cey-1	chrII	19767.2	-0.108197	0.702312	0.0882462	0.773739	-0.123376	0.701984
WBGene00000473	cey-2	chrI	10977	1.05992	1.02932e-12	0.417687	0.0199206	0.609849	0.000761406
WBGene00000474	cey-3	chrI	5549.99	1.15042	3.24709e-14	0.523544	0.00300565	0.716377	8.36824e-05
WBGene00000475	cey-4	chrIII	16251.1	0.0687387	0.800061	-0.103073	0.703257	0.566692	0.00534657
WBGene00000476	cfi-1	chrI	44.1757	-0.00663318	0.993077	1.12335	0.0103972	-0.07125	0.926404
WBGene00000477	cft-1	chrV	22.9384	-0.361523	0.466697	-0.172211	0.770974	-0.977837	0.0279586
WBGene00000478	cfz-2	chrV	2930.43	-0.346789	0.0600791	0.03251	0.912887	-0.0603667	0.844095
WBGene00000479	cgh-1	chrIII	4553.7	0.0629088	0.833002	-0.346688	0.125444	0.278736	0.28129
WBGene00000480	cgp-1	chrV	6860.39	0.227644	0.13739	0.004876	0.983659	0.369659	0.0192676
WBGene00000482	chd-3	chrX	15964.1	-0.252326	0.263959	-0.172336	0.504442	0.0878612	0.788905
WBGene00000484	che-2	chrX	16.1493	0.344944	0.578189	1.35317	0.00538672	0.374221	0.555583
WBGene00000485	che-3	chrI	55.7224	0.153411	0.762904	0.956659	0.00803689	-0.0910732	0.886666
WBGene00000487	che-6	chrIV	12.6414	0.893652	0.0767217	0.566059	0.329741	0.609345	0.278017
WBGene00000488	che-7	chrV	10.0414	0.0991901	0.89292	0.19406	0.789815	0.129408	0.866161
WBGene00000490	che-11	chrV	10.626	0.571332	0.308306	1.85754	4.54913e-05	0.339161	0.600571
WBGene00000491	che-12	chrV	48.2839	0.257156	0.560829	1.01074	0.00265736	-0.077654	0.902284
WBGene00000492	che-13	chrI	45.2387	0.58453	0.154179	0.889747	0.0221411	1.32625	0.000368296
WBGene00000493	che-14	chrI	128.515	-0.385971	0.299851	0.743376	0.0251703	-0.384243	0.36192
WBGene00000496	chs-1	chrI	675.106	0.504061	0.133363	-0.360452	0.341762	1.5529	3.1254e-07
WBGene00000497	chs-2	chrII	124.332	0.249456	0.619159	0.492804	0.276994	0.0245159	0.973246
WBGene00000498	chk-1	chrV	2826.57	-0.282301	0.0353096	-0.189934	0.211173	-0.205285	0.213613
WBGene00000499	chk-2	chrV	75.5289	-0.267092	0.42994	-0.544543	0.0749231	0.201032	0.620096
WBGene00000500	chn-1	chrI	3917.17	0.0751963	0.796745	-0.0595988	0.852303	0.0846627	0.800615
WBGene00000502	chp-1	chrI	2681.13	-0.475865	0.00208753	-0.267771	0.138756	-0.641859	0.000120878
WBGene00000503	cht-1	chrX	30188.2	-0.536118	0.0122868	0.297522	0.2394	-0.575892	0.0152402
WBGene00000506	cic-1	chrIII	1678.95	0.0708928	0.735304	-0.191988	0.285891	0.0494931	0.850088
WBGene00000507	cit-1.1	chrIII	2285.12	-0.00537215	0.982011	-0.240239	0.170095	0.631413	6.17933e-05
WBGene00000508	cit-1.2	chrIII	3105.99	-0.426083	0.00422013	-0.0736232	0.740972	-0.0354792	0.899625
WBGene00000509	cka-1	chrIV	981.271	-0.420718	0.00805205	-0.661313	1.19063e-05	-0.0605336	0.82497
WBGene00000511	ckb-1	chrIII	123.418	0.042217	0.913313	0.0660443	0.869965	-0.311938	0.359928
WBGene00000512	ckb-2	chrIII	1198.92	-0.0577681	0.850573	-0.472935	0.0300575	-0.0131191	0.973912
WBGene00000514	ckb-4	chrV	455.111	-0.0976465	0.643575	-0.605351	7.12172e-05	0.351063	0.0519916
WBGene00000515	ckc-1	chrX	307.443	-0.468636	0.0370369	-0.0633879	0.852857	-0.394403	0.136138
WBGene00000516	cki-1	chrII	1063.12	-0.328485	0.324688	0.169111	0.677088	-0.370354	0.312853
WBGene00000517	cki-2	chrII	1486.7	0.201565	0.261795	-0.305446	0.0797865	0.562442	0.00073802
WBGene00000518	ckk-1	chrIII	64.3095	-0.049689	0.935872	0.660608	0.129044	2.24932	3.18859e-10
WBGene00000519	cku-70	chrIII	2978.45	0.172607	0.475195	-0.169832	0.504442	0.403705	0.077168
WBGene00000520	cku-80	chrIII	2973.3	0.016979	0.946724	-0.0175334	0.948638	0.504761	0.00349858
WBGene00000523	clc-2	chrX	111.884	0.0368299	0.920381	0.618072	0.0100351	0.069276	0.872034
WBGene00000524	clc-3	chrX	10.2967	0.690349	0.18722	0.456755	0.445166	0.286054	0.670277
WBGene00000526	clc-5	chrX	79.4479	0.139039	0.787415	1.00259	0.00508808	-0.0653751	0.920923
WBGene00000527	cle-1	chrI	99.2989	-0.112224	0.85916	0.616809	0.203237	-0.205923	0.750112
WBGene00000528	clh-1	chrII	67.755	0.64492	0.0604614	-0.402076	0.324568	0.611045	0.112348
WBGene00000529	clh-2	chrII	13.9417	-0.525377	0.331023	-0.550785	0.322393	-0.578292	0.296622
WBGene00000530	clh-3	chrII	933.295	0.15647	0.562691	-0.783797	0.000119025	0.648475	0.00435617
WBGene00000532	clh-5	chrII	3930.41	0.0356664	0.875179	0.157022	0.405458	0.445315	0.00712235
WBGene00000533	clh-6	chrV	1745.36	-0.0925112	0.590812	-0.313369	0.0251198	0.129267	0.493289
WBGene00000534	cpi-2	chrV	7657.18	-0.12147	0.390903	-0.294249	0.0168561	-0.585107	1.11166e-06
WBGene00000535	cpi-1	chrIV	23.1385	1.18717	0.00550518	0.666598	0.188379	0.665089	0.19736
WBGene00000536	clk-1	chrIII	981.637	-0.37924	0.0901582	-0.105554	0.73076	-0.218791	0.453976
WBGene00000540	cln-3.2	chrI	693.708	-0.279139	0.0930638	0.126827	0.532007	0.27915	0.137051
WBGene00000541	cln-3.3	chrV	42.5175	-0.10564	0.836877	0.150248	0.765611	-0.430186	0.340579
WBGene00000542	clp-1	chrIII	5484.58	0.260064	0.128133	-0.00641938	0.98091	0.0255241	0.932031
WBGene00000543	clp-2	chrIII	1822.58	-0.394148	0.00794668	-0.284795	0.0855287	-0.033142	0.904981
WBGene00000544	clp-3	chrI	100.413	-0.00661718	0.986995	-0.297058	0.322252	0.325737	0.301682
WBGene00000545	clp-4	chrIII	309.418	-0.861592	7.07957e-05	-0.244783	0.388389	-0.777786	0.00169466
WBGene00000546	clp-6	chrIV	11.2564	0.00320831	0.996949	-0.128601	0.868368	-0.0578359	0.94589
WBGene00000547	clp-7	chrIV	1004.96	-0.94159	2.59757e-14	-1.57336	1.7804e-39	-0.163548	0.397722
WBGene00000548	clr-1	chrII	8859.93	-0.0982458	0.750733	-0.389633	0.114947	0.528676	0.0333244
WBGene00000549	cls-2	chrIII	4825.24	-0.484503	0.0109495	-0.623562	0.000923919	0.099339	0.748376
WBGene00000550	clu-1	chrIII	3447.03	-0.201621	0.485238	-0.253282	0.378857	0.152087	0.670122
WBGene00000552	cmd-1	chrV	8537.88	0.0948365	0.667083	-0.100386	0.664364	0.433405	0.0172033
WBGene00000553	cmk-1	chrIV	44.9187	0.336644	0.490623	0.426453	0.377048	0.27068	0.634848
WBGene00000554	cnb-1	chrV	860.299	0.297781	0.117401	-0.0827202	0.750624	0.424871	0.0333799
WBGene00000561	cnd-1	chrIII	585.173	-0.475553	0.0053961	-0.028481	0.92374	-0.731755	6.30825e-05
WBGene00000562	cng-1	chrV	508.689	1.76921	5.58399e-16	1.6665	4.68211e-14	1.30397	2.54993e-07
WBGene00000564	cnk-1	chrIII	4198.47	-0.207663	0.358262	-0.171887	0.48326	0.00725305	0.984617
WBGene00000565	cnt-1	chrII	1112.41	0.628739	0.000344904	0.105147	0.694434	0.596099	0.002866
WBGene00000566	cnt-2	chrIII	7601.85	-0.582487	0.00077925	-0.230414	0.290036	-0.319808	0.14864
WBGene00000567	cnx-1	chrIII	15689.2	-0.0661852	0.688658	-0.00673718	0.974235	0.259419	0.0680155
WBGene00000583	cof-2	chrI	23.2896	0.592772	0.241379	1.33447	0.00257251	0.269735	0.679731
WBGene00000584	cog-1	chrII	53.5329	-0.689949	0.0731132	0.430393	0.31099	-0.574517	0.191049
WBGene00000585	cogc-2	chrIV	2013.35	0.294872	0.0980106	0.094383	0.694399	0.26613	0.203523
WBGene00000591	coh-1	chrX	4131.11	0.00770166	0.983831	-0.064255	0.862857	-0.14678	0.68259
WBGene00000592	coh-3	chrV	1396.25	0.716723	0.000132356	0.178958	0.489586	0.595199	0.00631308
WBGene00000593	col-2	chrIV	16.2294	1.43355	0.000578498	0.842853	0.0834942	0.607967	0.25486
WBGene00000597	col-8	chrIII	22.3567	0.10347	0.87094	0.204082	0.740379	-1.00955	0.0301311
WBGene00000598	col-9	chrX	10.5082	0.123942	0.86208	-0.410684	0.505981	-0.00280565	0.997174
WBGene00000611	col-34	chrIV	19.7696	0.634378	0.216053	1.10011	0.0209299	0.164987	0.820152
WBGene00000615	col-38	chrII	49.2642	0.877088	0.00485838	0.655238	0.0581991	-0.485066	0.255704
WBGene00000616	col-39	chrII	15.0224	-0.765624	0.123949	-0.393757	0.506263	-0.418459	0.485727
WBGene00000622	col-45	chrI	29.7054	0.5735	0.223989	-0.319815	0.578219	-0.253135	0.687576
WBGene00000623	col-46	chrI	11.8323	-0.253193	0.682616	0.0550895	0.942988	-0.406169	0.500791
WBGene00000625	col-48	chrI	13.8123	0.762053	0.130965	0.500896	0.385588	0.375006	0.550395
WBGene00000629	col-52	chrI	62.0738	1.10208	0.00853751	-1.57791	0.00019473	1.33853	0.00176287
WBGene00000630	col-53	chrI	14.4323	-0.402764	0.479087	0.132944	0.852998	-0.714287	0.176249
WBGene00000636	col-60	chrI	12.0316	-0.26167	0.683935	-0.302666	0.649202	-0.136238	0.857595
WBGene00000639	col-63	chrI	212.52	1.60083	6.90889e-14	1.86207	5.27015e-19	1.5232	2.01911e-10
WBGene00000640	col-64	chrI	37.2357	0.0692585	0.900848	-0.231802	0.65461	0.426388	0.360913
WBGene00000644	col-68	chrII	24.9771	-0.81862	0.0681003	0.0596566	0.933596	-0.28138	0.642832
WBGene00000645	col-69	chrII	15.0209	0.0190963	0.979711	-0.107139	0.891626	0.259288	0.705342
WBGene00000647	col-71	chrII	68.0057	-0.899797	0.00201218	-0.639075	0.0438744	-0.888063	0.0065067
WBGene00000650	col-74	chrII	12.6066	0.312907	0.530122	0.811316	0.0598891	0.0919098	0.878186
WBGene00000652	col-76	chrII	519.737	-0.266894	0.667441	0.561295	0.311861	-0.342425	0.586145
WBGene00000658	col-83	chrII	37.3649	0.468229	0.231704	-0.153604	0.769537	-0.207117	0.705254
WBGene00000659	col-84	chrII	33.6729	-0.290579	0.544314	-0.523193	0.238753	-0.847175	0.0471115
WBGene00000661	col-86	chrII	50.3362	-0.253951	0.555593	0.127915	0.797411	-0.354304	0.441408
WBGene00000663	col-88	chrIII	88.1691	0.601572	0.185537	-1.00565	0.0212452	0.347742	0.539793
WBGene00000672	col-97	chrIII	253.816	0.272139	0.48749	-1.88895	4.20877e-11	0.319632	0.458345
WBGene00000674	col-99	chrIV	1299.54	-0.511074	0.124606	0.131389	0.77414	-0.94601	0.00379613
WBGene00000677	col-103	chrIV	27.7191	0.416826	0.38639	0.335737	0.522221	-0.0319937	0.966429
WBGene00000678	col-104	chrIV	13.2429	0.395743	0.482971	0.88669	0.0708694	-0.431316	0.474266
WBGene00000679	col-105	chrIV	12.3717	0.382694	0.522154	-0.299118	0.657726	0.0146958	0.986022
WBGene00000681	col-107	chrIV	10.2385	0.747557	0.152736	0.516907	0.38407	0.111166	0.888322
WBGene00000684	col-110	chrIV	28.065	0.398955	0.440366	0.296637	0.611351	-0.347755	0.556801
WBGene00000685	col-111	chrIV	254.068	-0.266038	0.302422	-0.364547	0.149046	-0.498546	0.0542146
WBGene00000692	col-118	chrIV	18.917	0.51814	0.349967	1.10964	0.0237032	0.111814	0.886671
WBGene00000694	col-120	chrIV	10.417	0.364874	0.543976	-0.0387549	0.962607	0.239089	0.731489
WBGene00000695	col-121	chrIV	552.702	-0.277306	0.656647	0.520442	0.365323	-0.313118	0.628417
WBGene00000706	col-132	chrIV	42.6883	0.107695	0.834204	0.180861	0.716273	0.180696	0.739125
WBGene00000711	col-138	chrIV	30.9336	0.653836	0.105486	-1.45485	0.000233688	1.01627	0.0101007
WBGene00000726	col-153	chrV	17.2266	-0.0821093	0.906792	0.0522517	0.946081	-0.187373	0.791024
WBGene00000728	col-155	chrV	122.857	1.55965	3.24394e-13	1.41971	6.96927e-11	1.40538	6.18101e-09
WBGene00000733	col-160	chrV	30.8147	-0.166846	0.772211	-0.401926	0.431133	-0.138788	0.836171
WBGene00000735	col-162	chrV	36.0534	0.614761	0.20326	0.0280697	0.971002	0.58598	0.262616
WBGene00000737	col-164	chrX	14.2334	0.140151	0.837642	-0.499188	0.384536	-0.268142	0.687758
WBGene00000738	col-165	chrX	16.3012	0.67335	NA	1.92221	NA	0.254928	NA
WBGene00000747	col-174	chrX	24.924	-0.023809	0.972818	0.818387	0.0757836	-0.884385	0.0658474
WBGene00000749	col-176	chrX	16.646	-0.151124	0.826845	0.356558	0.568652	-0.560593	0.321654
WBGene00000753	col-180	chrX	27.4403	0.247725	0.664238	0.353921	0.521925	-0.530258	0.320782
WBGene00000760	col-187	chrX	14.0256	0.83293	0.102182	0.564401	0.328972	0.682372	0.212014
WBGene00000761	coq-1	chrI	524.501	-0.0379908	0.883308	-0.0640868	0.803872	0.201756	0.382821
WBGene00000762	coq-2	chrIII	583.764	-0.288708	0.128858	0.0368102	0.897063	-0.43526	0.0294548
WBGene00000763	coq-3	chrIV	511.85	-0.575243	0.00254898	-0.200135	0.410998	-0.763703	0.00022109
WBGene00000764	coq-4	chrI	660.752	-0.211053	0.291855	0.138382	0.544808	-0.410785	0.0396803
WBGene00000765	coq-5	chrIII	1832.71	0.315025	0.138858	0.0601708	0.845675	-0.0150121	0.96937
WBGene00000766	coq-6	chrV	963.842	0.434617	0.00444814	0.0237057	0.930294	-0.205221	0.324526
WBGene00000767	coq-8	chrIII	1589.6	0.0806219	0.685133	0.0804139	0.701875	-0.0401451	0.879295
WBGene00000768	cor-1	chrIII	37.1054	0.756855	0.0950139	1.60239	6.24363e-05	0.668354	0.180323
WBGene00000770	cpb-1	chrIII	243.144	-0.284091	0.436372	-1.1841	3.49155e-05	-0.434706	0.245962
WBGene00000771	cpb-2	chrII	289.226	0.902407	4.19755e-05	0.145425	0.668782	0.842796	0.000699626
WBGene00000772	cpb-3	chrI	7544.39	0.402518	0.0190935	-0.0900479	0.716273	0.645965	0.000292319
WBGene00000773	cpf-1	chrII	4545.08	-0.0536347	0.817587	-0.0462588	0.853517	-0.157562	0.483035
WBGene00000774	cpf-2	chrIII	3009.08	-0.248002	0.118611	-0.124399	0.517597	-0.280967	0.112606
WBGene00000775	cpin-1	chrIV	186.319	0.205881	0.38026	0.157501	0.541024	-0.0328548	0.930717
WBGene00000776	cpl-1	chrV	1745.04	-0.506759	0.0732533	-0.122613	0.75678	-0.395255	0.239581
WBGene00000777	cpn-1	chrI	2547.6	0.808276	1.04496e-05	0.357023	0.109185	0.29074	0.251687
WBGene00000778	cpn-2	chrII	296.847	-0.108257	0.777948	0.670491	0.0156595	-0.431254	0.197135
WBGene00000779	cpn-3	chrI	160.744	0.0850152	0.908291	0.788718	0.149958	-0.0202871	0.981296
WBGene00000780	cpn-4	chrI	17.3439	-0.191557	0.756835	0.529416	0.304356	-0.24053	0.712577
WBGene00000782	cpr-2	chrV	96.1722	1.15483	0.0176936	-0.420299	0.505128	1.2457	0.00910051
WBGene00000784	cpr-4	chrV	16.236	0.744753	0.152672	0.869101	0.10162	0.469879	0.435305
WBGene00000786	cpr-6	chrX	388.817	-0.494187	0.1655	0.450275	0.234562	-0.357335	0.408698
WBGene00000787	cps-6	chrI	404.985	-0.716901	9.93958e-05	-0.457379	0.0263399	-0.246717	0.338629
WBGene00000788	cpz-1	chrI	1240.49	-0.393606	0.200854	0.214761	0.561833	-0.528571	0.104297
WBGene00000789	cpz-2	chrV	75.0685	-0.0575851	0.910047	0.552812	0.134844	-0.617601	0.122729
WBGene00000792	crb-1	chrX	1702.66	-0.366726	0.308515	0.0781419	0.875536	-0.464718	0.22519
WBGene00000793	crh-1	chrIII	1344.27	-0.345675	0.0783937	-0.33974	0.0997433	0.141437	0.608662
WBGene00000794	crn-1	chrI	7344.51	-0.0447998	0.846401	-0.0153732	0.953707	0.293275	0.112991
WBGene00000795	crn-2	chrV	403.612	-0.12267	0.554269	-0.0821138	0.726959	-0.47517	0.00938393
WBGene00000796	crn-3	chrII	7153.55	-0.174272	0.312295	-0.26901	0.104408	-0.333484	0.0517782
WBGene00000797	crn-4	chrX	941.931	0.235619	0.256175	-0.134916	0.587946	0.501972	0.0127285
WBGene00000798	crn-5	chrII	1018.72	-0.0159424	0.959694	-0.0646916	0.834281	-0.446488	0.051272
WBGene00000799	crn-6	chrIII	1317.01	-0.46861	0.0554855	0.13645	0.68404	-0.457473	0.099391
WBGene00000800	cars-1	chrI	4467.71	-0.000461115	0.998377	-0.0803295	0.708736	0.0506208	0.845135
WBGene00000802	crt-1	chrV	96504.4	-0.365016	0.00389744	-0.239023	0.0973346	-0.350155	0.0153805
WBGene00000803	csb-1	chrX	1760.22	0.202123	0.27642	-0.354881	0.0423425	0.229003	0.273421
WBGene00000804	csc-1	chrII	4281.05	0.0618756	0.831065	0.129172	0.63726	-0.0342228	0.926404
WBGene00000812	csk-1	chrI	4300.83	-0.606298	5.51009e-07	-0.302128	0.0328255	0.0555719	0.803379
WBGene00000813	csn-1	chrV	4598.07	-0.0228378	0.922627	-0.0409453	0.868475	-0.109416	0.639713
WBGene00000814	csn-2	chrI	9947.7	-0.0548279	0.830751	-0.0462378	0.868344	0.202353	0.388022
WBGene00000815	csn-3	chrIV	4345.03	-0.0553266	0.796513	0.0204861	0.935906	-0.0196828	0.945987
WBGene00000816	csn-4	chrIV	4952.25	-0.136587	0.60564	-0.268483	0.265132	0.480999	0.0358149
WBGene00000817	csn-5	chrIV	2860.3	0.0535865	0.743608	0.162056	0.238747	-0.349053	0.00711681
WBGene00000818	csn-6	chrIV	2894.65	0.0590811	0.780225	-0.106329	0.602049	0.0331643	0.903546
WBGene00000819	csp-1	chrII	13.8048	0.155656	0.826099	-0.675815	0.232015	1.30836	0.0058262
WBGene00000820	csp-2	chrIV	37.8935	0.980205	0.00796532	0.147335	0.796903	-0.40696	0.432992
WBGene00000822	csq-1	chrX	30.4134	0.863435	0.0568979	1.47778	0.000402305	0.837376	0.0825282
WBGene00000831	ctl-2	chrII	1178.17	-0.71459	2.53407e-05	-0.290647	0.162862	-0.558459	0.00499979
WBGene00000832	ctn-1	chrI	1679.78	-0.171014	0.406214	-0.155215	0.478271	-0.379206	0.0552363
WBGene00000833	cts-1	chrIII	16712	0.0452044	0.847493	-0.0930879	0.677362	0.287243	0.130419
WBGene00000834	cua-1	chrIII	5883.79	0.1835	0.383462	-0.33723	0.0825493	0.672927	0.000247886
WBGene00000835	cuc-1	chrIII	1001.67	0.164893	0.545722	0.200819	0.463394	-0.335625	0.214421
WBGene00000836	cul-1	chrIII	8172.46	-0.28196	0.0840641	-0.096772	0.656774	-0.1147	0.620412
WBGene00000837	cul-2	chrIII	8673.07	-0.230826	0.151209	-0.330878	0.0352712	0.23651	0.199875
WBGene00000838	cul-3	chrV	6146.7	0.00478772	0.987247	0.00225241	0.994272	0.149879	0.578539
WBGene00000839	cul-4	chrII	3075.07	-0.271415	0.0300489	0.034226	0.860211	-0.11535	0.512509
WBGene00000840	cul-5	chrV	3426.26	-0.419456	0.000470845	-0.296369	0.02607	-0.13053	0.461618
WBGene00000841	cul-6	chrIV	26.9739	-0.263555	0.642961	-0.201867	0.74577	-0.299682	0.621014
WBGene00000843	cup-2	chrI	3335.51	-0.064843	0.755841	0.138422	0.462212	0.0819797	0.730292
WBGene00000845	cup-4	chrIII	36.2065	-0.422799	0.418204	0.743187	0.114947	0.480191	0.372524
WBGene00000846	cup-5	chrIII	3954.44	0.50976	2.69026e-05	0.114786	0.500404	0.402006	0.00493793
WBGene00000851	cut-1	chrII	22.6724	0.32827	0.511235	-0.0981439	0.879107	0.237864	0.690495
WBGene00000853	cut-6	chrIII	14.3026	0.218893	0.746837	1.64622	0.000476804	0.55641	0.325645
WBGene00000854	cux-7	chrIII	2723.49	-0.132372	0.565302	-0.0420519	0.884372	-0.135107	0.615762
WBGene00000857	cwn-1	chrII	1378.28	-0.192525	0.432919	0.138459	0.619396	-0.278028	0.285411
WBGene00000858	cwn-2	chrIV	907.261	-0.311114	0.180189	0.437323	0.0530992	-0.570684	0.0145318
WBGene00000863	cya-1	chrIII	9216.15	-0.362347	0.0313094	-0.0511471	0.843471	-0.0546574	0.848121
WBGene00000864	cya-2	chrII	15.5817	-0.419584	0.471002	-1.00696	0.0486423	0.496048	0.396599
WBGene00000865	cyb-1	chrIV	22726.7	0.0747309	0.718891	-0.0478946	0.838323	0.276851	0.12704
WBGene00000866	cyb-2.1	chrIV	2498.93	0.351035	0.0807318	-0.306209	0.158461	0.308591	0.190785
WBGene00000867	cyb-2.2	chrI	4974.63	0.225145	0.322303	-0.136508	0.612683	0.509514	0.0186622
WBGene00000868	cyb-3	chrV	73486.9	-0.139613	0.459968	-0.157197	0.413374	0.0311351	0.914118
WBGene00000869	cyc-1	chrI	11250.2	0.101333	0.560415	0.0815882	0.673537	0.0685317	0.758066
WBGene00000870	cyd-1	chrII	4449.82	-0.520438	0.000321472	-0.499028	0.000893936	-0.389825	0.0233446
WBGene00000871	cye-1	chrI	2194.67	-0.0087026	0.97542	-0.254844	0.19981	0.37942	0.0544519
WBGene00000872	cyk-1	chrIII	2657.7	-0.283902	0.218235	-0.274627	0.261537	0.00969733	0.981103
WBGene00000874	cyk-3	chrIII	3836.51	-0.202614	0.0966434	-0.192803	0.135299	0.071028	0.692056
WBGene00000875	cyk-4	chrIII	8728.73	-0.221666	0.208085	-0.202552	0.283447	0.0221727	0.941825
WBGene00000876	cyl-1	chrV	7417.62	-0.359383	0.0312974	-0.375434	0.0301091	0.0883562	0.736982
WBGene00000877	cyn-1	chrV	1146.46	0.190998	0.32883	0.441372	0.0100351	-0.322932	0.109675
WBGene00000878	cyn-2	chrIII	104.577	-0.229545	0.504636	-0.495794	0.106622	-0.320619	0.386559
WBGene00000879	cyn-3	chrV	6509.36	0.100304	0.4929	-0.0387129	0.832549	-0.0580819	0.764483
WBGene00000880	cyn-4	chrII	4610.37	0.430946	0.00155245	0.187098	0.266362	0.105963	0.619677
WBGene00000881	cyn-5	chrI	25370.3	-0.0910474	0.671764	0.00436569	0.986569	-0.29618	0.122651
WBGene00000882	cyn-6	chrIII	4954.47	-0.18728	0.443786	0.70476	0.000257467	-0.643453	0.00275866
WBGene00000883	cyn-7	chrV	14969.7	0.407198	0.000559691	-0.218639	0.116229	0.339093	0.0141606
WBGene00000884	cyn-8	chrX	6034.71	-0.190054	0.286551	-0.159795	0.410182	-0.0905036	0.712706
WBGene00000885	cyn-9	chrIII	1672.22	0.211343	0.417629	-0.0839704	0.795957	0.0685302	0.855111
WBGene00000886	cyn-10	chrII	2412.51	-0.138271	0.632973	-0.296964	0.249373	-0.618902	0.00957936
WBGene00000887	cyn-11	chrII	1614.19	0.132285	0.558358	0.0132024	0.966128	-0.21837	0.356725
WBGene00000888	cyn-12	chrIV	2279.35	-0.255578	0.238536	-0.125593	0.640917	-0.762392	0.000137907
WBGene00000889	cyn-13	chrIV	6406.45	-0.138507	0.539071	0.0229698	0.940851	-0.392611	0.0562685
WBGene00000890	sig-7	chrI	4150.82	0.0436984	0.890245	-0.126292	0.669564	0.348549	0.173262
WBGene00000891	cyn-15	chrI	3746.88	-0.227774	0.0975439	-0.137591	0.389198	-0.0106005	0.966429
WBGene00000892	cyn-16	chrII	2412	-0.263152	0.151297	-0.234071	0.23549	0.080282	0.770739
WBGene00000893	cyn-17	chrV	11.7492	0.0981503	0.893695	1.58087	0.000884152	-0.183453	0.795604
WBGene00000894	dab-1	chrII	5624.44	0.315235	0.0843178	-0.165677	0.446776	0.645544	0.000344316
WBGene00000896	dad-1	chrI	8820.51	0.374004	0.0361299	0.140395	0.542589	0.0987412	0.721718
WBGene00000897	daf-1	chrIV	3718.03	-0.203441	0.175923	-0.421665	0.00186525	0.0172601	0.948094
WBGene00000898	daf-2	chrIII	5864.27	0.160273	0.531927	-0.648228	0.00123678	0.48094	0.0364312
WBGene00000899	daf-3	chrX	2333.14	-0.245	0.306297	-1.06293	1.23104e-08	-0.0148365	0.971407
WBGene00000900	daf-4	chrIII	1587.64	0.035202	0.893062	-0.412681	0.0227156	0.715391	5.31099e-05
WBGene00000901	daf-5	chrII	1951.83	-0.574999	0.0105437	-0.544012	0.0219319	-0.0810917	0.834896
WBGene00000902	daf-6	chrX	36.5368	0.695809	0.0715902	0.623578	0.128732	0.541467	0.228839
WBGene00000903	daf-7	chrIII	29.5639	0.685588	0.163668	2.13432	9.24053e-08	0.06369	0.936538
WBGene00000904	daf-8	chrI	1012.88	-0.82784	2.83685e-05	0.0795598	0.803572	-0.562031	0.0174033
WBGene00000906	daf-10	chrIV	32.5854	-0.341873	0.509332	0.744844	0.0939064	0.30568	0.594514
WBGene00000907	daf-11	chrV	10.4374	-0.297949	0.644006	0.490753	0.418792	-0.568384	0.307512
WBGene00000908	daf-12	chrX	52.7939	-0.0540105	0.921838	0.473219	0.258037	-0.574811	0.193426
WBGene00000910	daf-14	chrIV	1054.08	-0.345698	0.0852372	-0.248676	0.268452	-0.339862	0.139026
WBGene00000911	daf-15	chrIV	9467.63	-0.0363486	0.902337	-0.288712	0.199071	0.293762	0.228836
WBGene00000912	daf-16	chrI	2893.74	0.479065	0.0429082	-0.0349806	0.929893	0.726724	0.00306283
WBGene00000913	daf-18	chrIV	19601.6	0.150031	0.574217	-0.211141	0.416518	0.744344	0.000640159
WBGene00000914	daf-19	chrII	1648.43	-0.0354153	0.895255	0.00324848	0.991112	0.0492173	0.87756
WBGene00000915	hsp-90	chrV	54285.1	-0.428844	0.0080556	-0.656458	2.29326e-05	-0.126608	0.604391
WBGene00000917	daf-25	chrI	1652.18	0.0314663	0.921593	-0.34772	0.141438	-0.135939	0.672396
WBGene00000923	daf-31	chrIV	582.824	-0.613385	0.00163112	0.155961	0.558313	-0.213105	0.444706
WBGene00000928	dao-2	chrII	3914.62	-0.0496368	0.903268	0.635047	0.0234689	-0.434365	0.183133
WBGene00000929	dao-3	chrX	2614.98	-0.175736	0.24705	-0.015282	0.946287	-0.390215	0.00855918
WBGene00000930	dao-4	chrX	22.8468	0.00332691	0.996057	-0.241971	0.657533	-0.264413	0.643811
WBGene00000931	dao-5	chrI	13023.2	-0.280994	0.209841	-0.50288	0.0162579	0.155387	0.602113
WBGene00000933	dap-3	chrII	1048.93	-0.458421	0.00122324	-0.27764	0.0873772	-0.43475	0.0076074
WBGene00000935	daz-1	chrII	3112.83	0.651729	0.0011118	-0.692853	0.000732333	0.954872	6.36589e-06
WBGene00000936	dbl-1	chrV	36.1764	-0.0367236	0.949911	-0.662363	0.111656	-0.295045	0.576681
WBGene00000937	dbr-1	chrI	2212.39	-0.210952	0.125272	-0.0582423	0.756114	-0.599459	4.72509e-06
WBGene00000938	dcp-66	chrI	5233.73	-0.64371	0.00107014	-0.350749	0.129624	-0.0250471	0.949505
WBGene00000939	dcr-1	chrIII	10390.4	-0.180214	0.295553	-0.315793	0.0502842	-0.0810466	0.736532
WBGene00000940	dcs-1	chrV	1574.62	-0.00978601	0.963085	-0.0227714	0.919298	-0.436267	0.00236299
WBGene00000941	ddp-1	chrIII	1059.82	0.333316	0.159712	0.364236	0.136296	-0.497832	0.0452835
WBGene00000942	deb-1	chrIV	494.057	0.213438	0.716706	0.753519	0.114186	0.203546	0.756118
WBGene00000950	deg-1	chrX	38.1763	1.32041	0.000467216	1.79762	6.17286e-07	0.461722	0.377182
WBGene00000953	del-2	chrIV	36.3924	0.450334	0.340478	0.74498	0.0904362	0.16846	0.792839
WBGene00000958	dgk-1	chrX	226.94	0.291886	0.485447	0.582262	0.122896	-0.337382	0.465953
WBGene00000959	dgk-2	chrX	1211.03	-0.227652	0.372469	0.199718	0.46349	-0.189428	0.541126
WBGene00000961	dgn-1	chrX	4836.4	-0.521965	0.0703493	-0.088911	0.835367	-0.579138	0.0654993
WBGene00000962	dhc-1	chrI	23644.6	0.0267327	0.931011	-0.627084	0.00145381	0.0451743	0.902066
WBGene00000963	dhp-1	chrI	104.63	-0.805777	0.00186568	0.0692136	0.866978	-0.776734	0.00808631
WBGene00000964	dhp-2	chrIV	391.575	-0.643	0.0126283	0.29926	0.33613	-0.788638	0.00473103
WBGene00000965	dhs-1	chrI	3100.16	0.155479	0.586009	-0.0525989	0.882119	0.293288	0.304317
WBGene00000966	dhs-2	chrI	73.4363	-0.819507	0.0131098	-0.00629382	0.990701	-0.0926769	0.869396
WBGene00000967	dhs-3	chrI	114.517	-0.522521	0.0541014	0.313195	0.298584	-0.474207	0.130608
WBGene00000968	dhs-4	chrI	326.183	-0.491778	0.00689792	0.21156	0.333312	-0.475183	0.0226575
WBGene00000969	dhs-5	chrII	669.806	-0.459338	0.00429958	-0.0285879	0.917802	-0.285764	0.157498
WBGene00000970	dhs-6	chrII	3940.89	-0.0343281	0.891527	-0.198138	0.323442	0.281472	0.167656
WBGene00000972	dhs-8	chrII	3890.52	0.0209124	0.977538	-0.242632	0.723183	0.0692809	0.932509
WBGene00000973	dhs-9	chrIII	3374.49	-0.176659	0.589193	-0.118004	0.751112	-0.179794	0.633704
WBGene00000974	dhs-11	chrIII	626.504	-0.477165	0.086152	-0.127038	0.739531	-1.05332	9.84415e-05
WBGene00000975	dhs-12	chrIV	568.051	-0.349872	0.248697	-0.275173	0.410827	-1.16613	2.08537e-05
WBGene00000976	dhs-13	chrV	4571.6	0.23611	0.158643	-0.0459267	0.849567	0.302597	0.0964709
WBGene00000979	dhs-16	chrV	30.8126	-0.0474322	0.949944	1.14415	0.0210368	0.0287684	0.973246
WBGene00000980	dhs-17	chrV	103.685	-0.0583197	0.881631	0.147474	0.685816	0.0580096	0.902382
WBGene00000981	dhs-18	chrV	181.454	-0.834481	0.000104329	-0.41558	0.0958186	-0.237717	0.446898
WBGene00000982	dhs-19	chrV	2711.15	-0.340532	0.05875	-0.513343	0.00306143	0.237843	0.285535
WBGene00000983	dhs-20	chrV	13.298	-0.532896	0.312295	-0.452083	0.423439	-0.5471	0.323431
WBGene00000984	dhs-21	chrV	133.025	-0.954844	0.000127489	0.34285	0.25102	-0.458397	0.146941
WBGene00000985	dhs-22	chrV	5058.73	-0.0615432	0.79934	-0.0731936	0.768197	-0.172398	0.461313
WBGene00000987	dhs-24	chrV	1246.52	-0.468217	0.00089621	-0.100499	0.620485	-0.534324	0.000668955
WBGene00000988	dhs-25	chrX	811.551	-0.378545	0.00862744	-0.428919	0.00325298	-0.285139	0.10215
WBGene00000990	dhs-27	chrX	1010.43	-0.200632	0.534935	0.387387	0.188035	-0.335619	0.309246
WBGene00000991	dhs-28	chrX	1537.44	-0.54318	8.24599e-05	-0.207243	0.229041	-0.331917	0.0517553
WBGene00000992	dhs-29	chrX	664.262	-0.017511	0.951482	0.50135	0.00611675	-0.363123	0.0947551
WBGene00000993	dhs-30	chrX	1250.45	-0.0872528	0.753243	-0.236945	0.321237	0.315466	0.197993
WBGene00000994	dic-1	chrIV	3253.87	-0.171098	0.416462	-0.295621	0.131686	0.24523	0.271799
WBGene00000995	die-1	chrII	10908.3	-0.507913	0.00127772	-0.142863	0.504102	-0.332645	0.0868509
WBGene00000996	dif-1	chrIV	5552.76	-0.42408	0.0266115	-0.38546	0.0595464	-0.152472	0.581221
WBGene00000998	dig-1	chrIII	455.353	-0.566871	0.30191	-0.331056	0.61511	-0.445507	0.463034
WBGene00001000	dim-1	chrX	1256.41	-0.11318	0.713306	0.138282	0.661262	-0.0141391	0.973998
WBGene00001001	dis-3	chrIV	6386.91	0.0099175	0.965667	-0.153496	0.388324	0.211748	0.247216
WBGene00001002	div-1	chrIII	5120.16	-0.334726	0.00382684	-0.160275	0.252599	0.0311071	0.885623
WBGene00001005	dlc-1	chrIII	19133.9	0.189973	0.399193	0.0858125	0.756754	0.180815	0.495772
WBGene00001006	dlg-1	chrX	6742.92	-0.40713	0.389613	0.0553362	0.935475	-0.327531	0.550756
WBGene00001007	dli-1	chrIV	2201.29	-0.13521	0.564243	-0.206928	0.357848	0.121295	0.667416
WBGene00001008	dlk-1	chrI	589.785	-0.436725	0.107774	0.188883	0.578579	0.708381	0.0093927
WBGene00001016	dna-2	chrII	3104.78	-0.179387	0.428913	-0.537122	0.00438123	0.333442	0.139262
WBGene00001017	dnc-1	chrIV	6994.38	-0.0507646	0.775456	0.175406	0.231985	0.447912	0.000736388
WBGene00001018	dnc-2	chrIII	4287.38	-0.246502	0.242448	-0.0456064	0.879223	-0.43912	0.0388191
WBGene00001019	dnj-1	chrIV	2503.13	-0.338177	0.0132016	-0.116609	0.512482	-0.0473403	0.842347
WBGene00001020	dnj-2	chrIV	1046.94	0.024973	0.922641	-0.0518767	0.844674	-0.055558	0.84976
WBGene00001021	dnj-3	chrV	141.17	-0.0153314	0.97542	-0.125572	0.779392	-0.538656	0.138999
WBGene00001022	dnj-4	chrI	677.136	0.361136	0.0715902	0.394836	0.0547113	0.863565	7.17352e-06
WBGene00001023	dnj-5	chrII	29574.5	0.150495	0.432031	-0.330132	0.0526926	0.374072	0.0369013
WBGene00001025	dnj-7	chrX	3808.07	-0.341976	0.0600578	-0.0818408	0.749643	-0.302296	0.1566
WBGene00001026	dnj-8	chrII	7743.12	-0.0873873	0.598726	-0.399673	0.00155341	-0.162188	0.337343
WBGene00001027	dnj-9	chrII	2312.14	-0.0361211	0.85246	0.10513	0.538428	0.00432193	0.986482
WBGene00001028	dnj-10	chrIII	2134.68	0.172526	0.378615	-0.00879414	0.974775	-0.0745222	0.785149
WBGene00001029	dnj-11	chrIV	12769	-0.121297	0.590611	-0.227169	0.273094	0.161977	0.514611
WBGene00001030	dnj-12	chrI	21795.8	-0.149106	0.342572	-0.309919	0.0281643	-0.151735	0.406686
WBGene00001031	dnj-13	chrII	9477.58	-0.773686	0.000711079	-0.980818	1.38034e-05	-0.239449	0.473789
WBGene00001032	dnj-14	chrX	2980.98	-0.348034	0.00403484	-0.214008	0.123489	0.0610886	0.764135
WBGene00001033	dnj-15	chrIV	1609.07	0.58024	0.0046533	0.290533	0.239563	0.0523289	0.891193
WBGene00001034	dnj-16	chrIII	2388.67	0.19873	0.19758	-0.0912435	0.639191	0.10223	0.626455
WBGene00001035	dnj-17	chrIII	2058.85	-0.484875	0.00194426	-0.430731	0.00978129	-0.281729	0.156432
WBGene00001036	dnj-18	chrIII	982.338	0.470511	0.0121334	0.400565	0.0482135	0.261229	0.282985
WBGene00001037	dnj-19	chrV	17309.4	-0.251264	0.0861912	-0.205475	0.199175	-0.0914052	0.668734
WBGene00001038	dnj-20	chrII	3727.16	-0.379253	0.144487	0.0996992	0.77957	-0.29705	0.343416
WBGene00001039	dnj-21	chrI	533.051	0.168129	0.519397	0.10971	0.715375	-0.293726	0.274424
WBGene00001040	dnj-22	chrV	4482.91	0.608008	0.0010967	0.20626	0.394923	-0.127862	0.670427
WBGene00001041	dnj-23	chrII	6099.26	-0.0342716	0.872889	-0.27406	0.0814864	-0.0871052	0.697435
WBGene00001042	dnj-24	chrIII	176.902	-0.97106	0.00280551	-0.685824	0.0577482	-0.668278	0.0804707
WBGene00001043	dnj-25	chrV	1919.36	-0.13294	0.494773	-0.40095	0.013513	0.500917	0.00290464
WBGene00001044	dnj-26	chrIV	467.149	0.567799	0.0131761	-0.183966	0.549236	0.806958	0.000794457
WBGene00001045	dnj-27	chrI	5287.66	-0.259933	0.246826	-0.0288641	0.933075	-0.187277	0.507171
WBGene00001046	dnj-28	chrI	1093.88	-0.0753817	0.72701	-0.479352	0.00191301	0.61201	0.000133917
WBGene00001047	dnj-29	chrI	11196.2	-0.206691	0.240727	-0.209862	0.256556	0.118083	0.613518
WBGene00001048	dnj-30	chrI	2336.64	-0.27817	0.21487	-0.202522	0.419691	-0.18982	0.504917
WBGene00001049	dog-1	chrI	2765.82	-0.422135	0.00551503	-0.332418	0.0468436	-0.205952	0.310439
WBGene00001050	dom-3	chrI	683.268	0.20055	0.297917	-0.175677	0.399913	0.696452	4.60706e-05
WBGene00001051	cks-1	chrIV	10326	0.100077	0.537136	0.12891	0.421908	0.274712	0.0666602
WBGene00001052	dop-1	chrX	15.3396	0.72908	0.125213	-0.155711	0.820247	0.0367181	0.964527
WBGene00001053	dop-2	chrV	63.7826	1.22393	0.00388851	-0.491258	0.365804	1.37376	0.00164746
WBGene00001055	dpf-2	chrX	15.5809	-0.436879	0.462852	0.469954	0.439692	-0.274803	0.684819
WBGene00001056	dpf-3	chrI	10233.8	0.0315881	0.905211	-0.182268	0.398872	0.626657	0.000588863
WBGene00001057	dpf-4	chrIII	2241.23	-0.332923	0.00773812	-0.125731	0.427078	-0.291725	0.0457039
WBGene00001058	dpf-5	chrIV	2694.62	0.503879	0.00186087	-0.0125984	0.966046	0.450798	0.0156487
WBGene00001060	dpf-7	chrIV	1955.29	0.0628276	0.749785	-0.0960893	0.622132	0.492356	0.000958821
WBGene00001061	dpl-1	chrII	5433.12	-0.155899	0.443291	-0.291254	0.118214	0.296877	0.141397
WBGene00001063	dpy-1	chrIII	68.8987	-0.17963	0.760674	0.41751	0.422241	0.18257	0.78012
WBGene00001064	dpy-2	chrII	660.89	-0.058124	0.936355	0.733321	0.169227	-0.129883	0.864378
WBGene00001065	dpy-3	chrX	416.041	-0.192453	0.773192	0.466344	0.430537	-0.207658	0.769182
WBGene00001068	dpy-6	chrX	20.7479	0.457418	0.393201	0.294166	0.63726	-0.110799	0.884751
WBGene00001069	dpy-7	chrX	566.39	-0.131636	0.852331	0.730263	0.179086	-0.181187	0.801796
WBGene00001071	dpy-9	chrIV	18.4569	0.904348	0.0464353	1.07346	0.0182718	0.532689	0.329256
WBGene00001072	dpy-10	chrII	1792.18	-0.196691	0.749621	0.741006	0.135787	-0.235362	0.71928
WBGene00001073	dpy-11	chrV	8216.2	0.0318894	0.891359	0.0339956	0.892684	0.0192191	0.948586
WBGene00001075	dpy-14	chrI	9393.28	-0.20025	0.709615	0.427338	0.37596	-0.342905	0.522739
WBGene00001076	dpy-17	chrIII	9963.23	-0.0802619	0.864865	0.644817	0.0587646	-0.51782	0.171559
WBGene00001077	dpy-18	chrIII	3140.28	-0.244791	0.39777	0.266515	0.369959	-0.300946	0.340494
WBGene00001078	dpy-19	chrIII	467.585	-0.60419	0.00110919	-0.194763	0.414789	-0.215196	0.413779
WBGene00001080	dpy-21	chrV	7342.18	-0.183877	0.554061	-0.24799	0.416484	0.244591	0.470518
WBGene00001081	dpy-22	chrX	10327.7	-0.676866	0.0060891	-0.546756	0.0431635	-0.317282	0.332435
WBGene00001082	dpy-23	chrX	4782.96	-0.143816	0.515878	-0.252714	0.219172	-0.0220444	0.948546
WBGene00001085	dpy-26	chrIV	8637.6	-0.367873	0.0183915	-0.29533	0.0840462	0.0324667	0.91
WBGene00001086	dpy-27	chrIII	13884.1	-0.5065	0.0102587	-0.497277	0.0163599	0.0464407	0.898849
WBGene00001087	dpy-28	chrIII	6885.08	-0.20034	0.443342	-0.230909	0.38287	0.64052	0.00562683
WBGene00001088	dpy-30	chrV	7752.08	0.17102	0.345805	0.0479856	0.842764	-0.0163322	0.956888
WBGene00001089	dre-1	chrV	1876.99	-0.157092	0.624038	0.296047	0.310943	-0.177017	0.624552
WBGene00001090	drh-1	chrIV	1928.58	0.0168365	0.952876	-0.0581966	0.836942	0.0845062	0.776905
WBGene00001093	drp-1	chrIV	7986.26	-0.0367117	0.909489	-0.404873	0.0818783	0.322	0.223906
WBGene00001094	dars-1	chrIII	8197.01	0.141116	0.466471	0.0121801	0.965125	0.132758	0.564202
WBGene00001095	dars-2	chrV	1113.01	0.0523094	0.794657	-0.0199764	0.933596	0.1032	0.623648
WBGene00001099	dsc-4	chrIV	66.4907	0.661055	0.0705789	0.701434	0.0620802	0.288078	0.562743
WBGene00001101	dsh-1	chrII	3001.9	-0.421854	0.0329079	-0.232648	0.318854	-0.248542	0.325645
WBGene00001102	dsh-2	chrII	10114.8	-0.263258	0.0155226	-0.037327	0.823291	-0.0954651	0.547576
WBGene00001103	dsl-1	chrIV	1287.76	0.125003	0.765096	0.341125	0.345531	-0.537313	0.126083
WBGene00001104	dsl-2	chrIV	5541.88	-0.0340181	0.935764	0.292253	0.382088	-0.479791	0.137811
WBGene00001105	dsl-3	chrIV	1383.45	-0.615336	0.0249428	0.0791523	0.852998	-0.824103	0.00442065
WBGene00001108	dsl-6	chrIV	167.868	-0.0281919	0.971599	0.839078	0.119714	-0.0723564	0.930183
WBGene00001109	dsl-7	chrV	26.109	-0.234393	0.706498	0.861622	0.0784115	-0.721943	0.166185
WBGene00001110	duo-1	chrV	590.113	-0.22354	0.271999	-0.550259	0.00190997	-0.156019	0.547654
WBGene00001112	duo-3	chrI	3192.03	-0.24668	0.151243	-0.350038	0.037769	0.0883196	0.726739
WBGene00001113	dur-1	chrIV	13.4147	-0.114387	0.863839	-0.252394	0.690224	-0.131311	0.857148
WBGene00001115	dyb-1	chrI	841.731	0.0932604	0.74805	-0.206211	0.428554	-0.690531	0.00205241
WBGene00001116	dyc-1	chrX	47.4716	0.0526977	0.91897	0.473863	0.22311	-0.646465	0.116293
WBGene00001117	dyf-1	chrI	74.1013	0.136322	0.763753	0.632876	0.0653469	-0.20051	0.685983
WBGene00001118	dyf-2	chrIII	212.929	0.393057	0.246597	0.756001	0.0146522	0.155374	0.745504
WBGene00001119	dyf-3	chrIV	48.098	-0.695622	0.130752	1.5898	4.11898e-05	-1.30879	0.00293855
WBGene00001121	dyf-5	chrI	23.683	0.548987	0.325924	1.36573	0.00460592	0.3797	0.54884
WBGene00001122	dyf-6	chrX	15.7466	0.389829	0.507239	0.732496	0.170704	0.593851	0.28686
WBGene00001123	dyf-7	chrX	240.372	-0.0577113	0.938241	0.926787	0.0762642	-0.1592	0.831649
WBGene00001127	dyf-11	chrX	121.577	0.272044	0.364547	0.778368	0.00141127	0.154422	0.695818
WBGene00001130	dyn-1	chrX	1624.45	0.0652135	0.863948	-0.231986	0.475086	0.353055	0.272381
WBGene00001131	dys-1	chrI	2973.2	-0.540345	0.236267	-0.300244	0.584641	-0.379407	0.485821
WBGene00001132	alp-1	chrIV	53.0958	0.566105	0.279978	1.81363	2.41729e-05	0.680871	0.198567
WBGene00001134	eat-3	chrII	5143.34	-0.206162	0.145135	-0.226539	0.120369	0.0170943	0.946225
WBGene00001136	eat-5	chrI	16.9602	1.19707	0.00686816	0.581302	0.283023	0.339267	0.589248
WBGene00001137	eat-6	chrV	6479.16	1.16078	7.12717e-10	0.265536	0.301321	1.15528	4.86428e-08
WBGene00001145	eat-16	chrI	928.282	-0.508557	0.0325416	0.0205626	0.95934	0.127062	0.730292
WBGene00001148	eat-20	chrX	3327.7	-0.111798	0.768985	0.181401	0.628182	0.262828	0.483132
WBGene00001149	bcat-1	chrX	352.059	-0.0695824	0.762302	-0.000817124	0.997239	0.0248758	0.935995
WBGene00001150	ech-1.1	chrV	513.113	-0.218217	0.496345	-0.507165	0.0729032	-1.67414	5.15668e-11
WBGene00001151	ech-2	chrIV	1055.77	0.16646	0.382667	0.0606778	0.800514	0.0277109	0.926977
WBGene00001152	ech-3	chrV	375.371	-0.31358	0.293374	-0.218727	0.516402	-0.651113	0.0244321
WBGene00001153	ech-4	chrII	2635.86	0.0544308	0.84397	-0.125465	0.625231	0.255756	0.283297
WBGene00001154	ech-5	chrIV	711.147	0.0022424	0.994029	-0.054617	0.845866	0.0128492	0.971603
WBGene00001155	ech-6	chrIII	3655.21	0.0550763	0.838241	-0.211918	0.338489	0.36715	0.0862426
WBGene00001157	ech-8	chrIV	245.294	-0.336983	0.179145	-0.104705	0.752492	-0.225303	0.48058
WBGene00001159	eff-1	chrII	32.811	0.00429238	0.995374	1.38236	0.00141853	0.188505	0.785149
WBGene00001160	efk-1	chrIII	5895.05	-0.510111	0.00133907	-0.619236	9.17656e-05	-0.113885	0.653155
WBGene00001161	efl-1	chrV	5234.88	-0.232708	0.115033	-0.179403	0.271949	0.200652	0.251946
WBGene00001162	efl-2	chrII	1102.05	0.192287	0.549433	-0.225669	0.489428	0.558963	0.051707
WBGene00001163	efn-2	chrIV	349.147	-0.41545	0.253489	0.504742	0.166432	-0.524623	0.1766
WBGene00001165	efn-4	chrIV	1457.27	-0.416359	0.0401615	0.075376	0.798579	-0.673869	0.00135126
WBGene00001166	eftu-2	chrIII	15492.6	-0.0274788	0.917003	-0.398469	0.0276298	0.0559648	0.85064
WBGene00001167	eef-2	chrI	62543.8	-0.0846309	0.688658	0.00475716	0.985237	-0.327527	0.0716298
WBGene00001168	eef-1A.1	chrIII	261156	-0.593557	0.000535422	-0.466791	0.0125	-0.73145	9.07842e-05
WBGene00001169	eef-1A.2	chrX	20702.5	-0.598329	0.0203644	-0.208555	0.53657	-0.388638	0.221914
WBGene00001170	egl-1	chrV	102.443	-0.31059	0.318802	0.140759	0.710005	-0.441876	0.183398
WBGene00001171	egl-2	chrV	98.6295	0.120441	0.767418	1.04932	7.98088e-05	0.178325	0.686584
WBGene00001172	egl-3	chrV	185.942	0.314309	0.303155	0.451774	0.125182	-0.316307	0.376837
WBGene00001173	egl-4	chrIV	13307.3	0.164659	0.490623	-0.489466	0.0141615	0.491553	0.0219121
WBGene00001174	egl-5	chrIII	107.822	-0.486233	0.135303	-0.049059	0.923419	-0.241047	0.577053
WBGene00001175	egl-6	chrX	475.352	0.240688	0.397005	-0.0470346	0.904827	-0.133336	0.723668
WBGene00001177	egl-8	chrV	1156	-0.820852	0.00014097	-0.471896	0.0583788	0.0117531	0.979075
WBGene00001178	egl-9	chrV	1508.05	-0.309509	0.155889	-0.138555	0.61557	-0.0133243	0.973246
WBGene00001179	egl-10	chrV	1032.85	-0.626613	0.000735842	-0.347521	0.108769	-0.52109	0.0158266
WBGene00001182	egl-13	chrX	65.93	-0.478075	0.286679	0.510126	0.263295	-0.67949	0.136469
WBGene00001184	egl-15	chrX	39.1107	0.0174061	0.980407	0.937165	0.0613586	-0.247189	0.715906
WBGene00001186	egl-18	chrIV	4182.71	-0.217133	0.311426	-0.0111541	0.972788	0.127064	0.651587
WBGene00001187	egl-19	chrIV	191.901	-0.145763	0.79971	0.630936	0.162263	0.117209	0.860386
WBGene00001188	egl-20	chrIV	55.0282	0.144391	0.786329	0.720964	0.0714408	0.0394977	0.955094
WBGene00001189	egl-21	chrIV	16.3637	0.0854633	0.903654	0.587442	0.282671	-0.2684	0.687758
WBGene00001190	egl-23	chrIV	76.2087	0.822611	0.00446317	0.630579	0.0480881	0.630804	0.0639278
WBGene00001193	egl-26	chrII	1291.93	0.10655	0.614489	-0.065184	0.787166	0.592738	0.000440389
WBGene00001194	egl-27	chrII	6555.98	-0.267171	0.206424	-0.0916765	0.74142	0.0177656	0.962031
WBGene00001196	egl-30	chrI	4784.82	-0.446441	0.144203	-0.0329114	0.945224	-0.458685	0.180384
WBGene00001204	egl-38	chrIV	38.4973	0.0714798	0.917813	1.07021	0.0224668	0.316784	0.613617
WBGene00001207	egl-43	chrII	273.915	-0.622982	0.0332449	0.107345	0.801253	-0.669943	0.0368279
WBGene00001208	egl-44	chrII	1067.9	-0.593913	0.0240389	0.0900058	0.820842	-0.703761	0.0133458
WBGene00001209	egl-45	chrIII	14513	-0.0325261	0.884548	-0.15491	0.401863	0.227737	0.223436
WBGene00001210	egl-46	chrV	744.226	-0.269405	0.670484	0.69177	0.204089	-0.183889	0.797669
WBGene00001214	ego-1	chrI	3293.58	0.518653	0.0209536	0.0486888	0.893136	0.695871	0.00359203
WBGene00001215	ego-2	chrI	2332.06	-0.0722088	0.844518	-0.110412	0.762619	0.22251	0.525989
WBGene00001224	ehs-1	chrII	934.807	-0.298865	0.210146	-0.163745	0.568275	-0.140399	0.668734
WBGene00001225	eif-3.B	chrII	10019.5	0.00117803	0.996476	0.0201175	0.941149	-0.339539	0.0631591
WBGene00001226	eif-3.C	chrI	9514.32	-0.0155288	0.947505	0.0873894	0.681624	0.220836	0.245048
WBGene00001227	eif-3.D	chrIII	4429.24	0.627627	8.72015e-05	0.526543	0.00200257	0.249521	0.254107
WBGene00001228	eif-3.E	chrI	9134.75	-0.0127384	0.953539	-0.0288206	0.899743	-0.101138	0.630889
WBGene00001229	eif-3.F	chrII	5919.5	-0.156753	0.335294	-0.1532	0.37072	0.0628844	0.785149
WBGene00001230	eif-3.G	chrII	5676.57	-0.103493	0.563072	-0.105692	0.576395	-0.426168	0.00535622
WBGene00001231	eif-3.H	chrI	3381.33	0.222423	0.132167	0.172072	0.292549	-0.085532	0.689298
WBGene00001232	eif-3.I	chrI	4974.8	0.0970123	0.638851	-0.0764634	0.736259	-0.178942	0.398615
WBGene00001233	eif-3.K	chrV	3741.04	-0.0363019	0.893413	-0.253731	0.223179	-0.0966681	0.735783
WBGene00001234	eif-6	chrI	3685	0.286847	0.0737636	-0.170703	0.362531	0.140013	0.523403
WBGene00001235	elb-1	chrIII	2019.89	0.0155674	0.946798	-0.0823782	0.698731	-0.233579	0.210448
WBGene00001236	elc-1	chrIII	3496.88	-0.189977	0.300822	-0.108872	0.620485	-0.338235	0.0687472
WBGene00001239	elo-1	chrIV	4466.27	0.535782	0.000589053	0.124061	0.575784	0.414265	0.0245407
WBGene00001240	elo-2	chrIV	423.633	-0.505827	0.00580382	0.0390016	0.896948	-0.347504	0.122929
WBGene00001241	elo-3	chrIV	3364.15	-0.0621447	0.764708	-0.14355	0.437599	0.152138	0.459132
WBGene00001242	elo-4	chrIII	57.2298	-0.350957	0.358957	0.0737969	0.884372	-0.857118	0.0179325
WBGene00001244	elo-6	chrIV	276.162	-0.994361	5.30446e-05	-0.243579	0.462534	-0.724866	0.0117535
WBGene00001246	elo-8	chrIII	23.1396	1.4765	0.000215154	0.589643	0.244034	0.119507	0.870928
WBGene00001247	elo-9	chrII	115.043	-0.379543	0.150959	0.0532924	0.889707	-0.263294	0.427473
WBGene00001248	elp-1	chrV	50.4325	0.305125	0.615874	1.3247	0.00440775	0.231807	0.736413
WBGene00001249	elt-1	chrIV	3335.01	-0.676656	5.82709e-05	0.0650758	0.812557	-0.789112	2.13549e-05
WBGene00001250	elt-2	chrX	434.813	-0.725633	0.000204944	0.182692	0.487158	-0.840413	0.000106701
WBGene00001251	elt-3	chrX	345.032	-0.140175	0.769959	0.429596	0.288072	-0.479239	0.255316
WBGene00001253	elt-6	chrIV	266.154	-0.112968	0.777157	0.19101	0.620761	-0.420433	0.232201
WBGene00001258	emb-4	chrV	8957.59	-0.200172	0.390464	-0.731471	8.30266e-05	0.0719295	0.828791
WBGene00001259	emb-5	chrIII	21834.3	-0.147906	0.429396	-0.154124	0.42422	0.0816691	0.742917
WBGene00001262	emb-8	chrIII	2366.8	-0.43876	0.0323231	-0.397453	0.0696855	0.0895728	0.786285
WBGene00001263	emb-9	chrIII	1845.37	-0.11034	0.879219	0.360316	0.582453	-0.0518167	0.950888
WBGene00001281	emb-27	chrII	3642.76	-0.272048	0.0550532	-0.14328	0.398538	-0.204842	0.237759
WBGene00001284	emb-30	chrIII	3572.8	-0.243044	0.174	-0.227134	0.233115	-0.0839777	0.750524
WBGene00001303	emo-1	chrV	6548.9	-0.146013	0.460085	0.208989	0.275263	-0.370541	0.0442798
WBGene00001309	emr-1	chrI	3409.27	0.0662779	0.776407	-0.602065	0.000133355	0.180707	0.423561
WBGene00001310	end-1	chrV	460.768	-0.458445	0.0371189	-0.243706	0.349091	-0.555356	0.0202911
WBGene00001311	end-3	chrV	73.5435	-0.0196328	0.966269	0.0684254	0.882536	-0.486476	0.183011
WBGene00001320	ent-1	chrIV	8601.44	0.236079	0.226435	-0.516624	0.00307749	0.984093	1.10278e-08
WBGene00001324	eor-1	chrIV	3805.8	-0.307071	0.103147	-0.0502887	0.857128	0.0122766	0.972046
WBGene00001325	eor-2	chrX	3504.22	-0.23038	0.197603	-0.289939	0.106679	0.0519585	0.853502
WBGene00001328	epi-1	chrIV	28103.7	-0.64238	0.0175008	-0.319934	0.326694	-0.600344	0.048694
WBGene00001329	epn-1	chrX	7038.6	-0.129063	0.577901	-0.19152	0.392037	0.184407	0.463426
WBGene00001330	eps-8	chrIV	857.804	-0.343848	0.369161	0.0929038	0.855041	-0.0102197	0.986635
WBGene00001331	erd-2	chrX	4546.39	-0.31701	0.074604	0.0252615	0.930887	-0.326114	0.10505
WBGene00001332	eri-1	chrIV	2868.37	0.0781839	0.753104	-0.0629119	0.815731	0.331336	0.118494
WBGene00001333	erm-1	chrI	5231.97	-0.297558	0.0311337	-0.00582423	0.980012	0.507157	0.000344316
WBGene00001334	ero-1	chrI	3404.8	-0.270116	0.0212887	-0.201641	0.120875	-0.0586827	0.75715
WBGene00001335	F35A5.8	chrX	960.545	1.02989	6.26887e-17	0.992752	9.99024e-16	1.22108	4.048e-19
WBGene00001336	qars-1	chrIV	6841.94	-0.115757	0.576511	-0.131871	0.534066	-0.419733	0.0195278
WBGene00001337	ears-1	chrI	3893.58	-0.507589	0.00704562	-0.373903	0.0749231	-0.334097	0.151899
WBGene00001338	ears-2	chrIV	753.308	-0.695194	0.00371453	0.164972	0.627048	-0.781637	0.00296205
WBGene00001340	etr-1	chrII	3029.59	-0.187427	0.416474	0.00752891	0.981461	-0.0764795	0.811045
WBGene00001345	fos-1	chrV	158.431	-0.719612	0.00753101	-0.31283	0.340037	-0.569032	0.071108
WBGene00001352	evl-14	chrIII	5519.77	-0.0988005	0.624919	0.00643191	0.980326	0.152064	0.482338
WBGene00001358	evl-20	chrII	599.981	-0.314115	0.0830862	0.0922212	0.706172	-0.561994	0.00255058
WBGene00001365	exc-4	chrI	2908.8	-0.296577	0.0910135	-0.19995	0.315034	0.0772758	0.775465
WBGene00001366	exc-5	chrIV	136.259	0.000896126	0.998167	0.589654	0.00969062	-0.417046	0.143981
WBGene00001368	exc-7	chrII	289.334	0.106969	0.785913	0.227749	0.526657	-0.0605034	0.903546
WBGene00001371	exl-1	chrII	209.564	-0.616138	0.0107891	0.140019	0.679921	-1.09934	1.45715e-05
WBGene00001372	exo-3	chrI	2669.44	-0.17201	0.557275	-0.329079	0.220202	0.209764	0.521785
WBGene00001374	exp-2	chrV	36.9354	0.0860094	0.874914	0.561745	0.16598	-0.271692	0.611276
WBGene00001377	eya-1	chrI	2480.53	-0.691444	9.68916e-07	-0.0809691	0.718484	-0.657255	4.32012e-05
WBGene00001385	far-1	chrIII	189.157	0.465315	0.426436	1.47838	0.00202143	0.321386	0.613581
WBGene00001386	far-2	chrIII	51.3339	2.37561	5.61006e-13	2.22759	2.73713e-11	1.75748	2.42875e-06
WBGene00001387	far-3	chrV	24.2922	0.288	0.651421	1.3487	0.00498614	0.184358	0.7987
WBGene00001389	far-5	chrV	33.7109	0.798917	0.0283736	0.499534	0.23466	-0.162817	0.78531
WBGene00001393	fat-1	chrIV	11345.6	0.336812	0.0541251	-0.0602723	0.814299	0.480415	0.00928333
WBGene00001394	fat-2	chrIV	191.711	0.954585	1.25251e-07	0.34716	0.127975	-0.0795327	0.82401
WBGene00001395	fat-3	chrIV	720.093	-0.363482	0.0114071	0.127012	0.488464	-1.08789	6.95979e-14
WBGene00001396	fat-4	chrIV	5804.34	-0.351244	0.00945124	-0.264786	0.0777942	-0.119042	0.550471
WBGene00001397	fat-5	chrV	21.8248	-0.646265	0.214843	-0.318717	0.619361	0.171129	0.812254
WBGene00001398	fat-6	chrIV	16.5593	0.659956	0.191932	0.0883606	0.908029	1.79897	2.92465e-05
WBGene00001400	fax-1	chrX	43.61	0.231645	0.690921	1.11258	0.0105624	-0.0680584	0.929331
WBGene00001401	fbf-1	chrII	363.754	0.428982	0.0299995	-0.588669	0.00298846	0.897383	3.99087e-06
WBGene00001402	fbf-2	chrII	93.5757	0.485872	0.0946218	0.0825971	0.84889	1.2253	4.31845e-06
WBGene00001403	fbl-1	chrIV	10.8634	0.261046	0.692008	1.16496	0.0206852	0.806775	0.125344
WBGene00001404	fbp-1	chrI	987.663	-0.251338	0.102123	0.0108782	0.965388	-0.478998	0.00218527
WBGene00001405	fce-1	chrI	2265.43	0.167037	0.358566	0.0852636	0.699629	0.223633	0.253979
WBGene00001406	fce-2	chrV	1461.43	0.184295	0.222688	0.128371	0.45064	0.092129	0.657728
WBGene00001410	feh-1	chrIII	102.365	0.677398	0.0319229	0.380202	0.307688	-0.254202	0.57831
WBGene00001411	fem-1	chrIV	2079.7	-0.108832	0.492991	-0.226537	0.112161	0.112465	0.545847
WBGene00001412	fem-2	chrIII	5749.51	-0.0618181	0.83066	-0.255265	0.272056	-0.206295	0.444968
WBGene00001413	fem-3	chrIV	2372.17	-0.527313	0.0256016	-0.98583	5.72363e-06	-0.0376272	0.93158
WBGene00001414	fer-1	chrI	59.6401	-0.0323693	0.956793	-0.0341167	0.958646	-0.633629	0.164716
WBGene00001423	fib-1	chrV	16731.6	-0.314224	0.0704208	-0.482892	0.00365225	-0.139901	0.561917
WBGene00001425	fis-2	chrX	1538.97	0.209272	0.339401	0.171664	0.471761	0.0981591	0.744667
WBGene00001426	fkb-1	chrIV	3534.52	-0.0375603	0.880119	0.247587	0.195895	0.22107	0.304652
WBGene00001427	fkb-2	chrI	11067.1	0.0177821	0.942383	-0.227356	0.213098	0.0837476	0.740933
WBGene00001428	fkb-3	chrV	1281.3	-0.767101	0.00631458	0.0590331	0.899818	-0.756312	0.0155159
WBGene00001429	fkb-4	chrV	133.477	0.0187964	0.974409	0.956363	0.00829067	-0.393051	0.408554
WBGene00001430	fkb-5	chrI	1964.62	-0.451615	0.18391	0.63881	0.0548266	-0.713223	0.0374369
WBGene00001431	fkb-6	chrV	8464.95	-0.184285	0.391056	-0.577619	0.0010681	0.0159993	0.963474
WBGene00001432	fkb-7	chrI	1150.25	0.0477117	0.882536	0.468641	0.0403549	-0.185543	0.550395
WBGene00001433	fkb-8	chrI	119.838	-0.767698	0.00288008	-0.366745	0.227288	-0.9267	0.00105873
WBGene00001434	fkh-2	chrX	768.999	-0.755022	1.03055e-05	-0.230708	0.296774	-0.583175	0.00374561
WBGene00001435	fkh-3	chrX	1501.93	-0.0791313	0.797462	-0.18188	0.51342	0.0338139	0.933073
WBGene00001436	fkh-4	chrX	1374.53	-0.173368	0.541305	-0.17187	0.568689	-0.168475	0.612899
WBGene00001437	fkh-5	chrIII	648.623	0.485484	0.0777831	0.583811	0.0351181	0.472171	0.12861
WBGene00001439	fkh-7	chrIV	2807.14	-0.415369	0.0640409	-0.0740798	0.822063	-0.225812	0.445483
WBGene00001440	fkh-8	chrII	182.332	-0.698631	0.0138452	-0.313324	0.36584	-1.46764	3.73815e-07
WBGene00001441	fkh-9	chrX	147.648	0.311336	0.348475	0.693524	0.0168344	0.0559245	0.914631
WBGene00001443	fli-1	chrIII	5008.34	-0.22739	0.0882665	-0.190942	0.187586	-0.103084	0.57888
WBGene00001444	flp-1	chrIV	15.2349	0.799645	0.104896	0.501211	0.378874	0.837349	0.0990838
WBGene00001452	flp-9	chrIV	16.5234	0.358444	0.520971	0.363315	0.533395	-0.551748	0.318572
WBGene00001453	flp-10	chrIV	104.649	-0.195568	0.571867	-0.130622	0.737014	-0.485695	0.139262
WBGene00001458	flp-15	chrIII	28.4046	-0.282048	0.577694	0.322207	0.519528	-0.205821	0.733665
WBGene00001459	flp-16	chrII	12.9673	-0.00662978	0.993467	0.169048	0.807316	-0.0781561	0.923088
WBGene00001461	flp-18	chrX	31.1605	1.39556	0.000747145	1.91247	1.50906e-06	1.2007	0.00741673
WBGene00001462	flp-19	chrX	17.4123	0.210457	0.729024	0.538673	0.296783	0.250753	0.696273
WBGene00001466	flr-2	chrV	12.5574	0.348893	0.569044	0.583518	0.309245	0.338649	0.601524
WBGene00001468	flr-4	chrX	20.5305	1.31613	0.00176045	1.85356	3.57386e-06	0.685274	0.184514
WBGene00001470	baz-2	chrIII	8058.02	-0.051718	0.799025	-0.286705	0.0601947	-0.0546974	0.818621
WBGene00001475	fmi-1	chrV	894.546	-0.378226	0.52064	0.406666	0.504857	-0.399312	0.517997
WBGene00001476	fmo-1	chrIV	10.1583	-0.17924	0.797871	0.242978	0.730802	-0.202333	0.777649
WBGene00001477	fmo-2	chrIV	69.2199	-1.33325	0.000516659	-0.235132	0.677362	-0.715548	0.119664
WBGene00001478	fmo-3	chrIII	78.6399	0.898654	0.00159351	0.366925	0.307536	0.3608	0.36141
WBGene00001479	fmo-4	chrV	32.358	0.732297	0.0570308	1.14874	0.00128492	0.314687	0.551837
WBGene00001480	fmo-5	chrV	883.779	-0.181105	0.29397	-0.519983	0.000346856	0.00632351	0.983223
WBGene00001481	fog-1	chrI	421.572	0.930322	4.69962e-06	-0.476482	0.0523623	1.94307	3.75099e-21
WBGene00001482	fog-2	chrV	1155.17	0.23821	0.313943	-0.205468	0.421266	0.103472	0.754118
WBGene00001483	fog-3	chrI	125.255	0.206658	0.718538	-0.591301	0.224261	0.0204772	0.978841
WBGene00001484	fox-1	chrX	3572.92	-0.374456	0.0360433	-0.194852	0.362531	-0.115025	0.668189
WBGene00001485	fre-1	chrV	2010.56	-0.0318704	0.911794	-0.090856	0.740647	0.117264	0.687758
WBGene00001486	frh-1	chrII	723.912	0.0468963	0.889094	-0.223029	0.422241	0.153497	0.647701
WBGene00001488	frm-1	chrI	4583.54	-0.0721915	0.743144	-0.283279	0.107565	0.358983	0.047018
WBGene00001489	frm-2	chrIII	1031.76	-0.156231	0.643887	0.29711	0.333827	-0.0504172	0.914631
WBGene00001490	frm-3	chrX	85.3976	0.184083	0.659465	0.569496	0.093335	0.83119	0.0119204
WBGene00001491	frm-4	chrI	4538.5	-0.157122	0.426922	-0.367414	0.0337543	0.178742	0.424644
WBGene00001492	frm-5.1	chrIV	236.855	-0.315897	0.411708	-0.499799	0.170445	0.695876	0.0493843
WBGene00001493	frm-7	chrV	3878.99	-0.512903	0.0440675	-0.347723	0.229	0.129519	0.742663
WBGene00001494	frm-8	chrIII	249.626	0.791097	0.00088953	-0.351627	0.238109	0.638333	0.0209945
WBGene00001495	frm-9	chrX	74.9814	0.712429	0.0573116	0.709322	0.0705818	0.350719	0.477214
WBGene00001496	frm-10	chrV	979.096	0.0329183	0.897616	-0.136931	0.536189	-0.111368	0.668604
WBGene00001497	fars-1	chrI	3195.37	0.210898	0.0993618	0.125741	0.400431	-0.0213212	0.925856
WBGene00001498	fars-3	chrII	3876.2	0.0798988	0.621977	-0.0883955	0.599142	-0.0449718	0.833152
WBGene00001499	fsn-1	chrIII	3558.36	0.103953	0.467932	-0.0676151	0.684249	0.402585	0.00117069
WBGene00001501	ftn-2	chrI	3602.44	-0.152156	0.285577	0.518282	7.05329e-06	-0.480799	0.000236131
WBGene00001502	ftt-2	chrX	8309.92	-0.120131	0.557552	0.161653	0.421557	-0.272959	0.168759
WBGene00001503	fum-1	chrIII	5388.28	-0.295491	0.129915	-0.287	0.163374	-0.628266	0.00102641
WBGene00001506	fut-2	chrV	51.1243	-0.271421	0.578189	0.461921	0.300859	-0.125938	0.842049
WBGene00001508	fut-8	chrV	77.1373	-0.298906	0.554986	0.379738	0.444984	-0.486426	0.331372
WBGene00001509	fzo-1	chrII	3607.45	-0.0788826	0.633186	-0.0248252	0.904333	0.00804442	0.973837
WBGene00001510	fzr-1	chrII	4634.31	-0.134671	0.710368	-0.0935434	0.81594	0.11468	0.790308
WBGene00001511	fzy-1	chrII	14042.3	-0.20155	0.198123	-0.187328	0.26346	0.135603	0.499585
WBGene00001512	gab-1	chrIII	21.4784	0.225491	0.711295	-0.834012	0.0940208	-0.069966	0.929254
WBGene00001513	gad-1	chrV	7344.07	0.0333034	0.899442	-0.16952	0.435619	0.0270615	0.934497
WBGene00001514	xnd-1	chrIII	1770.82	0.501331	0.00469954	-0.375911	0.057712	0.614655	0.00149529
WBGene00001515	gap-1	chrX	116.868	0.021932	0.965667	0.121338	0.797768	-0.0122626	0.984021
WBGene00001516	gap-2	chrX	3811.98	-0.0328697	0.893695	-0.130368	0.543064	0.12517	0.603947
WBGene00001518	gar-2	chrIII	10.229	0.806901	0.116783	0.581092	0.312822	0.483407	0.419332
WBGene00001519	gar-3	chrV	21.4703	0.504838	0.358536	1.32023	0.00443372	0.273577	0.681838
WBGene00001520	gas-1	chrX	3824.12	0.323831	0.0672654	0.328335	0.0761238	-0.0542154	0.854392
WBGene00001522	gbh-1	chrII	1389.09	-0.570902	0.00182467	-0.463319	0.0194042	-0.609803	0.00287442
WBGene00001523	gbh-2	chrII	565.844	-0.0953109	0.779214	0.220801	0.467105	-0.168823	0.638603
WBGene00001526	gck-1	chrV	1859.34	-0.314203	0.157703	-0.114287	0.695847	0.1384	0.654969
WBGene00001527	gcs-1	chrII	2817.45	-0.0729281	0.760907	-0.275201	0.1553	0.448655	0.017503
WBGene00001535	gcy-8	chrIV	17.5883	-0.848916	0.0705415	0.293548	0.622781	-0.317012	0.606215
WBGene00001536	gcy-9	chrX	73.6592	1.0744	0.00101473	0.966777	0.0052054	0.907093	0.0139394
WBGene00001537	gcy-11	chrX	459.023	0.287831	0.35864	0.0365277	0.935906	-0.0627039	0.896582
WBGene00001538	gcy-12	chrII	211.593	-0.144459	0.686509	0.261826	0.421474	-0.145346	0.727777
WBGene00001539	gcy-13	chrV	25.6338	-0.482938	0.362601	-0.11001	0.876862	-0.543146	0.321352
WBGene00001541	gcy-15	chrII	13.2548	1.14473	0.0142516	1.24494	0.00927287	0.798617	0.125789
WBGene00001542	gcy-17	chrI	155.455	0.0876911	0.904046	-0.82696	0.121391	-0.0628331	0.936538
WBGene00001543	gcy-18	chrIV	61.9313	0.246888	0.554499	0.921825	0.00362155	2.0214	3.75178e-12
WBGene00001544	gcy-19	chrII	170.286	0.281725	0.25255	0.279314	0.27749	-0.0899466	0.808634
WBGene00001545	gcy-20	chrV	19.5155	0.0409303	0.955489	0.557931	0.317643	-0.422203	0.488115
WBGene00001546	gcy-21	chrII	562.059	-0.321269	0.157552	-0.235823	0.352671	-0.705126	0.00160227
WBGene00001547	gcy-22	chrV	57.2461	-0.0673158	0.895443	0.105745	0.838746	-0.331663	0.479781
WBGene00001548	gcy-23	chrIV	65.3927	0.961889	0.0039573	0.737618	0.0450625	1.32913	9.88679e-05
WBGene00001549	gcy-25	chrIV	21.2424	1.37678	0.000880199	1.68851	3.2145e-05	1.3867	0.00145494
WBGene00001551	gcy-31	chrX	47.5198	-0.316124	0.480304	-0.389101	0.381872	-0.454856	0.324861
WBGene00001553	gcy-33	chrV	40.7654	0.777356	0.052678	0.865134	0.0339641	0.375675	0.475865
WBGene00001554	gcy-34	chrV	17.3834	-0.477511	0.370561	-0.739382	0.145942	-0.00156824	0.99822
WBGene00001555	gcy-35	chrI	53.9159	1.59655	1.88141e-08	1.40601	1.64587e-06	0.920875	0.00819011
WBGene00001556	gcy-36	chrX	33.0426	0.543531	0.210705	0.603567	0.172775	-0.291757	0.609891
WBGene00001557	gcy-37	chrIV	10.5628	0.466952	0.41635	-0.55327	0.344141	1.03049	0.0363886
WBGene00001558	gdi-1	chrIV	16843.9	-0.166662	0.414497	-0.406782	0.0216567	0.336038	0.0929091
WBGene00001559	gei-1	chrIII	221.575	-0.0903353	0.86971	0.418642	0.348394	-0.0436972	0.949006
WBGene00001560	gei-3	chrX	194.446	0.44636	0.0429082	-0.0828997	0.798214	0.208341	0.494681
WBGene00001561	gei-4	chrIII	14401.5	-0.278184	0.209247	0.015375	0.965125	-0.336204	0.168178
WBGene00001562	lin-66	chrIV	12424.5	-0.507055	0.053403	-0.48678	0.080187	0.032123	0.946635
WBGene00001563	gei-6	chrV	7118.96	-0.148925	0.585549	-0.437595	0.0562007	0.272541	0.322499
WBGene00001564	icl-1	chrV	5720.11	-0.49261	0.0705415	-0.333839	0.280977	-0.406327	0.204417
WBGene00001565	gei-8	chrIII	4454.78	-0.430148	0.0820427	-0.347008	0.200443	0.0259286	0.954394
WBGene00001566	acdh-13	chrIV	689.33	-0.221174	0.369218	0.113667	0.701875	-0.139512	0.659464
WBGene00001568	snpc-4	chrI	6952.73	-0.32854	0.00500847	-0.291974	0.0197119	-0.0371341	0.860945
WBGene00001569	meg-3	chrX	6009.36	-0.066321	0.803283	-0.652002	0.000236654	0.5749	0.00375301
WBGene00001570	gei-13	chrIII	185.751	0.0825126	0.911485	1.03133	0.0483355	0.0664347	0.935628
WBGene00001571	gei-14	chrII	3379.31	0.167057	0.395347	-0.0802742	0.737223	0.186386	0.404313
WBGene00001572	gei-15	chrX	85.0668	-0.20704	0.732111	0.521955	0.317375	-0.119499	0.869396
WBGene00001574	gei-17	chrI	5654.95	0.025678	0.911968	-0.0212868	0.935475	0.298102	0.0996309
WBGene00001577	gem-4	chrIV	1352.93	-0.83923	1.67975e-08	-0.167664	0.416695	-0.687575	6.63063e-05
WBGene00001578	ges-1	chrV	98.9794	-0.582632	0.0864787	0.396469	0.288463	-0.733922	0.0419778
WBGene00001579	gex-2	chrIV	4360.48	-0.327673	0.047687	-0.199843	0.297691	0.00153475	0.996237
WBGene00001580	gex-3	chrIV	3294.91	-0.319437	0.052678	0.00119186	0.996119	-0.144191	0.529283
WBGene00001581	gfi-1	chrV	94.4083	-0.0521859	0.903285	-0.408897	0.213066	-0.252748	0.532525
WBGene00001582	gfi-2	chrI	8433.52	0.271695	0.0875201	-0.229175	0.184984	0.563466	0.000336487
WBGene00001583	gfi-3	chrX	3434.05	-0.187513	0.222649	-0.0979048	0.602449	0.193221	0.273711
WBGene00001584	nrde-4	chrIV	6524.28	-0.136583	0.553614	-0.114688	0.654849	-0.0483508	0.882577
WBGene00001585	gfl-1	chrIV	2914.78	0.383986	0.0207561	0.182237	0.369228	0.0248309	0.936538
WBGene00001589	gip-1	chrIII	3408.28	-0.180458	0.226924	-0.318845	0.0223376	0.159899	0.371717
WBGene00001590	C45G3.3	chrI	648.912	-0.434621	0.028617	-0.441906	0.032157	-0.342596	0.148794
WBGene00001591	glc-1	chrV	11.8577	1.20422	0.00916735	1.54545	0.000620718	-0.0678772	0.934607
WBGene00001594	glc-4	chrII	10.6425	0.431409	0.467201	0.452755	0.460296	0.159295	0.831927
WBGene00001595	gld-1	chrI	11486.3	0.833774	3.7911e-05	-0.0966848	0.766052	0.877037	9.59815e-05
WBGene00001596	gld-2	chrI	5691.62	0.145275	0.589883	-0.272675	0.271153	0.495443	0.0347857
WBGene00001597	gld-3	chrII	10941.5	0.412103	0.0914233	-0.143159	0.659459	0.584633	0.0217791
WBGene00001598	glh-1	chrI	3399.73	0.289735	0.210692	-0.042567	0.900922	-0.191924	0.516782
WBGene00001599	glh-2	chrI	1962.88	0.624661	4.15008e-05	0.211394	0.282126	0.703204	3.16445e-05
WBGene00001600	glh-3	chrI	2177.46	-0.0276631	0.939084	-0.429417	0.0923425	0.381728	0.175959
WBGene00001601	glh-4	chrI	1156.53	0.645906	0.000320836	0.0283046	0.931434	0.67773	0.000713534
WBGene00001602	gln-1	chrX	906.115	-0.297416	0.0762452	-0.198661	0.295364	-0.134592	0.562743
WBGene00001604	gln-3	chrIV	3201.68	-0.545882	0.0129208	-0.285587	0.27696	-0.592293	0.0148035
WBGene00001606	gln-5	chrIV	858.817	1.39475	2.23662e-15	0.561802	0.00772857	1.65759	1.35137e-17
WBGene00001607	gln-6	chrIV	13075.4	-0.421077	0.0196572	-0.222748	0.30088	-0.153188	0.556574
WBGene00001608	R07B1.8	chrX	22.3409	0.997433	0.0249792	0.773129	0.115024	0.563867	0.293974
WBGene00001609	glp-1	chrIII	11519	0.446683	0.00308661	-0.1311	0.5193	0.808477	2.20794e-07
WBGene00001613	glr-2	chrIII	70.6582	1.18795	0.00127251	0.497819	0.28166	0.690744	0.122137
WBGene00001615	glr-4	chrII	161.922	0.762567	0.00339626	0.652197	0.01945	0.49245	0.124147
WBGene00001617	glr-6	chrX	175.275	-0.669313	0.0156313	-0.767424	0.00623289	-0.639307	0.0401591
WBGene00001618	glr-7	chrX	31.316	0.458149	0.386303	0.545334	0.303266	0.293945	0.640859
WBGene00001622	glt-4	chrX	11.2269	-0.248328	0.702673	-0.0966513	0.900985	-0.25723	0.705938
WBGene00001623	glt-5	chrII	19.7389	0.0357287	0.960367	0.518272	0.344828	0.049813	0.951191
WBGene00001627	gly-2	chrI	43.6181	-0.108985	0.869603	0.724562	0.142916	-0.236074	0.719695
WBGene00001628	gly-3	chrIII	2685.66	0.150834	0.356608	-0.0983802	0.604918	0.735477	9.91932e-08
WBGene00001629	gly-4	chrV	1460.43	-0.0761885	0.652536	0.128949	0.412146	-0.290316	0.0482129
WBGene00001630	gly-5	chrIII	2442.29	-0.0173337	0.932433	-0.352409	0.00890564	0.520492	0.000131902
WBGene00001631	gly-6	chrIII	526.677	-0.226322	0.710965	0.542543	0.309986	-0.267138	0.677454
WBGene00001632	gly-7	chrV	3870.41	0.0504853	0.820473	-0.0146628	0.954722	0.13414	0.542517
WBGene00001633	gly-8	chrIII	229.185	0.255202	0.480279	0.0294533	0.953402	-0.142199	0.763265
WBGene00001635	gly-10	chrIV	2374.02	-0.167277	0.343377	-0.112021	0.580776	-0.0457822	0.863543
WBGene00001636	gly-11	chrIII	919.488	-0.0827912	0.741954	-0.344123	0.0829811	-0.368639	0.0836766
WBGene00001637	gly-12	chrX	417.224	-0.165702	0.51272	-0.413009	0.0597952	-0.252858	0.345283
WBGene00001638	gly-13	chrX	521.583	0.32586	0.0935522	0.625641	0.000364093	0.160765	0.546683
WBGene00001639	gly-14	chrIII	79.9445	0.484872	0.15225	0.256314	0.530904	0.774388	0.0218097
WBGene00001644	gly-19	chrI	17.4999	0.211424	0.74707	0.425634	0.477188	-0.422697	0.489654
WBGene00001645	gly-20	chrV	2790.17	0.0903409	0.671213	-0.346781	0.0403549	0.160294	0.469607
WBGene00001646	gna-1	chrV	566.916	-0.715362	5.60368e-07	-0.308616	0.0687754	-1.01326	1.4364e-10
WBGene00001647	gna-2	chrI	3397.57	0.2071	0.300645	0.0030086	0.991543	0.215022	0.349744
WBGene00001648	goa-1	chrI	10788.3	-0.384803	0.0298975	-0.252796	0.211158	0.0657351	0.82401
WBGene00001649	gob-1	chrX	842.573	-0.144471	0.512686	0.23751	0.249548	-0.0959864	0.734757
WBGene00001650	gon-1	chrIV	206.504	-0.153668	0.82034	0.408029	0.492813	-0.357431	0.566364
WBGene00001651	gon-2	chrI	1843.29	-0.294186	0.173011	-0.543158	0.00665599	0.416048	0.0670655
WBGene00001653	gon-4	chrIV	6884.62	-0.0980675	0.560469	-0.202832	0.181923	-0.0281965	0.908773
WBGene00001660	gop-1	chrIII	1476.76	-0.388913	0.0361807	-0.295279	0.150063	0.149246	0.572308
WBGene00001661	gop-2	chrIII	3998.76	-0.135334	0.565302	-0.149761	0.536835	-0.00663223	0.985351
WBGene00001662	gop-3	chrIII	3312.67	-0.0366368	0.866797	0.0244021	0.922628	0.230375	0.208724
WBGene00001663	gpa-1	chrV	114.8	0.836457	0.0263014	0.439063	0.329547	0.694708	0.102793
WBGene00001666	gpa-4	chrIV	86.9282	0.0354043	0.93645	-0.710433	0.0192572	-0.142578	0.75715
WBGene00001669	gpa-7	chrIV	113.511	-0.760249	0.00269851	0.0904747	0.812557	-0.845229	0.00279179
WBGene00001671	gpa-9	chrV	36.5978	-0.0340001	0.956689	0.121686	0.845099	0.115318	0.864265
WBGene00001674	gpa-12	chrX	15.3639	-0.239948	0.703206	0.379291	0.521419	-0.247648	0.712615
WBGene00001676	gpa-14	chrI	11.6138	0.0407715	0.955331	-0.234214	0.727849	0.157431	0.829958
WBGene00001677	gpa-15	chrI	65.2207	-1.00612	0.000526337	-0.0668791	0.886615	-0.935146	0.00427213
WBGene00001678	gpa-16	chrI	3236.6	-0.0278651	0.93012	-0.597267	0.00394519	0.94107	5.86983e-06
WBGene00001679	gpb-1	chrII	9242.29	-0.0414965	0.911455	-0.172025	0.608689	0.170345	0.642068
WBGene00001680	gpb-2	chrI	367.173	-0.663475	0.00870664	-0.0810153	0.837845	-0.885181	0.00106536
WBGene00001682	gpc-2	chrI	2081.62	0.353506	0.0326076	0.250512	0.177721	0.0583912	0.835254
WBGene00001683	gpd-1	chrII	5612.12	0.494035	0.0465187	0.0276412	0.946081	0.481842	0.0860073
WBGene00001684	gpd-2	chrX	1437.36	0.144864	0.382475	-0.173128	0.299784	-0.101869	0.629154
WBGene00001685	gpd-3	chrX	1681.7	0.199397	0.187098	-0.140964	0.410097	-0.238523	0.159126
WBGene00001686	gpd-4	chrII	2353.06	0.67973	0.00323567	-0.054452	0.888116	0.36348	0.220201
WBGene00001687	gpn-1	chrX	96.6004	-0.498358	0.120654	0.289633	0.424199	-1.09102	0.000628001
WBGene00001688	gpr-1	chrIII	1070.43	-0.70736	9.30379e-09	-0.260538	0.0834733	-0.337049	0.0310844
WBGene00001689	gpr-2	chrIII	1453.2	-0.547572	2.45469e-05	-0.0887707	0.651566	-0.228592	0.190642
WBGene00001694	grd-5	chrV	53.133	0.276665	0.518539	1.56074	1.43776e-07	-0.489451	0.272163
WBGene00001695	grd-6	chrV	26.5941	1.27745	0.0017041	0.90932	0.0463358	0.756978	0.118819
WBGene00001696	grd-7	chrX	19.0299	0.697105	0.185841	-0.0071772	0.992771	0.607433	0.278427
WBGene00001700	grd-11	chrV	227.844	-0.208245	0.492968	-0.510428	0.0538323	-0.348442	0.265065
WBGene00001705	grd-16	chrIV	10.8029	0.569001	0.310823	1.27331	0.0103047	0.640964	0.24858
WBGene00001707	grh-1	chrI	51.16	0.86828	0.0563504	1.21248	0.00623289	0.981495	0.0349562
WBGene00001708	grk-1	chrX	3086.56	0.0368641	0.89747	-0.348469	0.0946686	0.512813	0.0132865
WBGene00001709	grk-2	chrIII	399.256	0.412439	0.0735281	-0.491085	0.0378381	0.846367	0.000169926
WBGene00001710	grl-1	chrV	13.776	0.609691	0.233972	0.662018	0.207728	0.802159	0.112912
WBGene00001715	grl-6	chrX	41.7896	1.00853	0.00527485	0.0514734	0.936374	-0.411461	0.419967
WBGene00001719	grl-10	chrV	88.2474	-0.190186	0.603147	0.649592	0.0219319	-0.411342	0.252107
WBGene00001720	grl-11	chrIII	20.2711	0.214313	0.730317	0.476906	0.385148	-0.016559	0.984021
WBGene00001725	grl-16	chrI	20.6999	-0.576636	0.24448	-0.251274	0.685259	-0.841784	0.0847714
WBGene00001726	grl-17	chrV	12.242	1.35406	0.00225697	0.808483	0.11777	0.465383	0.434554
WBGene00001729	grl-20	chrIV	37.6022	1.35135	7.40281e-05	1.36008	8.80877e-05	0.412246	0.408554
WBGene00001734	grl-25	chrIII	70.9797	0.112748	0.80186	-0.514746	0.14938	0.295753	0.490205
WBGene00001735	grl-26	chrIV	35.7734	0.571157	0.156557	0.614781	0.136622	0.516471	0.256911
WBGene00001740	gro-1	chrIII	805.507	-0.0467556	0.882536	-0.0980017	0.750595	0.240674	0.394688
WBGene00001743	grp-1	chrIII	6676.73	0.182171	0.232666	0.0270158	0.904399	0.31677	0.041061
WBGene00001744	gars-1	chrIII	4078.33	0.203254	0.236267	-0.282149	0.0954446	0.346289	0.0476601
WBGene00001745	gsa-1	chrI	168.757	-0.424135	0.346771	-0.567263	0.200929	-0.546675	0.241807
WBGene00001746	gsk-3	chrI	5217.93	-0.212401	0.487436	-0.14601	0.677504	0.0699155	0.873228
WBGene00001747	gsp-1	chrV	7123.11	-0.134128	0.644494	-0.264155	0.316168	0.130464	0.701743
WBGene00001748	gsp-2	chrIII	27509.8	-0.279842	0.116993	-0.24773	0.197088	-0.104998	0.683516
WBGene00001749	gst-1	chrIII	2178.03	0.214646	0.132063	0.253248	0.0798341	0.0955922	0.63268
WBGene00001752	gst-4	chrIV	126.784	-0.265396	0.685375	-0.106302	0.892915	-0.296321	0.647861
WBGene00001753	gst-5	chrII	140.376	-0.346818	0.354356	-0.102828	0.833639	-0.185007	0.703492
WBGene00001755	gst-7	chrII	13239	0.118165	0.747927	-0.0724719	0.862999	0.00909368	0.985555
WBGene00001756	gst-8	chrII	17.5195	0.311042	0.57669	-0.184753	0.775921	0.609452	0.235583
WBGene00001758	gst-10	chrV	251.176	0.471133	0.257266	-0.141366	0.798054	-0.889421	0.0266601
WBGene00001759	gst-11	chrX	14.5779	0.82553	0.0756317	-0.258141	0.688927	0.440704	0.446008
WBGene00001760	gst-12	chrII	173.472	-0.100154	0.798799	-0.348151	0.283553	0.0808596	0.864531
WBGene00001761	gst-13	chrII	473.734	-0.842739	0.00338419	-0.295183	0.423166	-0.789928	0.0141067
WBGene00001763	gst-15	chrII	14.2148	-0.432612	0.430394	-0.297825	0.633341	-0.070892	0.92869
WBGene00001764	gst-16	chrII	587.168	-0.214853	0.590693	-0.80168	0.0120519	-0.22155	0.625346
WBGene00001765	gst-17	chrII	17.6759	0.595829	0.242383	-0.395819	0.507118	1.15739	0.0122752
WBGene00001766	gst-18	chrII	23.6956	0.929996	0.0254653	-0.224804	0.71457	1.62792	3.75353e-05
WBGene00001767	gst-19	chrII	58.7941	-0.612665	0.136529	0.212075	0.691257	-1.27208	0.00136565
WBGene00001768	gst-20	chrII	933.692	-0.517172	0.000824008	0.08238	0.72392	-0.659505	0.000100264
WBGene00001769	gst-21	chrV	20.9245	0.332529	0.535453	0.109669	0.872285	-0.108895	0.881958
WBGene00001772	gst-24	chrII	27.5138	-0.0856156	0.906371	-0.40394	0.515486	-0.0944057	0.906837
WBGene00001773	gst-25	chrI	16.355	0.392543	0.47664	0.453538	0.412805	-0.362889	0.55528
WBGene00001778	gst-30	chrII	218.373	0.487955	0.041034	0.244419	0.398248	0.742594	0.00256696
WBGene00001780	gst-32	chrII	15.792	0.229947	0.711182	1.00862	0.0314579	-0.261492	0.692829
WBGene00001783	gst-35	chrII	46.5795	0.0578916	0.928182	1.15614	0.00539445	-0.513652	0.327532
WBGene00001787	gst-39	chrII	49.1029	-0.48604	0.17904	0.0132832	0.980411	-0.218356	0.653474
WBGene00001788	gst-40	chrIV	62.1543	-0.448836	0.185889	-0.623967	0.060389	-0.439458	0.255048
WBGene00001790	gst-42	chrX	540.327	-0.518105	0.00773246	0.0250337	0.941149	-0.829816	5.45118e-05
WBGene00001791	gst-43	chrI	195.891	0.0279084	0.937052	0.366192	0.148789	-3.27506	4.90166e-33
WBGene00001792	gst-44	chrV	55.0191	0.0241893	0.964131	0.273698	0.5268	0.21517	0.667416
WBGene00001793	gsy-1	chrII	1091.62	0.778701	0.00163112	-0.308371	0.323463	1.06241	4.91843e-05
WBGene00001794	gta-1	chrIV	1791.43	-0.529423	0.0042912	0.053944	0.8575	-0.511127	0.0152402
WBGene00001795	gtl-1	chrIV	19.8305	0.453201	0.357337	0.643224	0.171443	-0.196973	0.76475
WBGene00001808	gut-2	chrV	2328.45	0.42848	0.0122127	0.279618	0.152153	-0.088976	0.750556
WBGene00001811	haf-1	chrIV	311.282	-0.522055	0.00149889	-0.205157	0.309372	-0.426077	0.0280432
WBGene00001812	haf-2	chrII	975.282	-0.025772	0.917974	-0.267395	0.150077	0.0619856	0.82401
WBGene00001813	haf-3	chrV	3206.56	-0.0983884	0.523732	-0.197723	0.157453	-0.192292	0.21546
WBGene00001814	haf-4	chrI	52.796	0.403495	0.372277	0.432339	0.350221	-0.281901	0.611276
WBGene00001815	hmt-1	chrIII	2226.25	0.29239	0.0836629	-0.0801724	0.731178	0.516996	0.00258279
WBGene00001816	haf-6	chrI	268.265	-0.637002	0.00210819	-0.346954	0.148774	-0.597546	0.0116648
WBGene00001817	haf-7	chrV	368.626	-0.763446	8.11296e-05	-0.509476	0.0175243	-0.828546	0.000132562
WBGene00001819	haf-9	chrI	189.673	0.890853	5.30446e-05	1.28393	7.39914e-10	-0.0637345	0.885623
WBGene00001820	ham-1	chrIV	3973.89	-0.500227	0.00516854	-0.127106	0.61541	-0.360011	0.096993
WBGene00001821	ham-2	chrX	546.631	-0.357904	0.397617	0.524817	0.197743	-0.474035	0.282114
WBGene00001823	hap-1	chrIII	725.36	0.067612	0.833812	0.0665601	0.845417	0.0617748	0.873873
WBGene00001824	hbl-1	chrX	1158.68	0.0629243	0.933661	0.734772	0.187871	0.0596452	0.94224
WBGene00001827	hcf-1	chrIV	11594.6	-0.154398	0.25069	-0.0806773	0.623757	0.142775	0.372524
WBGene00001828	hch-1	chrX	1886.33	-0.559151	0.233377	-0.0597577	0.933672	-0.323846	0.577037
WBGene00001829	hcp-1	chrV	15165.3	-0.408893	0.00436497	-0.399961	0.00793122	-0.0580489	0.81539
WBGene00001830	hcp-2	chrV	9627.4	-0.324213	0.0495848	-0.323918	0.0614744	0.104237	0.672332
WBGene00001831	hcp-3	chrIII	4881.41	-0.271021	0.0340043	-0.128525	0.409578	-0.13454	0.437855
WBGene00001832	hcp-4	chrI	6125.14	-0.147726	0.405089	0.0111749	0.965388	0.0337032	0.902066
WBGene00001833	hcp-6	chrI	13283.1	-0.275357	0.0369736	-0.182829	0.223899	-0.108615	0.564322
WBGene00001834	hda-1	chrV	12355.4	-0.164144	0.432103	-0.0172858	0.953402	0.042765	0.891332
WBGene00001835	hda-2	chrII	2834.63	-0.0448744	0.798527	0.168633	0.23549	-0.00498081	0.983716
WBGene00001836	hda-3	chrI	4096.43	0.0279721	0.889591	0.113742	0.510085	0.274202	0.0792371
WBGene00001837	hda-4	chrX	1029.68	-0.305211	0.239032	-0.35236	0.182453	0.285969	0.341056
WBGene00001838	hda-10	chrII	1352.23	0.258797	0.260833	-0.137054	0.626454	0.569405	0.0101007
WBGene00001840	hel-1	chrII	49246	-0.260112	0.0466677	-0.132768	0.400093	-0.152593	0.370061
WBGene00001842	her-1	chrV	144.799	0.255383	0.492243	0.0752644	0.875495	-0.131731	0.788802
WBGene00001843	hgo-1	chrI	439.564	-0.0525693	0.877644	-0.155152	0.622154	-0.837858	0.000539365
WBGene00001844	hid-1	chrX	2851.7	-0.278287	0.21945	-0.126081	0.659417	-0.332502	0.183687
WBGene00001851	hif-1	chrV	3389.66	-0.363827	0.149855	-0.121732	0.717973	-0.178168	0.603475
WBGene00001852	hil-1	chrV	45.1455	0.935341	0.022606	1.16872	0.00401481	0.393622	0.472596
WBGene00001853	hil-2	chrIV	16059.8	-0.454125	0.0295607	0.243465	0.3262	-0.938718	6.05663e-06
WBGene00001854	hil-3	chrX	7838.45	-0.452612	0.0365083	0.265979	0.292764	-0.931865	1.47965e-05
WBGene00001855	hil-4	chrV	7301.33	0.348879	0.0420077	0.0418213	0.875645	0.270168	0.192337
WBGene00001856	hil-5	chrI	7462.59	0.0686139	0.775022	0.537747	0.00123678	0.159489	0.508188
WBGene00001857	hil-6	chrV	141.663	-0.348699	0.240281	0.412972	0.158249	-1.45616	1.60824e-07
WBGene00001858	hil-7	chrIV	744.088	0.0204069	0.978314	0.879443	0.0948388	-0.108973	0.890416
WBGene00001860	him-1	chrI	9758.41	-0.258713	0.204926	-0.378671	0.0569861	-0.00603562	0.986482
WBGene00001862	him-3	chrIV	1264.05	0.92416	7.79423e-06	0.310842	0.241023	0.692658	0.00426718
WBGene00001863	him-4	chrX	28.9186	0.162621	0.813614	1.00468	0.0471947	-0.339304	0.598723
WBGene00001864	him-5	chrV	553.356	0.383117	0.180049	-0.569878	0.0413493	-0.143008	0.728768
WBGene00001865	him-6	chrIV	827.837	-0.555842	0.00429933	-0.269258	0.250578	-0.44477	0.0521387
WBGene00001867	him-8	chrIV	1849.45	-0.0719335	0.806028	-0.141259	0.61224	0.194377	0.49496
WBGene00001869	him-10	chrIII	4820.46	-0.266517	0.0452584	-0.159174	0.303711	-0.284914	0.0565632
WBGene00001872	him-14	chrII	285.203	-0.235521	0.369496	-0.172064	0.556027	-0.216822	0.486289
WBGene00001874	him-17	chrV	7458.67	-0.144085	0.342067	-0.0750573	0.683372	-0.106589	0.575171
WBGene00001875	his-1	chrV	142.464	-0.261901	0.439841	-0.689429	0.0179025	-1.05059	0.000377448
WBGene00001876	his-2	chrV	51.1931	-0.364276	0.410193	-0.244563	0.628214	-1.44207	0.000165958
WBGene00001877	his-3	chrV	217.02	-0.113905	0.744459	-0.257056	0.410093	-1.26783	1.1271e-06
WBGene00001878	his-4	chrV	75.2609	-0.202907	0.635964	-0.176179	0.703071	-0.84637	0.0190594
WBGene00001879	his-5	chrV	142.374	0.0137402	0.978239	-0.378574	0.32689	-0.990524	0.00398789
WBGene00001880	his-6	chrV	155.041	-0.070389	0.877799	0.26711	0.495569	-1.2108	0.000168864
WBGene00001881	his-7	chrV	94.0673	-0.0488292	0.907824	0.189427	0.612934	-1.44659	1.33588e-06
WBGene00001882	his-8	chrV	53.0084	0.366448	0.388964	0.171611	0.740972	-1.52977	6.23495e-05
WBGene00001885	his-11	chrII	11.6576	-0.109417	0.876315	0.00137714	0.998282	-0.61578	0.267099
WBGene00001890	his-16	chrII	16.4524	0.433628	0.438309	0.0821556	0.915968	-0.309327	0.632668
WBGene00001892	his-18	chrV	28.7493	0.325135	0.569127	-0.000167404	1	-0.302283	0.63299
WBGene00001898	his-24	chrX	49336.1	-0.48043	0.00945124	0.0456488	0.879223	-0.887037	2.74481e-06
WBGene00001899	his-25	chrII	42.8977	0.297453	0.49397	0.0343073	0.954161	-0.779785	0.0576748
WBGene00001905	his-31	chrIV	322.361	-0.268971	0.42501	-0.449555	0.154936	-1.78437	1.09552e-10
WBGene00001906	his-32	chrIV	1320.42	-0.31353	0.134371	-0.516063	0.00943314	-1.85042	1.87019e-23
WBGene00001909	his-35	chrV	733.053	-0.223938	0.325594	0.280802	0.212744	-1.08586	4.11918e-08
WBGene00001910	C50F4.6	chrV	6528.17	0.453533	0.0340498	0.454595	0.0428331	-0.24775	0.37676
WBGene00001911	his-37	chrV	1449.29	-0.239484	0.366941	0.468871	0.0513806	-1.06141	2.88069e-06
WBGene00001912	his-38	chrX	100.188	0.246981	0.524589	-0.265169	0.512889	-1.06424	0.00161572
WBGene00001914	his-40	chrX	105.105	-0.152057	0.733992	-0.273357	0.513063	-1.70998	2.56069e-07
WBGene00001915	his-41	chrV	392.149	0.514056	0.0161365	0.789029	9.58858e-05	-0.587481	0.0156959
WBGene00001916	his-42	chrII	10.3566	0.920747	0.0698592	0.402518	0.526657	0.854885	0.0995278
WBGene00001919	his-45	chrIV	16.556	-0.575272	0.243297	-0.487994	0.35855	-0.769332	0.121774
WBGene00001922	his-48	chrIV	23.9511	-0.109934	0.856833	0.195601	0.737474	-0.95429	0.0348239
WBGene00001929	his-55	chrIV	15.0939	-0.351675	0.547586	-0.413384	0.484522	-1.03284	0.0335769
WBGene00001931	his-57	chrIV	16.3109	-0.0993058	0.888605	0.168437	0.811902	-0.908267	0.0718857
WBGene00001933	his-59	chrIV	275.142	-0.195519	0.515003	-0.225842	0.455407	-1.3548	3.51266e-08
WBGene00001934	his-60	chrIV	586.636	-0.372151	0.239933	-0.550299	0.0737933	-1.57189	1.57369e-08
WBGene00001935	his-61	chrIV	316.647	-0.177608	0.592999	-0.251433	0.43362	-1.51469	5.06949e-09
WBGene00001936	his-62	chrIV	164.882	-0.0340504	0.925269	-0.36711	0.179086	-1.16482	4.09408e-06
WBGene00001937	his-63	chrIV	33.7191	-0.238754	0.662188	0.0595955	0.931592	-0.756452	0.107002
WBGene00001938	his-64	chrIV	104.854	0.0888933	0.847366	-0.0978677	0.838554	-1.03686	0.00205091
WBGene00001939	his-65	chrIV	14.4216	-0.504675	0.34543	-0.369308	0.534066	-0.919244	0.0620072
WBGene00001940	his-66	chrIV	39.6432	-0.470041	0.264288	-0.684748	0.0948266	-1.0359	0.00989447
WBGene00001941	his-67	chrI	339.46	0.0107283	0.981994	-0.0462424	0.929976	-0.984536	0.00239969
WBGene00001942	his-68	chrI	611.711	-0.33725	0.2281	0.0963353	0.79667	-0.863444	0.00106438
WBGene00001945	his-71	chrX	822.716	-0.0979565	0.713354	0.204059	0.394026	-0.132635	0.653889
WBGene00001946	his-72	chrIII	25548.4	-0.260571	0.0572291	-0.400936	0.00224396	-0.192752	0.251946
WBGene00001947	his-73	chrII	23.8634	-0.509251	0.288937	-0.273175	0.635246	-0.199953	0.7552
WBGene00001948	hlh-1	chrII	880.529	-0.716101	2.70585e-06	-0.0766082	0.753394	-0.971509	6.62044e-09
WBGene00001949	hlh-2	chrI	6556.18	-0.252569	0.106234	-0.0855429	0.6814	-0.0312505	0.908486
WBGene00001950	hlh-3	chrII	1222.45	-0.0277209	0.912796	0.069833	0.776158	0.0691454	0.801942
WBGene00001951	hlh-4	chrIII	14.2492	-0.116034	0.866797	0.200609	0.767939	-0.36359	0.560395
WBGene00001952	hlh-6	chrII	25.3944	0.0592605	0.933479	0.931921	0.0539491	0.0146737	0.98562
WBGene00001955	hlh-11	chrIII	314.994	0.720225	0.00163112	-0.0236426	0.954024	1.24201	1.07116e-07
WBGene00001958	hlh-14	chrII	856.614	-0.495934	0.0189072	-0.0905148	0.77049	-0.525974	0.0253127
WBGene00001960	hlh-16	chrI	389.827	-0.796494	0.000165037	-0.149336	0.629431	-0.851607	0.000309387
WBGene00001964	hlh-25	chrII	26.014	0.362785	0.51909	0.390075	0.50069	-0.575575	0.2927
WBGene00001965	hlh-26	chrII	76.6606	-0.00755722	0.990558	-0.0163346	0.980004	-0.410505	0.413696
WBGene00001966	hlh-27	chrII	99.4089	0.185497	0.681299	0.450571	0.246441	-0.193184	0.707491
WBGene00001968	hlh-29	chrX	13.1449	-0.0318628	0.965667	0.220203	0.741695	-0.0806729	0.920228
WBGene00001971	hmg-1.1	chrII	50587.4	-0.170999	0.382099	-0.00808018	0.977295	-0.0221044	0.94468
WBGene00001972	hmg-1.2	chrIII	9991.48	-0.454854	0.000771108	-0.211805	0.197738	-0.219342	0.220631
WBGene00001973	hmg-3	chrI	6013.91	0.24878	0.224966	0.151035	0.5304	0.23697	0.321719
WBGene00001974	hmg-4	chrIII	4952.99	0.0806537	0.756333	0.0584525	0.83916	0.116871	0.683259
WBGene00001975	hmg-5	chrIV	3359.1	0.0719142	0.809251	0.115093	0.695993	-0.0470824	0.900701
WBGene00001976	hmg-11	chrII	11782.3	-0.523407	0.00136478	0.051898	0.846398	-0.74866	1.81698e-05
WBGene00001977	hmg-12	chrII	3326.83	0.818289	1.47887e-06	0.206709	0.370181	0.655902	0.000894007
WBGene00001978	hmp-1	chrV	6243.02	-0.43203	0.0434661	-0.15796	0.572005	-0.100864	0.76479
WBGene00001979	hmp-2	chrI	5614.86	-0.101062	0.612937	-0.27845	0.100494	0.27541	0.136138
WBGene00001980	hmr-1	chrI	12723.1	-0.23479	0.473711	-0.15996	0.671525	0.367393	0.27545
WBGene00001981	hnd-1	chrX	1327.97	-0.504072	0.000670232	-0.224673	0.212695	-0.675009	2.85916e-05
WBGene00001983	hoe-1	chrIV	5629.55	-0.105939	0.603934	-0.0826596	0.716273	-0.209692	0.304898
WBGene00001984	hog-1	chrX	18.7146	0.696535	0.158349	1.5919	0.000181581	0.619274	0.249224
WBGene00001985	hop-1	chrI	827.587	0.0133771	0.971353	-0.369199	0.152645	-0.263838	0.388022
WBGene00001986	hot-1	chrV	20.972	-0.0463619	0.947242	0.405538	0.468967	0.137662	0.848024
WBGene00001987	hot-2	chrV	32.7445	0.222797	0.693754	0.647303	0.166687	0.524451	0.303411
WBGene00001988	hot-3	chrII	50.0442	1.15858	0.00293471	0.866445	0.0448477	0.914172	0.0360148
WBGene00001989	hot-4	chrIII	38.3085	0.257283	0.585273	0.775864	0.0427704	-0.431215	0.378376
WBGene00001991	hot-6	chrV	25.9849	0.386809	0.487436	1.24274	0.00570758	0.367017	0.547017
WBGene00001993	hpd-1	chrIII	598.892	-0.217267	0.344821	0.0726955	0.803918	-0.995905	6.69282e-07
WBGene00001994	hpk-1	chrX	6027.42	-0.393273	0.159712	-0.325852	0.286815	0.0161354	0.973964
WBGene00001995	hpl-1	chrX	478.237	-0.163387	0.396604	-0.254648	0.163295	-0.0985578	0.696273
WBGene00001996	hpl-2	chrIII	4083.63	0.254651	0.0756204	0.161345	0.32689	0.00712298	0.978769
WBGene00001997	hpr-9	chrIII	536.874	0.102568	0.693326	-0.237319	0.301105	0.136912	0.634556
WBGene00001998	hpr-17	chrII	1883.53	0.188627	0.293391	0.0641725	0.782154	0.277562	0.143475
WBGene00001999	hrp-1	chrIV	42242.6	-0.229107	0.15747	-0.280859	0.0863368	-0.117309	0.594023
WBGene00002000	hrp-2	chrI	35261.8	-0.257237	0.0879739	-0.261926	0.0970456	-0.166122	0.38881
WBGene00002001	hars-1	chrIV	7180.25	-0.002836	0.992044	-0.11897	0.602049	-0.0504397	0.864265
WBGene00002002	hsb-1	chrIV	3817.23	0.124378	0.443342	0.0308634	0.885484	0.201086	0.233136
WBGene00002003	hse-5	chrIII	5350.49	-0.324977	0.00914204	-0.154128	0.309385	0.222812	0.147224
WBGene00002004	hsf-1	chrI	4519.32	-0.00509272	0.980304	-0.26204	0.0748936	0.42217	0.00364506
WBGene00002005	hsp-1	chrIV	17858.3	-0.411654	0.0662511	-0.745311	0.000319132	-0.0346162	0.931654
WBGene00002007	hsp-3	chrX	56260.6	-0.47898	0.0110265	-0.250857	0.265586	-0.442297	0.0401411
WBGene00002008	hsp-4	chrII	12781.6	-0.352639	0.0359195	-0.45188	0.00696078	-0.113299	0.650673
WBGene00002010	hsp-6	chrV	5834.92	0.423974	0.0299642	-0.249264	0.275271	0.434025	0.0475234
WBGene00002011	hsp-12.2	chrIII	68.1083	0.46485	0.429562	1.18328	0.01945	0.366844	0.563579
WBGene00002016	hsp-16.2	chrV	9393.48	-0.013254	0.986716	-0.908499	0.0881636	0.00802225	0.99257
WBGene00002018	hsp-16.41	chrV	11046.6	0.0342131	0.964596	-0.828025	0.123848	-0.00277837	0.997155
WBGene00002023	hsp-25	chrX	213.264	-0.106973	0.837032	0.557018	0.160918	-0.24032	0.641678
WBGene00002025	hsp-60	chrIII	2443.4	-0.577372	0.0169796	-0.86577	0.000186928	-0.164635	0.651394
WBGene00002026	hsp-70	chrI	2223.02	-0.178852	0.795897	-1.09515	0.0312153	-0.15395	0.832254
WBGene00002027	hsr-9	chrI	18318.7	-0.106071	0.63503	-0.309187	0.098739	0.371708	0.0556449
WBGene00002028	hst-1	chrIV	3925.39	0.258012	0.0441693	-0.126799	0.414455	0.32077	0.0214485
WBGene00002029	hst-2	chrX	977.661	0.300271	0.0493147	0.474154	0.00100073	0.361839	0.0304663
WBGene00002030	hst-3.1	chrII	105.004	-0.902066	0.00116061	-0.0670537	0.881881	-0.526149	0.122617
WBGene00002031	hst-6	chrX	1829.14	-0.104839	0.548858	-0.177411	0.280098	-0.136226	0.486413
WBGene00002032	htp-1	chrIV	1418.85	0.370259	0.07468	-0.0184005	0.956751	0.271993	0.283764
WBGene00002033	htp-2	chrIV	2083.42	0.538019	0.0048618	-0.0277478	0.934739	0.155886	0.589651
WBGene00002034	htp-3	chrI	2554.55	-0.000824086	0.997508	-0.160654	0.429782	0.0292648	0.92426
WBGene00002035	hum-1	chrI	1575.17	-0.433533	0.0323877	-0.348517	0.115479	-0.0460389	0.898987
WBGene00002036	hum-2	chrV	2722.86	-0.0237635	0.939102	-0.124734	0.65573	0.138225	0.645033
WBGene00002037	hum-4	chrX	354.246	0.299712	0.60489	0.736665	0.142986	0.231003	0.728643
WBGene00002038	hum-5	chrIII	76.6228	0.157848	0.756266	0.986886	0.00627573	0.54618	0.209006
WBGene00002039	hum-6	chrX	166.823	0.16955	0.809545	1.04335	0.0448262	0.17656	0.805542
WBGene00002040	hum-7	chrI	847.667	-0.273731	0.239811	-0.575121	0.00623881	0.00177577	0.996534
WBGene00002041	hum-8	chrIV	19.7659	0.160593	0.791117	0.339839	0.53591	-0.250476	0.690788
WBGene00002042	hus-1	chrI	476.509	-0.294506	0.301809	-0.211619	0.508979	-0.343921	0.275512
WBGene00002043	hyl-1	chrIV	2719.19	0.12897	0.407304	-0.213983	0.143823	0.35448	0.0132865
WBGene00002044	hyl-2	chrX	2111.92	0.0414121	0.898136	0.157326	0.584378	0.0116369	0.977516
WBGene00002045	icd-1	chrII	35275.4	-0.0475722	0.806143	-0.225485	0.13521	-0.394728	0.00705301
WBGene00002046	icln-1	chrIV	2312.53	0.254312	0.243584	0.0005636	0.998282	-0.104653	0.736338
WBGene00002047	icp-1	chrI	7767.22	-0.220682	0.123373	-0.205867	0.176781	0.222076	0.176606
WBGene00002048	ida-1	chrIII	226.422	-0.906791	0.00459965	-0.647059	0.0698331	-1.63062	5.65008e-07
WBGene00002050	ifa-1	chrX	10.4996	0.408927	0.497723	1.06813	0.0396148	0.197067	0.782257
WBGene00002051	ifa-3	chrX	284.991	-0.209557	0.758207	0.734634	0.187956	-0.0964637	0.904102
WBGene00002052	ifa-4	chrX	11.6744	0.164722	0.815631	1.12266	0.0267387	0.27556	0.684723
WBGene00002053	ifb-1	chrII	355.799	0.0712109	0.894515	0.910846	0.0125517	-0.302965	0.543558
WBGene00002054	ifb-2	chrII	84.0855	0.377668	0.440471	1.06489	0.00927287	0.0832946	0.907027
WBGene00002056	ifc-2	chrX	19.2112	0.562935	0.282994	0.590628	0.277144	0.985973	0.0409772
WBGene00002058	ifd-2	chrX	24.1147	0.410993	0.447049	0.966915	0.0380511	0.653043	0.20687
WBGene00002059	ife-1	chrIII	7252.08	0.389206	0.0925162	0.0427669	0.906289	-0.370484	0.163541
WBGene00002060	ife-2	chrX	3606.88	-0.0691944	0.733571	-0.200623	0.242425	-0.387693	0.0174661
WBGene00002061	ife-3	chrV	3568.63	0.574234	0.00326184	0.197804	0.433243	-0.108248	0.737162
WBGene00002062	ife-4	chrX	1240.72	-0.388771	0.00707131	-0.0730646	0.731303	-0.339476	0.043871
WBGene00002063	ife-5	chrII	131.546	-0.946031	1.06428e-05	-0.962432	7.86436e-06	-0.147683	0.670557
WBGene00002064	iff-1	chrIII	20554.4	-0.0636646	0.868529	-0.228673	0.488441	-1.07103	3.99787e-05
WBGene00002065	iff-2	chrII	3608.68	-0.413784	0.0914984	-0.0444483	0.907977	-0.387416	0.169846
WBGene00002066	ifg-1	chrII	17872.1	-0.17677	0.342432	-0.212837	0.255859	-0.0109491	0.97224
WBGene00002067	ifp-1	chrX	26.3115	0.195878	0.768337	1.79565	4.61524e-05	0.520713	0.367821
WBGene00002068	ify-1	chrII	12741.6	0.686718	4.94269e-07	0.0485449	0.836879	0.248925	0.183787
WBGene00002069	ikb-1	chrI	132.211	-0.270324	0.603969	0.497064	0.297717	-0.271603	0.638429
WBGene00002070	ile-1	chrI	3393.16	-0.0001774	0.999677	-0.0118031	0.969695	0.157485	0.536428
WBGene00002071	ile-2	chrX	2718.04	0.147421	0.290316	0.412779	0.000431401	-0.423121	0.00119986
WBGene00002072	ima-1	chrV	3455.46	0.0499548	0.841297	-0.16957	0.418792	0.282995	0.17035
WBGene00002073	ima-2	chrI	3294.68	1.49858	6.03046e-21	0.547268	0.00395791	1.60535	2.31969e-19
WBGene00002074	ima-3	chrIV	9437.81	-0.298057	0.200854	-0.217599	0.40596	0.064899	0.859897
WBGene00002075	imb-1	chrI	9535.1	-0.267166	0.251191	-0.476588	0.0284564	0.578904	0.0100595
WBGene00002076	imb-2	chrII	7639.15	-0.184309	0.310017	-0.249152	0.163272	0.0531792	0.845339
WBGene00002077	imb-3	chrI	16053.2	-0.140249	0.599078	-0.245487	0.323004	-0.220309	0.435176
WBGene00002078	xpo-1	chrV	33042.3	-0.477303	0.0189184	-0.622016	0.00193269	-0.109157	0.735909
WBGene00002079	xpo-2	chrI	13022.5	0.0392026	0.906742	-0.418839	0.082262	0.593477	0.0135977
WBGene00002080	xpo-3	chrIV	3309.47	-0.028365	0.930825	-0.206201	0.43707	0.475354	0.0478982
WBGene00002081	ina-1	chrIII	5152.7	-0.469583	0.0120379	0.0368657	0.906289	-0.26439	0.272295
WBGene00002083	inf-1	chrIII	15035.6	-0.331611	0.163046	0.00244186	0.994792	-0.0985842	0.782556
WBGene00002085	ins-2	chrII	384.741	-0.658487	0.0227617	0.284243	0.422893	-0.366612	0.318324
WBGene00002088	ins-5	chrII	38.8426	0.911702	0.0199481	-0.173886	0.767889	0.339835	0.532505
WBGene00002100	ins-17	chrIII	77.7003	0.269533	0.540084	-0.971183	0.00743237	-0.870899	0.0251337
WBGene00002107	ins-24	chrI	18.1304	0.77731	0.107157	-0.116137	0.873634	0.898261	0.0659363
WBGene00002113	ins-30	chrI	205.243	0.471754	0.421023	-1.14903	0.0240552	0.369105	0.561831
WBGene00002117	ins-34	chrIV	751.988	0.540924	0.0600761	0.462334	0.138018	0.313357	0.396367
WBGene00002118	ins-35	chrV	41.9805	0.556438	0.211993	0.668523	0.135787	-0.0203338	0.978542
WBGene00002120	ins-37	chrII	91.9651	1.31584	9.60478e-06	0.943189	0.00385035	1.51313	1.82686e-06
WBGene00002123	inx-1	chrX	94.6884	0.0706717	0.909489	0.977527	0.0206926	0.438211	0.405391
WBGene00002124	inx-2	chrX	14081.1	-0.0919638	0.731199	0.166415	0.505945	-0.102235	0.741032
WBGene00002125	inx-3	chrX	22568.8	-0.250141	0.28701	0.0386613	0.909732	-0.191899	0.509453
WBGene00002127	inx-5	chrX	848.768	-0.277711	0.456038	0.477286	0.168613	-0.296626	0.479632
WBGene00002128	inx-6	chrIV	24.8693	0.419049	0.484764	1.79396	9.78643e-05	0.393582	0.531722
WBGene00002129	inx-7	chrIV	860.292	-0.226339	0.277848	0.115817	0.651318	-0.246299	0.299249
WBGene00002132	inx-10	chrV	218.604	-0.306084	0.24786	0.168265	0.591544	0.00747159	0.986807
WBGene00002133	inx-11	chrV	585.859	-0.0294385	0.928952	-0.411188	0.0811308	0.640081	0.00531746
WBGene00002134	inx-12	chrI	892.94	-0.345753	0.325882	0.464181	0.179086	-0.289478	0.488201
WBGene00002135	inx-13	chrI	748.714	-0.207557	0.62365	0.590028	0.0965382	-0.312302	0.47893
WBGene00002136	inx-14	chrI	3563.64	0.18315	0.401765	-0.0579647	0.838323	0.129206	0.638361
WBGene00002137	inx-15	chrI	222.81	-0.204461	0.686898	1.0181	0.00708799	-0.349322	0.492893
WBGene00002138	inx-16	chrI	217.128	-0.127055	0.823299	0.869415	0.0336343	-0.284408	0.607386
WBGene00002139	inx-17	chrI	111.985	0.103087	0.860249	0.933942	0.0206852	-0.134714	0.834903
WBGene00002141	inx-19	chrI	47.2713	0.603611	0.0968431	0.449323	0.266127	0.626247	0.115474
WBGene00002142	inx-20	chrI	10.4074	-0.350139	0.568408	0.660366	0.232732	0.26367	0.698163
WBGene00002143	inx-21	chrI	1160.5	0.432272	0.00605623	0.191508	0.325239	0.990446	2.69377e-10
WBGene00002144	inx-22	chrI	2207.03	0.736655	1.21257e-06	0.0618693	0.807076	0.875318	1.62756e-07
WBGene00002147	ire-1	chrII	6377.11	0.178844	0.395496	-0.189925	0.381661	0.602982	0.00120847
WBGene00002148	gon-14	chrV	5983.38	-0.06133	0.793532	-0.105779	0.642881	0.180783	0.417552
WBGene00002149	irk-1	chrX	10.4497	0.479108	0.401145	0.695229	0.20438	0.523386	0.36892
WBGene00002150	irk-2	chrX	38.9753	0.459327	0.267821	-0.00989265	0.986672	0.421801	0.373025
WBGene00002151	irk-3	chrX	107.758	1.24609	1.22777e-07	-0.0113244	0.98043	1.2403	1.96914e-06
WBGene00002152	iars-1	chrIV	7744.48	0.153422	0.452274	-0.138262	0.528054	0.210088	0.339049
WBGene00002153	iars-2	chrI	2136.23	-0.190128	0.139725	-0.253558	0.0469195	-0.101347	0.560385
WBGene00002162	isp-1	chrIV	10633.5	0.01229	0.954906	-0.0436776	0.83892	-0.00182712	0.994817
WBGene00002163	ist-1	chrX	74.6332	-0.616844	0.0353843	-0.122876	0.765463	-0.709317	0.0277098
WBGene00002169	isw-1	chrIII	12745.7	-0.0817069	0.660384	-0.0905139	0.642108	0.207384	0.239845
WBGene00002173	itr-1	chrIV	69.9033	-0.656582	0.0347239	-0.0266938	0.958033	-0.868009	0.0092659
WBGene00002174	itx-1	chrI	88.8084	0.559323	0.186952	1.16946	0.0019607	0.332024	0.533603
WBGene00002175	jac-1	chrIV	2627.52	-0.2525	0.354768	-0.28878	0.296829	-0.0306017	0.945511
WBGene00002176	jip-1	chrII	122.756	0.470579	0.0775666	0.104433	0.782096	0.329097	0.317867
WBGene00002178	jnk-1	chrIV	77.0211	-0.334654	0.40484	0.515911	0.165105	-0.593403	0.137066
WBGene00002179	jph-1	chrI	190.729	-0.109177	0.878766	0.481463	0.41948	-0.194685	0.786917
WBGene00002180	jtr-1	chrIV	832.886	0.0840525	0.767861	-0.18626	0.469855	-0.224748	0.416482
WBGene00002181	kal-1	chrI	1733.73	-0.43983	0.144487	0.258731	0.463303	-0.420575	0.22144
WBGene00002182	kap-1	chrIII	447.586	-0.760177	0.00014526	-0.238843	0.356451	-0.814668	0.00026922
WBGene00002183	kat-1	chrII	1424.81	0.278395	0.216941	-0.220565	0.376481	0.294113	0.250597
WBGene00002184	kel-1	chrII	70.3177	-0.483578	0.267588	0.379392	0.421266	-0.31246	0.559468
WBGene00002185	kel-3	chrIII	1475.61	-0.478453	0.00073611	-0.200429	0.251507	-0.296386	0.0935567
WBGene00002186	kel-10	chrIII	12.8093	0.823748	0.0933487	-0.258946	0.700725	-1.10391	0.0221372
WBGene00002187	kgb-1	chrIV	466.606	-0.366819	0.145816	0.0670542	0.853517	-0.308278	0.304354
WBGene00002188	kgb-2	chrIV	11.8521	0.975631	0.0447801	1.12612	0.0218908	0.513789	0.380187
WBGene00002189	kin-1	chrI	151.964	0.0786683	0.847027	0.158218	0.681743	-0.428284	0.211876
WBGene00002190	kin-2	chrX	726.112	-0.292225	0.377718	0.172515	0.6597	-0.0842167	0.861459
WBGene00002191	kin-3	chrI	21042.4	-0.133117	0.421173	-0.214679	0.170022	0.137067	0.477144
WBGene00002192	kin-4	chrIV	7165.01	-0.222825	0.372334	-0.51354	0.0194042	0.292747	0.276209
WBGene00002194	kin-6	chrII	67.5501	2.23486	4.00453e-12	1.42429	6.26865e-05	1.60564	1.18826e-05
WBGene00002195	kin-9	chrX	18.7944	0.706816	0.120462	-0.0348866	0.962607	-0.0818394	0.914631
WBGene00002196	kin-10	chrI	14120.2	0.13176	0.500765	-0.171661	0.376144	0.206413	0.314696
WBGene00002198	kin-14	chrI	93.0396	-0.641783	0.0197851	-0.245291	0.471781	-0.9773	0.000874959
WBGene00002201	kin-18	chrIII	8744.37	-0.157476	0.343967	-0.298938	0.0501372	0.320057	0.0489469
WBGene00002202	kin-19	chrIII	16964.4	-0.197673	0.410635	-0.178371	0.48668	0.303091	0.2252
WBGene00002203	kin-20	chrX	3064.23	-0.223285	0.256447	-0.37685	0.0430182	0.166597	0.497845
WBGene00002207	sid-3	chrX	2534.27	-0.168767	0.590841	-0.283242	0.336949	0.316681	0.311806
WBGene00002210	kin-29	chrX	267.208	-0.044668	0.896425	0.131933	0.678701	0.6761	0.00477588
WBGene00002213	kin-32	chrI	1843.22	-0.462178	0.00568967	-0.011809	0.968076	-0.275768	0.194655
WBGene00002214	klc-1	chrIV	6899.24	0.169895	0.537958	-0.332262	0.186919	0.362308	0.176249
WBGene00002215	klc-2	chrV	3595.61	-0.468505	0.00193483	-0.0345923	0.892684	-0.435906	0.0118341
WBGene00002216	klp-3	chrII	341.7	-1.26185	1.18107e-11	-0.388395	0.09075	-1.02352	1.93188e-06
WBGene00002217	klp-4	chrX	785.578	-0.416212	0.124581	-0.224569	0.486214	-0.194932	0.596651
WBGene00002218	klp-6	chrIII	27.6017	-0.267249	0.592651	0.396986	0.391008	-0.832422	0.0584653
WBGene00002219	klp-7	chrIII	724.403	0.18194	0.539926	0.0210461	0.958737	0.277049	0.375934
WBGene00002220	gcc-1	chrX	903.926	-0.437854	0.00460169	-0.553138	0.000294922	-0.171029	0.434252
WBGene00002222	klp-11	chrIV	1019.15	-0.570396	0.019958	-0.362921	0.196975	-0.984653	8.45152e-05
WBGene00002223	klp-12	chrIV	6235.81	-0.234152	0.163363	-0.244155	0.163126	-0.171197	0.416033
WBGene00002225	klp-15	chrI	817.154	0.695863	0.000159409	0.28312	0.217781	0.900972	5.96195e-06
WBGene00002226	klp-16	chrI	2007.13	0.476306	0.0043868	0.20895	0.311839	0.398567	0.0415654
WBGene00002228	klp-18	chrIV	4940.66	-0.0313253	0.919113	-0.26889	0.263725	0.398413	0.0959082
WBGene00002229	klp-19	chrIII	8563.31	-0.219593	0.107768	-0.362035	0.00503279	0.16208	0.33593
WBGene00002230	klp-20	chrIII	724.611	-0.0516098	0.875179	0.126878	0.685258	-0.308758	0.273191
WBGene00002231	knl-1	chrIII	10047	-0.35113	0.0106898	-0.277222	0.0663721	0.0818345	0.708275
WBGene00002232	kpc-1	chrI	4597.59	-0.666226	1.24603e-05	-0.438837	0.0100063	-0.509447	0.00458571
WBGene00002233	kqt-1	chrX	745.428	-0.132921	0.617499	-0.248021	0.308774	-0.313573	0.218117
WBGene00002234	kqt-2	chrX	12.8837	-0.09688	0.895255	0.808155	0.140344	-0.221004	0.753577
WBGene00002235	kqt-3	chrII	17.5161	0.00981136	0.989567	0.00862417	0.990701	0.00445585	0.995873
WBGene00002238	kars-1	chrII	8751.04	0.241887	0.129365	-0.084477	0.689269	0.164176	0.417954
WBGene00002239	ksr-1	chrX	1533.61	-0.279502	0.0875422	0.00799604	0.975578	-0.0883065	0.718444
WBGene00002240	ksr-2	chrI	2526.36	0.00363406	0.990904	-0.424088	0.0409778	0.425672	0.0556267
WBGene00002241	kup-1	chrV	3355.01	0.00892669	0.967573	0.00566594	0.980765	0.0527447	0.823181
WBGene00002243	lad-2	chrIV	162.283	1.48869	6.55311e-08	1.95014	1.88235e-13	1.5487	2.52312e-07
WBGene00002244	laf-1	chrIII	6893.2	0.0593096	0.86971	-0.20723	0.508069	0.329312	0.284177
WBGene00002245	lag-1	chrIV	7282.37	0.0998281	0.634797	-0.12281	0.562916	0.220911	0.279278
WBGene00002246	lag-2	chrV	238.07	-0.387427	0.123373	-0.102054	0.765515	-0.404378	0.155339
WBGene00002247	lam-1	chrIV	21723.7	-0.453612	0.053271	-0.197909	0.499256	-0.335856	0.237649
WBGene00002248	lam-3	chrI	8007.19	-0.702399	0.0234086	-0.153073	0.731977	-0.709358	0.0374369
WBGene00002249	lap-1	chrIII	7663.58	-0.0783119	0.827297	-0.479428	0.071761	0.564302	0.0393918
WBGene00002250	lap-2	chrV	1969.5	0.385405	0.0381921	0.712742	3.07692e-05	0.688418	0.000261878
WBGene00002251	lat-1	chrII	11448.8	0.144688	0.538011	0.0295822	0.926652	0.437141	0.0381885
WBGene00002253	lbp-1	chrX	20902.1	0.0726496	0.757427	0.300508	0.106708	-0.331489	0.0940131
WBGene00002254	lbp-2	chrX	186.274	0.605009	0.0385518	0.720666	0.0141399	-0.36611	0.330983
WBGene00002255	lbp-3	chrX	1738.82	-0.398987	0.00500572	-0.00386657	0.986847	-0.636444	2.38289e-05
WBGene00002256	lbp-4	chrV	2117.65	0.209517	0.408128	-0.172221	0.534066	-0.146564	0.645658
WBGene00002257	lbp-5	chrI	155.596	-0.456852	0.128858	0.387934	0.221004	-0.442546	0.196854
WBGene00002258	lbp-6	chrI	26.0166	0.491585	0.311434	-0.0334916	0.96384	0.542522	0.290135
WBGene00002261	ldb-1	chrX	4492.25	-0.407985	0.098405	-0.124499	0.710955	-0.247854	0.434828
WBGene00002262	ldh-1	chrII	1472.15	-0.259894	0.173254	0.0555187	0.836942	-0.537984	0.00438114
WBGene00002263	lea-1	chrV	5247.39	0.14395	0.838075	0.255699	0.710494	0.336352	0.603055
WBGene00002264	lec-1	chrII	1991.42	-0.0125886	0.968098	0.122711	0.661322	-0.227153	0.399129
WBGene00002265	lec-2	chrII	56.5653	0.153538	0.82191	0.932344	0.0642484	0.21433	0.758387
WBGene00002266	lec-3	chrII	73.4072	0.49674	0.161485	1.10218	0.000338595	0.255393	0.588651
WBGene00002267	lec-4	chrIII	199.56	-0.434482	0.158889	0.0817362	0.852857	-0.161823	0.711519
WBGene00002268	lec-5	chrII	16.6981	0.447918	0.442983	1.86707	4.24125e-05	0.284782	0.657461
WBGene00002269	lec-6	chrIII	197.384	0.505178	0.141332	0.060085	0.9092	-0.215882	0.650176
WBGene00002273	lec-10	chrV	23.5389	-0.109491	0.86971	-0.059866	0.937387	-0.157972	0.823654
WBGene00002275	lem-2	chrII	6012.09	-0.0451887	0.84397	-0.121937	0.550262	0.0359298	0.898968
WBGene00002276	lem-3	chrI	5923.68	0.0766252	0.760005	-0.188067	0.396475	0.509666	0.00898272
WBGene00002280	let-2	chrX	2479.59	-0.129067	0.859631	0.366883	0.574959	-0.130628	0.865589
WBGene00002282	let-4	chrX	1105.31	-0.373093	0.283298	0.364434	0.319506	-0.489345	0.184304
WBGene00002295	let-19	chrII	11702.8	-0.419898	0.12857	-0.382121	0.196336	0.00394769	0.993783
WBGene00002297	ect-2	chrII	5669.16	-0.0386847	0.891124	-0.151705	0.53553	0.282157	0.227376
WBGene00002299	let-23	chrII	155.383	0.114022	0.800271	0.228477	0.587713	-0.153885	0.757819
WBGene00002324	let-49	chrI	1645.46	-0.00240782	0.99312	-0.0841673	0.71457	-0.0574079	0.834896
WBGene00002335	let-60	chrIV	4029.58	-0.239233	0.157638	0.0126759	0.962607	-0.154722	0.479612
WBGene00002344	let-70	chrIV	20476.3	0.284064	0.0516822	-0.0949439	0.627751	0.43665	0.00428368
WBGene00002363	let-92	chrIV	16349.4	-0.0518448	0.800737	-0.122188	0.508445	0.268468	0.115688
WBGene00002368	let-99	chrIV	2925.44	0.219943	0.402468	-0.588949	0.00879479	0.632063	0.00777887
WBGene00002393	lpr-1	chrI	31.0659	0.268229	0.63951	1.43165	0.000468494	0.258376	0.682446
WBGene00002497	let-268	chrII	1239.73	-0.636696	0.145683	0.173119	0.772704	-0.575798	0.23619
WBGene00002583	let-363	chrI	11815	-0.311388	0.0825643	-0.6102	0.000176968	0.0852262	0.75715
WBGene00002601	let-381	chrI	239.024	-0.656399	0.0131696	0.0641704	0.878668	-0.69799	0.0173618
WBGene00002632	let-413	chrV	5729.92	-0.475903	0.0287748	-0.144501	0.62622	-0.121237	0.719351
WBGene00002637	let-418	chrV	22529.1	-0.34975	0.053403	-0.280099	0.158739	-0.0373184	0.908348
WBGene00002694	let-502	chrI	8020.9	-0.202665	0.240135	-0.0755778	0.735049	0.0319486	0.910352
WBGene00002696	let-504	chrI	6909.16	-0.019931	0.93758	-0.209602	0.281902	-0.070751	0.794192
WBGene00002717	let-526	chrI	16591.6	-0.31135	0.292509	-0.234611	0.476552	0.0960927	0.82401
WBGene00002783	let-607	chrI	57.9299	-0.250664	0.573884	-0.524255	0.191075	0.105497	0.857148
WBGene00002804	let-630	chrI	1148.23	0.104305	0.650355	0.15353	0.488441	-0.138212	0.589004
WBGene00002827	let-653	chrIV	1141.81	-0.341626	0.280723	0.298411	0.382217	-0.610454	0.0519286
WBGene00002845	let-711	chrIII	23422.2	-0.284922	0.378867	-0.357695	0.267913	0.164767	0.69293
WBGene00002850	let-716	chrIII	8075.17	-0.335454	0.0329041	-0.397755	0.0123567	-0.0125291	0.966617
WBGene00002855	let-721	chrIII	8769.77	-0.143562	0.536275	-0.312545	0.130745	0.33024	0.136908
WBGene00002879	let-754	chrIII	3288.65	0.267784	0.260007	-0.210122	0.423075	0.432503	0.0760939
WBGene00002881	let-756	chrIII	93.3701	-0.359959	0.380611	0.337919	0.424818	-0.163308	0.764735
WBGene00002889	let-765	chrIII	14851.3	-0.269072	0.172176	-0.24198	0.253233	0.20918	0.387119
WBGene00002891	let-767	chrIII	5025.17	0.13388	0.38138	-0.168587	0.268565	0.0321268	0.891193
WBGene00002915	let-805	chrIII	1100.99	-0.317668	0.616988	0.128012	0.869365	-0.269411	0.686584
WBGene00002957	let-858	chrII	7988.47	-0.099235	0.665992	-0.362392	0.0491358	0.0370505	0.906993
WBGene00002974	lev-1	chrIV	33.2851	1.03695	0.00388955	0.859675	0.0268262	0.40179	0.421278
WBGene00002975	lev-8	chrX	34.7839	-0.0463957	0.948301	0.776511	0.122727	0.0211396	0.97995
WBGene00002976	lev-9	chrX	10.4066	-0.29118	0.65265	-0.17728	0.809233	-0.156898	0.834896
WBGene00002977	lev-10	chrI	74.525	0.252208	0.652914	0.977349	0.0264316	0.271255	0.65619
WBGene00002978	lev-11	chrI	309.927	-0.00694693	0.993412	0.698646	0.20226	-0.115518	0.882791
WBGene00002979	lfe-2	chrI	331.86	-0.718701	5.61673e-06	-0.401159	0.0240605	-0.592027	0.00135279
WBGene00002980	lgg-1	chrII	40564.7	-0.0322022	0.876214	0.150536	0.377753	-0.205544	0.242786
WBGene00002981	lgg-2	chrIV	8687.94	-0.00090679	0.997459	0.0744211	0.766481	-0.0422471	0.890564
WBGene00002982	lgg-3	chrIII	887.114	-0.083053	0.721592	0.338427	0.0624663	-0.579949	0.0014359
WBGene00002983	lgx-1	chrX	201.818	0.434144	0.222649	0.591735	0.0910081	0.137531	0.790308
WBGene00002985	lig-1	chrV	9168.25	-0.0936293	0.624739	-0.19188	0.265509	-0.15601	0.437897
WBGene00002986	lig-4	chrIII	788.749	-0.121571	0.581156	-0.305377	0.109587	-0.203608	0.378271
WBGene00002987	lim-4	chrX	44.5103	-0.0601869	0.934159	0.834191	0.106949	-0.079764	0.921439
WBGene00002988	lim-6	chrX	12.4411	-0.622829	0.240281	0.331465	0.599989	-0.32281	0.616421
WBGene00002989	lim-7	chrI	450.698	-0.428408	0.127725	0.348216	0.252948	-0.535014	0.0764253
WBGene00002990	lin-1	chrIV	166.419	-0.622833	0.0490357	0.239163	0.54916	-0.713394	0.037346
WBGene00002991	lin-2	chrX	262.317	0.357253	0.138171	0.292034	0.266852	0.624565	0.00962016
WBGene00002992	lin-3	chrIV	1745.89	0.126435	0.564984	-0.431896	0.0158606	0.522256	0.00498671
WBGene00002994	lin-5	chrII	8535.67	-0.173841	0.223296	-0.142854	0.361108	0.0200899	0.933968
WBGene00002996	lin-7	chrII	1504.74	0.312131	0.0493147	0.00112534	0.996129	0.338319	0.0565481
WBGene00002997	lin-8	chrII	1051.8	-0.0553461	0.782109	-0.183892	0.268642	0.181871	0.322144
WBGene00002998	lin-9	chrIII	3737.46	-0.305592	0.0204881	-0.329325	0.0152654	0.0151584	0.952215
WBGene00002999	lin-10	chrI	2599.13	-0.57717	0.000879463	-0.160791	0.492813	-0.306354	0.171371
WBGene00003000	lin-11	chrI	66.3715	-0.240553	0.685256	0.517295	0.324534	-0.403147	0.487067
WBGene00003001	lin-12	chrIII	3184.95	-0.243759	0.370178	0.0101927	0.979226	-0.0637757	0.875848
WBGene00003002	lin-13	chrIII	15974.5	-0.457918	0.039593	-0.802602	0.000104434	-0.110285	0.752829
WBGene00003003	lin-14	chrX	29.6183	0.136377	0.836265	1.14809	0.0106732	0.386835	0.513939
WBGene00003006	lin-17	chrI	1043.63	-0.233503	0.432132	0.00258548	0.995075	-0.357593	0.246558
WBGene00003007	lin-18	chrX	91.5593	0.0816523	0.875179	0.712979	0.0548019	-0.324195	0.503992
WBGene00003008	lin-22	chrIV	77.0681	-0.359576	0.389902	0.227351	0.635557	-0.195072	0.715714
WBGene00003009	lin-23	chrII	3767.13	-0.194394	0.393201	-0.109434	0.687075	0.191425	0.471528
WBGene00003010	lin-24	chrIV	1321.89	0.602364	7.38547e-05	0.249571	0.184759	0.497308	0.00507256
WBGene00003011	lin-25	chrV	2456.66	-0.506103	0.000360854	-0.190146	0.287966	-0.323541	0.0639278
WBGene00003012	lin-26	chrII	4719.5	-0.0260523	0.928914	0.0518971	0.863513	0.225436	0.373025
WBGene00003014	lin-28	chrI	4884.36	0.0359259	0.848718	0.098313	0.558073	-0.115006	0.528379
WBGene00003015	lin-29	chrII	44.1493	-0.240208	0.560579	-0.563532	0.12142	-0.595341	0.127531
WBGene00003017	lin-31	chrII	16.2522	0.758705	0.130222	0.779239	0.13521	0.628853	0.249987
WBGene00003018	lin-32	chrX	336.276	-0.348343	0.160126	0.191764	0.510915	-0.729512	0.00306311
WBGene00003019	lin-33	chrIV	654.096	-0.428036	0.0138793	0.165682	0.445814	-0.799837	9.44719e-06
WBGene00003020	lin-35	chrI	9386.74	-0.471301	1.39306e-05	-0.180078	0.183564	-0.247029	0.0739917
WBGene00003021	lin-36	chrIII	7038.77	-0.201126	0.44519	-0.291027	0.253521	-0.0605342	0.875193
WBGene00003022	lin-37	chrIII	3443.12	-0.169323	0.265645	-0.261435	0.0743854	-0.0452917	0.845767
WBGene00003024	lin-39	chrIII	414.978	-0.396535	0.129365	0.235869	0.432173	-0.105783	0.789508
WBGene00003025	lin-40	chrV	10690	-0.190193	0.405089	-0.0134046	0.967826	0.0982684	0.748811
WBGene00003026	lin-41	chrI	1107.41	0.691475	0.111996	-0.520552	0.282671	1.20897	0.0037269
WBGene00003029	lin-44	chrI	17.0108	0.129384	0.852331	1.01193	0.0393318	-0.358013	0.570322
WBGene00003030	lin-45	chrIV	3415.26	0.207327	0.43178	-0.421618	0.077356	0.658287	0.00488587
WBGene00003031	lin-46	chrV	32.6798	0.692704	0.0640428	0.626301	0.114947	0.529058	0.230222
WBGene00003033	lin-48	chrIII	15.6543	0.263347	0.662532	0.230368	0.723374	0.616309	0.24568
WBGene00003034	lin-49	chrIV	4042.87	-0.532034	0.00014049	-0.237161	0.163306	-0.0234764	0.933968
WBGene00003035	lin-52	chrIII	1976.39	0.273593	0.234685	0.269234	0.268006	0.060302	0.868029
WBGene00003036	lin-53	chrI	18991.9	-0.173512	0.246321	-0.15461	0.337661	0.0640842	0.767689
WBGene00003037	lin-54	chrIV	4173.32	-0.0190375	0.917013	-0.0822411	0.616704	0.0871375	0.627286
WBGene00003038	lin-56	chrII	1084.03	-0.956752	2.73538e-12	-0.38841	0.0163692	-0.176881	0.405938
WBGene00003040	lin-59	chrI	5506.03	-0.347493	0.201509	-0.242818	0.429171	-0.238435	0.486592
WBGene00003041	lin-61	chrI	4046.92	-0.502987	0.000100638	-0.291577	0.0509632	-0.024265	0.926404
WBGene00003043	lip-1	chrIV	257.81	0.321538	0.251071	0.029027	0.945193	0.754748	0.00421165
WBGene00003044	lir-1	chrII	5194.21	-0.123413	0.497784	0.0906893	0.660585	-0.0748182	0.753577
WBGene00003045	lir-2	chrII	2449.63	-0.177433	0.216012	0.0410393	0.836942	-0.0551108	0.796612
WBGene00003046	lir-3	chrII	520.509	0.077257	0.726183	-0.0636139	0.788742	0.0684045	0.795911
WBGene00003047	lis-1	chrIII	2245.32	0.270203	0.110577	-0.131779	0.524855	0.52979	0.00168008
WBGene00003048	lit-1	chrIII	5027.1	-0.213464	0.431331	-0.0738686	0.831333	0.176359	0.590465
WBGene00003052	lmn-1	chrI	19856.2	0.0332305	0.884767	-0.0405136	0.868475	0.318606	0.0734624
WBGene00003053	lmp-1	chrX	13028.1	-0.0932541	0.735201	-0.0542964	0.863594	-0.208525	0.445668
WBGene00003055	lon-1	chrIII	36.3795	-0.260859	0.589528	0.220857	0.66974	-0.222384	0.692539
WBGene00003056	lon-2	chrX	1640.08	-0.227974	0.124626	0.0639745	0.750595	-0.245204	0.144884
WBGene00003059	lpd-2	chrI	1456.67	0.178829	0.481594	0.110453	0.710493	-0.273305	0.306197
WBGene00003060	lpd-3	chrI	5470.59	-0.372482	0.0887309	-0.460513	0.0361385	0.0454012	0.904102
WBGene00003061	lpd-5	chrI	4617.8	0.499143	0.0244344	0.198484	0.479979	-0.316736	0.253965
WBGene00003062	lpd-6	chrI	4953.77	-0.15019	0.370766	-0.356904	0.0148889	-0.0239167	0.928806
WBGene00003063	lpd-7	chrIII	10630.8	-0.416889	0.000245677	-0.229255	0.0847965	-0.467113	0.000223634
WBGene00003064	lpd-8	chrIV	2208.13	0.443648	0.0452907	0.154655	0.598421	-0.118208	0.730149
WBGene00003065	lpd-9	chrV	3808.92	-0.241961	0.31157	-0.216911	0.398538	-0.24988	0.36192
WBGene00003066	lpl-1	chrIV	2104.03	0.149953	0.468539	0.0328705	0.906376	-0.18253	0.432584
WBGene00003068	lrk-1	chrI	3841.41	-0.0115914	0.972021	-0.315825	0.172293	-0.28837	0.262836
WBGene00003071	lrp-1	chrI	3202.6	-0.598382	0.219191	-0.0719299	0.923692	-0.515853	0.338629
WBGene00003072	lrp-2	chrI	8532.7	-0.567484	0.0989136	-0.390482	0.316071	-0.214999	0.654981
WBGene00003073	lars-1	chrIII	9049	-0.148118	0.228743	-0.149504	0.24698	-0.185141	0.173639
WBGene00003074	lars-2	chrI	665.096	0.0661939	0.828962	-0.238744	0.345565	-0.0514347	0.891522
WBGene00003075	lrx-1	chrV	28.8987	0.285641	0.581053	0.18497	0.753813	1.00745	0.0159839
WBGene00003076	lsm-1	chrII	3619.02	-0.239292	0.268549	-0.0118081	0.97215	-0.464815	0.0301526
WBGene00003077	lsm-3	chrIV	2891.67	0.287645	0.174771	0.120621	0.657726	0.0603385	0.858228
WBGene00003078	lsm-4	chrII	5011.63	0.293179	0.172676	-0.0216078	0.948333	-0.336355	0.159354
WBGene00003079	lsm-5	chrV	3094.44	0.845798	1.11159e-06	0.237022	0.302692	-0.452292	0.0379001
WBGene00003080	lsm-6	chrI	1245.04	0.546986	0.00705553	0.38334	0.0936955	0.00542495	0.989573
WBGene00003081	lsm-7	chrIV	4426.89	0.414761	0.103247	0.301688	0.290036	-0.365855	0.218117
WBGene00003082	lsm-8	chrIV	1801.32	-0.0233348	0.913023	-0.0257971	0.912272	-0.0215175	0.935628
WBGene00003083	lst-1	chrI	6295.36	0.403878	0.00922695	-0.0302422	0.907977	0.628112	0.000114618
WBGene00003084	lst-2	chrX	1175.4	-0.165275	0.395981	-0.408349	0.0155665	0.331333	0.0813614
WBGene00003085	ccar-1	chrIV	25814.3	-0.0311493	0.880014	-0.154495	0.359081	0.0406799	0.867986
WBGene00003086	lst-4	chrIV	1710.2	-0.15735	0.329255	-0.605953	2.22483e-06	0.00902027	0.973564
WBGene00003087	lsy-2	chrX	3395.75	-0.163814	0.354227	-0.0795207	0.714106	-0.1099	0.625751
WBGene00003089	ltd-1	chrII	596.106	-0.460779	0.0812174	0.329424	0.263295	-0.733081	0.00694478
WBGene00003093	lys-4	chrIV	29.8151	0.371754	0.491923	0.297071	0.621458	0.0743515	0.924002
WBGene00003100	mab-3	chrII	47.6248	0.607735	0.119791	0.166322	0.756813	1.07753	0.00403235
WBGene00003102	mab-5	chrIII	90.1649	-0.206483	0.648343	0.408765	0.309986	-0.406503	0.359548
WBGene00003104	mab-7	chrX	119.599	0.475834	0.0678765	0.491063	0.0675549	-0.0496871	0.916161
WBGene00003106	mab-9	chrII	15.8108	0.833649	0.091076	1.02848	0.036789	-0.0907515	0.909542
WBGene00003107	mab-10	chrII	142.116	-0.575093	0.0606716	-0.321882	0.368855	0.300563	0.445508
WBGene00003111	mab-20	chrI	7128.83	0.0230454	0.939465	0.197099	0.414983	-0.073449	0.823124
WBGene00003112	mab-21	chrIII	240.271	-0.760094	0.00690708	0.110211	0.795571	-0.642909	0.0463632
WBGene00003119	mac-1	chrII	2456.61	-0.341451	0.00807112	-0.197553	0.188798	0.0428377	0.850491
WBGene00003123	mag-1	chrI	12436.2	0.309805	0.0827352	0.137377	0.536759	-0.028065	0.930079
WBGene00003124	mai-1	chrX	175.816	-0.00277178	0.995177	-0.325687	0.320339	-0.224748	0.568088
WBGene00003129	map-1	chrIV	2111.46	0.00464711	0.985555	-0.278956	0.10349	0.0317656	0.911602
WBGene00003130	map-2	chrIV	3201.04	-0.00423587	0.98623	-0.324562	0.04233	0.145702	0.489894
WBGene00003132	mat-1	chrI	6322.34	-0.35639	0.021316	-0.264643	0.123857	0.00953228	0.974953
WBGene00003133	mat-2	chrII	9099.27	-0.1686	0.26532	-0.356631	0.00903352	0.164813	0.3525
WBGene00003134	mat-3	chrIII	3821.39	-0.371684	0.00359479	-0.34244	0.0112475	-0.212064	0.195593
WBGene00003136	mau-2	chrI	2704.78	-0.413267	0.0157995	-0.289743	0.132444	-0.0382233	0.903191
WBGene00003142	mau-8	chrIV	2048.37	-0.0654147	0.812476	-0.185153	0.435016	0.0467354	0.891713
WBGene00003143	max-1	chrV	220.339	-0.102661	0.77553	0.713301	0.0045526	-0.235161	0.515406
WBGene00003144	max-2	chrII	3512.87	-0.228601	0.443544	-0.278946	0.350221	0.191169	0.592892
WBGene00003148	mbf-1	chrIV	3171.19	-0.0204365	0.939465	-0.582431	0.000479598	0.256146	0.237765
WBGene00003149	mbk-1	chrX	4448.34	-0.171854	0.416427	-0.159211	0.477292	0.0316857	0.923748
WBGene00003150	mbk-2	chrIV	26359.7	0.0166541	0.954836	-0.0970863	0.71948	0.507786	0.0134147
WBGene00003151	mca-1	chrIV	8590.46	-0.672777	0.00145933	-0.644872	0.00357184	0.209556	0.49968
WBGene00003153	mca-3	chrIV	9279.4	-0.125246	0.662188	-0.506064	0.0244122	0.477256	0.0505205
WBGene00003154	mcm-2	chrII	18675.6	-0.0504708	0.875792	-0.41035	0.0844463	0.335176	0.212983
WBGene00003155	mcm-3	chrV	18397	-0.091358	0.709882	-0.280667	0.169227	0.307604	0.158377
WBGene00003156	mcm-4	chrI	13772.7	0.0173833	0.948099	-0.109461	0.644648	0.101737	0.700966
WBGene00003157	mcm-5	chrIII	21719.1	-0.0522723	0.824217	-0.161723	0.41948	0.203811	0.333263
WBGene00003158	mcm-6	chrIII	20155.4	0.0172257	0.95151	-0.285512	0.162694	0.29972	0.174983
WBGene00003159	mcm-7	chrV	30716.1	-0.0249487	0.914809	-0.0409903	0.866708	0.0327935	0.907556
WBGene00003160	mdf-1	chrV	5569.71	-0.512748	8.49285e-05	-0.0582017	0.779607	-0.397325	0.00998834
WBGene00003161	mdf-2	chrIV	7995.27	0.051968	0.829508	-0.0194326	0.944302	0.0952505	0.711817
WBGene00003162	mdh-2	chrIII	3802.2	0.56054	0.00203715	-0.160824	0.51342	0.54774	0.00776299
WBGene00003163	mdl-1	chrX	387.246	-0.11502	0.789967	0.00288968	0.995405	-0.289866	0.487037
WBGene00003164	mdt-6	chrV	4261.08	0.278123	0.155781	-0.111549	0.660523	-0.183589	0.464902
WBGene00003165	mec-1	chrV	56.0043	0.440975	0.21769	0.236685	0.584516	0.388401	0.351425
WBGene00003166	mec-2	chrX	13.9918	0.77271	0.135088	0.948347	0.0680967	0.44338	0.468011
WBGene00003167	mec-3	chrIV	20.162	0.1581	0.812476	0.538665	0.325998	-0.342661	0.585575
WBGene00003168	mec-4	chrX	10.3584	0.849326	0.0901793	-0.0521025	0.948638	0.573357	0.311806
WBGene00003169	mec-5	chrX	14.6321	0.493816	0.34543	0.258411	0.684063	0.32024	0.606978
WBGene00003170	mec-6	chrI	154.466	-0.327483	0.297917	0.331879	0.301084	-0.308352	0.401051
WBGene00003171	mec-7	chrX	221.292	-0.268438	0.457362	0.371966	0.285841	-1.0875	0.000445561
WBGene00003172	mec-8	chrI	4434.61	-0.26229	0.310944	0.153422	0.619361	0.123865	0.726977
WBGene00003175	mec-12	chrIII	28.0264	0.212428	0.755431	1.04622	0.0447087	0.237812	0.732745
WBGene00003177	mec-15	chrII	4790.76	-0.113452	0.589765	-0.106344	0.640054	0.0551178	0.845379
WBGene00003182	mef-2	chrI	51.1741	0.70242	0.0710311	0.134871	0.811922	0.880366	0.0279745
WBGene00003183	mei-1	chrI	7338.6	0.167567	0.410096	-0.225346	0.260036	0.380578	0.0490333
WBGene00003184	mei-2	chrI	2482.34	0.595324	0.017626	0.0365471	0.932698	0.5869	0.036498
WBGene00003185	mek-1	chrX	6128.72	0.536577	0.0198168	-0.133502	0.682716	0.727121	0.00291047
WBGene00003186	mek-2	chrI	2620.1	-0.320199	0.118049	-0.504181	0.0100063	0.114522	0.6997
WBGene00003196	mel-11	chrII	5315.57	-0.108745	0.676089	0.0309236	0.925738	0.19785	0.459904
WBGene00003209	mel-26	chrI	8970.27	-0.177515	0.408623	-0.619944	0.000325426	0.594196	0.0017808
WBGene00003210	mel-28	chrIII	10964.3	-0.472654	0.0140432	-0.513137	0.00968127	0.0653465	0.84499
WBGene00003214	mel-32	chrIII	10155.4	0.141343	0.487271	-0.0654349	0.790534	0.109422	0.664541
WBGene00003218	mep-1	chrIV	11379	-0.678398	0.000100208	-0.290926	0.174781	-0.127075	0.656482
WBGene00003219	mes-1	chrX	1966.19	0.269266	0.1655	-0.197461	0.36576	0.677238	0.00023573
WBGene00003220	mes-2	chrII	2480.81	0.143184	0.50751	-0.271517	0.170231	0.265383	0.221833
WBGene00003221	mes-3	chrI	6238.46	-0.487884	0.0150405	-0.510439	0.0141141	0.175745	0.544797
WBGene00003222	mes-4	chrV	7651.55	-0.158098	0.472775	-0.466724	0.0112763	0.260115	0.251883
WBGene00003224	mes-6	chrIV	2413.07	-0.509406	0.000466847	-0.34046	0.0372473	-0.245277	0.201445
WBGene00003225	mev-1	chrIII	2282.63	0.182829	0.450383	0.0719907	0.810524	0.540212	0.0131218
WBGene00003228	mex-1	chrII	9809.09	0.537059	0.00501275	-0.2489	0.28883	0.772985	0.000138516
WBGene00003229	mex-3	chrI	15744.7	0.268661	0.132283	-0.219744	0.262245	1.10004	7.42304e-12
WBGene00003230	mex-5	chrIV	26507.2	0.436184	0.00796069	-0.0428816	0.872968	0.64362	0.00021293
WBGene00003231	mex-6	chrII	16695.7	0.534624	0.000799756	0.0110757	0.970076	0.267508	0.200541
WBGene00003233	mgl-2	chrI	36.3329	-0.551889	0.241749	-0.0465688	0.946952	-0.419787	0.444831
WBGene00003234	mif-1	chrIII	454.826	0.106709	0.675429	0.11593	0.661511	0.0662725	0.839215
WBGene00003235	mif-2	chrV	486.244	-0.98466	3.09997e-11	-0.0869192	0.715375	-0.550427	0.00232601
WBGene00003236	mif-3	chrI	1549.23	0.719666	1.84852e-06	0.316026	0.0840462	-0.0481636	0.871914
WBGene00003238	mig-1	chrI	919.37	-0.307386	0.263442	-0.141282	0.681743	-0.32934	0.287757
WBGene00003239	mig-2	chrX	3401.9	-0.313973	0.0762452	0.00720821	0.980012	-0.162763	0.494099
WBGene00003241	mig-5	chrII	6123.87	-0.182013	0.325835	-0.280466	0.114185	0.106752	0.661243
WBGene00003242	mig-6	chrV	3005.3	-0.242155	0.706333	0.29302	0.657353	-0.165702	0.820492
WBGene00003243	mig-10	chrIII	2807.17	-0.556783	0.0379219	-0.00514405	0.990692	-0.540451	0.0731233
WBGene00003245	mig-13	chrX	818.729	-0.389755	0.108752	0.0147932	0.970244	-0.531082	0.0386646
WBGene00003246	mig-14	chrII	2442.84	-0.474333	0.0124559	-0.293693	0.179572	-0.0929498	0.76475
WBGene00003247	mig-15	chrX	4093.56	-0.358156	0.0959144	-0.266538	0.266765	-0.100774	0.758123
WBGene00003248	mig-17	chrV	11.777	-0.013953	0.98623	1.08054	0.0366382	0.073791	0.928368
WBGene00003249	mig-18	chrIII	22.5224	-0.158986	0.806258	1.09643	0.0153458	-0.0531808	0.947219
WBGene00003252	mig-21	chrIII	16.3566	0.289931	0.610913	0.560774	0.27241	0.104831	0.888462
WBGene00003253	mig-22	chrIII	2925.66	-0.0330155	0.908038	0.0186148	0.953707	0.267249	0.262089
WBGene00003254	mig-23	chrX	1318.44	-0.00568873	0.978419	-0.0423047	0.838323	-0.243508	0.134918
WBGene00003258	cogc-1	chrI	3199.52	0.0119515	0.96996	-0.286152	0.21028	0.558933	0.00914696
WBGene00003367	mix-1	chrII	11444.3	-0.307396	0.0156037	-0.114043	0.484836	-0.00318312	0.989983
WBGene00003368	mkk-4	chrX	567.162	-0.0358792	0.875179	0.0106045	0.968027	0.268995	0.145948
WBGene00003369	mlc-1	chrX	128.933	0.222112	0.742741	0.959104	0.0704123	0.186382	0.794937
WBGene00003370	mlc-2	chrX	169.225	0.224892	0.729432	0.760223	0.152201	-0.0489185	0.953425
WBGene00003371	mlc-3	chrIII	159.05	0.129331	0.857343	0.846673	0.114678	0.0705446	0.931709
WBGene00003372	mlc-4	chrIII	9917.26	0.276363	0.0854588	-0.0932912	0.663763	0.432098	0.00951072
WBGene00003373	mlh-1	chrIII	2670.75	-0.140616	0.497252	-0.218456	0.269394	0.230014	0.283548
WBGene00003374	mlk-1	chrV	296.527	-0.388722	0.129556	-0.0565052	0.880818	0.325542	0.27625
WBGene00003375	mlp-1	chrIII	208.733	-0.0952859	0.871148	1.02744	0.010331	-0.0644841	0.927274
WBGene00003377	mls-2	chrX	564.853	-0.562631	0.00429363	-0.0769696	0.798054	-0.528802	0.0187801
WBGene00003378	mml-1	chrIII	2962.99	-0.318124	0.0465187	-0.210723	0.247022	-0.116739	0.613736
WBGene00003380	mnm-2	chrX	233.994	-0.490299	0.0379633	-0.032804	0.933124	-0.592778	0.021547
WBGene00003384	moc-1	chrX	526.514	0.00592238	0.981801	-0.331887	0.0690016	0.107328	0.677912
WBGene00003385	moc-2	chrV	441.058	-0.128261	0.576569	-0.0325793	0.912939	-0.232492	0.323383
WBGene00003386	mod-1	chrV	135.208	0.738689	0.0136399	0.17585	0.683372	0.260322	0.546683
WBGene00003387	mod-5	chrI	153.596	0.28215	0.316759	-0.0510473	0.897884	0.294901	0.35844
WBGene00003388	moe-3	chrII	239.235	-0.0832021	0.812875	0.00464815	0.990786	-0.207	0.55441
WBGene00003389	mog-1	chrIII	8767.77	-0.194234	0.189406	-0.227043	0.132212	-0.0204515	0.935995
WBGene00003390	mog-2	chrII	6303.55	-0.0376554	0.893692	-0.202987	0.375256	-0.143768	0.601536
WBGene00003391	mog-3	chrIII	5726.01	0.378732	0.0220448	-0.0496407	0.84782	0.157868	0.497127
WBGene00003392	mog-4	chrII	3696.92	-0.133267	0.385999	-0.262048	0.0603144	-0.00588712	0.981513
WBGene00003393	mog-5	chrII	8937.86	-0.360439	0.0395666	-0.29037	0.129779	-0.0959788	0.723985
WBGene00003394	mom-1	chrX	954.072	-0.00502792	0.980876	-0.284867	0.0539661	0.245228	0.139026
WBGene00003395	mom-2	chrV	5770.83	0.783948	1.42419e-07	0.0789828	0.745301	0.597084	0.00062688
WBGene00003396	mom-4	chrI	5107.4	-0.0947292	0.588788	-0.3917	0.00413129	0.600022	1.5104e-05
WBGene00003397	mom-5	chrI	12039.2	0.0238857	0.922641	-0.061037	0.801699	0.444562	0.0124976
WBGene00003400	dapk-1	chrI	412.606	-0.0919471	0.83252	-0.128708	0.767889	0.0481408	0.929911
WBGene00003401	mpk-1	chrIII	5672.41	-0.0135425	0.958526	-0.346661	0.0524661	0.318703	0.105779
WBGene00003402	mpk-2	chrII	11.3344	-0.442054	0.442352	0.312209	0.628208	-0.230325	0.740566
WBGene00003404	mpz-1	chrII	56.002	-0.0787786	0.888194	0.655948	0.103311	0.212814	0.701984
WBGene00003405	mre-11	chrV	4065.88	0.275221	0.193026	-0.26683	0.233557	0.375097	0.0968771
WBGene00003406	mrg-1	chrIII	11159.1	0.0196818	0.931403	-0.21316	0.213483	0.137236	0.515349
WBGene00003407	mrp-1	chrX	2002.2	-0.0903179	0.749746	0.172125	0.51342	-0.742128	0.000487158
WBGene00003408	mrp-2	chrX	617.315	0.0930946	0.644494	-0.0563327	0.805262	0.273879	0.13565
WBGene00003409	mrp-3	chrX	323.42	-0.780206	0.0058613	-1.31386	8.68949e-07	-0.775917	0.0138279
WBGene00003410	mrp-4	chrX	4356.27	0.679451	0.000384881	0.0433699	0.895761	1.09134	5.44945e-08
WBGene00003411	mrp-5	chrX	7731.28	-0.180834	0.450587	-0.154777	0.55214	-0.00956259	0.980288
WBGene00003412	mrp-6	chrX	179.311	0.0224473	0.957421	0.468162	0.113915	-0.0628093	0.898066
WBGene00003413	mrp-7	chrV	3903.91	0.365469	0.0511112	-0.211259	0.337454	0.748917	5.78345e-05
WBGene00003414	mrp-8	chrIII	745.466	0.540721	0.000716088	0.182509	0.379531	0.423035	0.0252312
WBGene00003415	mars-1	chrIV	3792.47	0.113343	0.625051	-0.145107	0.530984	0.200829	0.400656
WBGene00003417	mrt-2	chrIII	799.719	0.0357979	0.904371	-0.0192737	0.953916	-0.189241	0.49401
WBGene00003418	msh-2	chrI	4081.35	0.0560408	0.882933	-0.358642	0.224402	0.515594	0.0780841
WBGene00003421	msh-5	chrIV	832.7	0.25398	0.265931	-0.031766	0.927066	0.502289	0.0249634
WBGene00003422	msh-6	chrI	3705.46	0.313708	0.0937326	-0.289282	0.148302	0.426301	0.0322475
WBGene00003423	msi-1	chrIII	982.724	0.00883244	0.979768	-0.278024	0.304356	0.420254	0.116045
WBGene00003472	mtk-1	chrI	5762.05	-0.295414	0.0566189	-0.207271	0.2353	0.0995082	0.66449
WBGene00003475	mtm-1	chrI	921.796	-0.359091	0.0386213	-0.210171	0.297584	-0.0016882	0.996136
WBGene00003476	mtm-3	chrIII	19031.4	-0.113711	0.675682	-0.344205	0.12741	0.435024	0.0605103
WBGene00003477	mtm-5	chrX	2673.57	-0.352585	0.0720924	-0.518568	0.00623881	0.0883825	0.771345
WBGene00003478	mtm-6	chrIII	1834.32	0.133869	0.422685	-0.0257787	0.910945	0.253394	0.128141
WBGene00003479	mtm-9	chrV	1011.33	0.251499	0.239765	-0.227801	0.321957	0.174596	0.520992
WBGene00003480	klf-3	chrII	27.4273	0.402462	0.428882	0.860438	0.0539065	-0.228734	0.721483
WBGene00003482	mua-3	chrIII	728.838	-0.2458	0.709615	0.419012	0.500318	-0.108152	0.891613
WBGene00003485	mua-6	chrX	11.214	0.0206136	0.978419	0.430527	0.490864	0.0556103	0.946362
WBGene00003495	mup-2	chrX	119.878	0.187693	0.787305	0.960609	0.0700404	0.0650788	0.936688
WBGene00003497	mup-4	chrIII	337.283	-0.27865	0.647132	0.304569	0.632246	-0.149124	0.83893
WBGene00003499	mut-2	chrI	1682.91	0.276891	0.148533	0.180168	0.412691	0.517289	0.00710049
WBGene00003504	mut-7	chrIII	5119.18	0.0621632	0.766859	-0.309071	0.0541228	0.362107	0.0309667
WBGene00003507	mut-14	chrV	683.947	0.0281847	0.922068	-0.221356	0.333985	-0.00714372	0.984659
WBGene00003508	mut-16	chrI	6531.66	0.0265509	0.914642	-0.383339	0.0234964	0.216171	0.301682
WBGene00003509	mxl-1	chrV	908.893	-0.0632384	0.848881	0.254604	0.347317	-0.519279	0.0402178
WBGene00003510	mxl-2	chrIII	1003.09	0.0388331	0.888194	-0.184186	0.418792	-0.453952	0.0279745
WBGene00003511	mxl-3	chrX	90.9151	-0.629439	0.159435	-0.785229	0.0810154	-0.264142	0.656914
WBGene00003514	myo-2	chrX	25.1037	0.736035	0.149855	1.3449	0.00436283	0.0776433	0.924589
WBGene00003515	myo-3	chrV	305.208	-0.0756359	0.918602	0.563297	0.340524	-0.152452	0.83938
WBGene00003516	nab-1	chrI	857.939	-0.2305	0.563072	0.491336	0.167762	-0.00725731	0.990641
WBGene00003517	nac-1	chrX	96.2901	0.632985	0.0778195	1.10959	0.000751355	0.210633	0.684985
WBGene00003518	nac-2	chrIII	844.61	-0.528441	0.00246355	0.0814897	0.756813	0.00499463	0.989008
WBGene00003519	nac-3	chrIII	12.175	0.329435	0.588637	0.237289	0.728935	0.816253	0.114129
WBGene00003520	nas-1	chrIII	31.285	-0.440457	0.322433	-0.504026	0.262703	0.0678737	0.920683
WBGene00003523	nas-4	chrIII	26.2785	0.630821	0.1481	-0.0540254	0.938404	0.283935	0.624706
WBGene00003526	nas-7	chrII	93.1002	-0.263332	0.437641	-0.256006	0.466433	0.137087	0.756501
WBGene00003527	nas-8	chrIV	17.1652	-0.137624	0.837032	0.37339	0.520234	-0.276842	0.670344
WBGene00003533	nas-14	chrIV	53.7204	1.32334	1.86443e-05	0.0407379	0.944783	0.857361	0.0195225
WBGene00003534	nas-15	chrX	14.7795	-0.116094	0.866797	0.12947	0.858839	-0.192389	0.785976
WBGene00003546	nas-28	chrIII	89.648	-0.752697	0.0104731	0.0457513	0.926114	-0.523314	0.136952
WBGene00003547	nas-29	chrII	22.0293	-0.176921	0.787007	0.246767	0.706172	-0.225611	0.741937
WBGene00003550	nas-32	chrV	17.0467	0.420865	0.432046	0.277068	0.65573	0.811192	0.095929
WBGene00003552	nas-36	chrI	59.9503	-0.393517	0.279152	-0.584417	0.0968981	0.224942	0.623479
WBGene00003555	nas-39	chrX	141.589	-0.1048	0.782	-0.0409517	0.92843	-0.419327	0.208204
WBGene00003558	nca-2	chrIII	87.7007	-1.32712	7.67763e-09	-0.970996	3.48611e-05	-0.388061	0.202195
WBGene00003559	ncl-1	chrIII	3856.42	-0.0523488	0.895443	-0.123383	0.749559	0.0796496	0.861646
WBGene00003561	ncr-1	chrX	68.0308	0.183542	0.743169	0.740515	0.092997	-0.314511	0.579165
WBGene00003562	ncr-2	chrIII	39.7256	-0.650522	0.129783	-0.811977	0.059058	-0.957521	0.026227
WBGene00003564	ncs-2	chrI	1402.8	-0.302514	0.0863714	-0.0589578	0.815582	0.330049	0.0925524
WBGene00003565	ncs-3	chrX	17.4276	1.38801	0.00104838	1.01034	0.0320393	0.598617	0.267789
WBGene00003566	ncx-1	chrV	978.42	-0.615494	0.00104661	-0.879137	1.24977e-06	-0.0158686	0.966617
WBGene00003567	ncx-2	chrV	97.3559	0.139188	0.847077	1.00343	0.0543474	0.303016	0.63828
WBGene00003568	ncx-3	chrIV	2149.82	-0.665366	0.000101096	-0.0237438	0.94041	-0.606332	0.00203989
WBGene00003569	ncx-4	chrI	30.7811	-0.228248	0.671213	-0.0882305	0.891002	0.635069	0.166507
WBGene00003573	ncx-8	chrV	16.941	0.0968693	0.884725	0.0923038	0.897996	0.983173	0.0335769
WBGene00003576	ndc-80	chrIV	7855.54	-0.374697	0.0186562	-0.138234	0.500413	-0.201419	0.3341
WBGene00003577	ndg-4	chrIII	152.236	-0.32843	0.263057	0.122249	0.74142	-0.352825	0.287757
WBGene00003578	ndx-1	chrI	71.6688	0.00559232	0.992732	0.743847	0.0466216	-0.385563	0.418269
WBGene00003579	ndx-2	chrV	160.628	-0.0243644	0.948099	1.20712	1.7432e-09	1.07792	2.06459e-06
WBGene00003580	ndx-3	chrII	206.783	-0.760953	0.000691607	-0.184501	0.545503	-0.550221	0.0384804
WBGene00003581	ndx-4	chrI	685.734	0.0261119	0.936355	0.0728192	0.820204	-0.608702	0.00843569
WBGene00003582	dcap-2	chrIV	5102.9	0.205006	0.255743	-0.236133	0.200943	0.942304	1.85347e-09
WBGene00003583	ndx-6	chrII	1153.5	-0.259633	0.179356	0.0639355	0.809215	-0.431017	0.0304649
WBGene00003584	ndx-7	chrI	425.166	0.277969	0.145433	-0.00912098	0.975711	-0.040868	0.901251
WBGene00003585	ndx-8	chrI	30.6084	0.557097	0.227889	0.842059	0.0562876	0.215177	0.734025
WBGene00003586	ndx-9	chrIV	1393.57	0.0645153	0.827521	0.16448	0.532706	-0.175459	0.54668
WBGene00003587	ned-8	chrI	5145.55	0.0170968	0.945182	-0.0109692	0.968027	-0.138223	0.54529
WBGene00003588	nex-1	chrIII	2126.45	0.303312	0.13429	0.0580241	0.843504	0.218414	0.387119
WBGene00003589	nex-2	chrIII	1539.43	0.222379	0.147153	0.346016	0.0184308	-0.128069	0.533364
WBGene00003590	nex-3	chrIII	11.59	0.752115	0.144366	1.21752	0.0122873	0.610631	0.275441
WBGene00003592	nfi-1	chrII	5623.11	-0.0829546	0.682717	-0.279927	0.0903851	0.395284	0.0174661
WBGene00003593	nfm-1	chrIII	669.648	-0.371461	0.0956574	-0.131859	0.654989	-0.422419	0.0871786
WBGene00003594	nft-1	chrIII	1433.58	0.185013	0.176961	-0.0340652	0.864062	0.0344833	0.878647
WBGene00003595	ngn-1	chrIV	489.143	-0.676512	0.00136513	-0.114215	0.718329	-0.889994	0.000101632
WBGene00003596	ngp-1	chrI	9146.59	-0.213979	0.0832267	-0.0433733	0.805477	-0.0204741	0.926404
WBGene00003597	nhl-1	chrIII	57.2383	0.0604422	0.928997	0.674229	0.181679	0.348187	0.563208
WBGene00003598	nhl-2	chrIII	7001.45	-0.30492	0.289211	-0.492803	0.0724611	0.428338	0.15764
WBGene00003599	nhl-3	chrII	1248.32	-0.242249	0.107201	-0.101846	0.592583	-0.0294636	0.909869
WBGene00003600	nhr-1	chrX	1200.29	-0.0816374	0.775483	-0.330259	0.149046	0.149118	0.620538
WBGene00003601	nhr-2	chrI	8044.91	-0.308713	0.0151219	-0.303911	0.0225661	-0.199889	0.211522
WBGene00003602	nhr-3	chrX	346.809	0.505925	0.101719	0.725984	0.0155016	-0.0943829	0.84926
WBGene00003603	nhr-4	chrIV	715.012	-0.621539	1.98479e-06	-0.190154	0.254612	-0.734039	5.37571e-07
WBGene00003604	nhr-5	chrIV	72.6181	-0.424005	0.274468	-0.0558139	0.923034	-0.159981	0.765774
WBGene00003605	nhr-6	chrIII	88.5252	0.490898	0.132711	0.562636	0.0882431	1.38193	2.18032e-06
WBGene00003606	nhr-7	chrIV	102.276	-0.751371	0.00485838	-0.460151	0.125344	-0.384879	0.260169
WBGene00003607	nhr-8	chrIV	118.156	-0.776923	0.00746788	-0.50463	0.121555	-0.642132	0.0548864
WBGene00003609	nhr-10	chrIII	1448.2	-0.434857	0.00393648	-0.0963342	0.657726	-0.243452	0.210454
WBGene00003610	nhr-11	chrIV	196.577	-0.158354	0.746973	-0.544985	0.176939	-0.122687	0.834896
WBGene00003611	nhr-12	chrV	1569.02	-0.141887	0.572182	-0.47855	0.0192718	0.187201	0.497845
WBGene00003612	nhr-13	chrV	914.728	0.0308497	0.902322	-0.198595	0.317375	-0.0281202	0.92869
WBGene00003613	nhr-14	chrX	82.0432	-0.643713	0.0766277	0.377925	0.359319	-0.613011	0.130758
WBGene00003614	nhr-15	chrV	227.826	-0.291346	0.38566	0.0389176	0.935526	-0.54714	0.098268
WBGene00003615	nhr-16	chrII	14.0198	-0.469571	0.410096	-0.13263	0.858488	-0.702269	0.192033
WBGene00003616	nhr-17	chrX	850.442	-0.45088	0.000712662	-0.317573	0.0307498	-0.203444	0.25451
WBGene00003617	nhr-18	chrV	32.9433	-0.0361052	0.954906	0.549076	0.239563	-0.104077	0.881805
WBGene00003618	nhr-19	chrII	140.842	-0.297475	0.267956	-0.11401	0.736416	-0.336323	0.267099
WBGene00003619	nhr-20	chrIII	1962.65	-0.3168	0.0344107	-0.283693	0.0766531	0.214271	0.249276
WBGene00003620	nhr-21	chrII	163.858	-0.320754	0.276735	-0.0533887	0.898263	-0.977017	0.000399036
WBGene00003621	nhr-22	chrII	1301.55	-0.276053	0.0840815	-0.238642	0.164736	-0.107383	0.639221
WBGene00003622	nhr-23	chrI	1742.38	0.216806	0.358383	-0.218451	0.375478	0.577852	0.00775104
WBGene00003623	nhr-25	chrX	2092.42	-0.554519	0.029171	-0.0731387	0.852857	-0.470039	0.111716
WBGene00003624	nhr-28	chrX	573.747	-0.192374	0.388327	-0.254865	0.243985	-0.232125	0.348944
WBGene00003625	nhr-31	chrIV	157.605	-0.341549	0.179375	0.790134	0.000184388	-0.389302	0.174675
WBGene00003626	nhr-32	chrX	643.173	-0.470957	0.00522886	0.156524	0.471778	-0.425747	0.0294534
WBGene00003627	nhr-34	chrIV	1171.73	-0.66836	1.50609e-07	-0.327269	0.0268262	-0.459692	0.00255334
WBGene00003628	nhr-35	chrX	814.895	-0.185532	0.448397	-0.352347	0.115024	-0.264011	0.31149
WBGene00003630	nhr-40	chrX	509.791	0.339257	0.0306238	0.41731	0.0074401	0.882338	4.02555e-09
WBGene00003632	nhr-42	chrV	135.146	-0.895605	8.88024e-05	-0.343255	0.214216	-1.18181	3.11489e-06
WBGene00003633	nhr-43	chrIV	84.9679	-0.305119	0.557275	0.566383	0.232244	-0.546845	0.275294
WBGene00003634	nhr-44	chrV	202.192	-0.679489	0.029019	0.236944	0.554399	-0.570728	0.111389
WBGene00003635	nhr-45	chrX	569.011	0.0186489	0.95202	-0.0140899	0.967368	-0.139988	0.639495
WBGene00003636	nhr-46	chrIV	3228.86	-0.461907	0.00952219	-0.168906	0.460243	-0.421992	0.0392263
WBGene00003637	nhr-47	chrV	1662.48	0.633541	4.20504e-06	0.577485	5.46061e-05	-0.253652	0.178957
WBGene00003638	nhr-48	chrX	1608.96	-0.0738822	0.80834	-0.0989708	0.747457	0.661776	0.00314107
WBGene00003639	nhr-49	chrI	4829	-0.334075	0.0510097	-0.429052	0.0119031	0.0712691	0.794937
WBGene00003640	nhr-50	chrV	17.9334	-0.261352	0.670052	0.407562	0.477847	-0.468594	0.420734
WBGene00003643	nhr-53	chrV	180.372	-0.688497	0.00947057	-0.776454	0.00388427	-0.679374	0.0223313
WBGene00003644	nhr-54	chrV	24.207	0.0336455	0.957887	0.0256237	0.971569	-0.795799	0.0904106
WBGene00003645	nhr-55	chrV	28.3735	-0.694236	0.129675	0.206504	0.731977	-1.01273	0.025787
WBGene00003646	nhr-56	chrV	131.449	0.206885	0.535137	0.663036	0.0134685	0.358775	0.285411
WBGene00003647	nhr-57	chrV	807.844	-0.468716	0.0347239	-0.14818	0.619957	-0.407449	0.115474
WBGene00003648	nhr-58	chrV	31.7295	-0.033552	0.960367	0.667611	0.164748	-0.616704	0.232005
WBGene00003649	nhr-59	chrV	37.0695	0.0348234	0.953756	0.4844	0.279776	-0.586369	0.213945
WBGene00003650	nhr-60	chrV	99.759	-0.258673	0.523068	0.288599	0.478271	-0.482263	0.229936
WBGene00003651	nhr-61	chrII	955.649	-0.495466	0.00375445	-0.51461	0.00341559	-0.681119	0.000213748
WBGene00003652	nhr-62	chrI	161.903	-0.272161	0.457263	0.164448	0.698947	-0.933265	0.00387598
WBGene00003654	nhr-64	chrI	462.7	-0.322273	0.165566	0.00811376	0.981912	-0.878808	7.4528e-05
WBGene00003655	nhr-65	chrV	109.944	0.646021	0.0127265	-0.104149	0.793407	-0.333318	0.349451
WBGene00003656	nhr-66	chrIV	2543.78	0.254265	0.134991	-0.113456	0.597759	0.380981	0.0322475
WBGene00003657	nhr-67	chrIV	527.377	-0.974659	4.95657e-08	-0.351701	0.109331	-1.1063	3.11001e-08
WBGene00003658	nhr-68	chrV	383.13	-0.658143	0.00217391	0.0538091	0.878524	-0.523474	0.0375571
WBGene00003659	nhr-69	chrI	640.668	-0.494537	0.0053961	0.292685	0.149489	-0.37286	0.081063
WBGene00003660	nhr-70	chrV	599.628	-0.367396	0.0148355	-0.493983	0.000787928	-0.278324	0.127863
WBGene00003661	nhr-71	chrX	1977.99	0.440545	0.00751173	-0.211768	0.291943	0.462287	0.0123461
WBGene00003668	nhr-78	chrIV	426.31	-0.165369	0.575435	-0.276607	0.317375	-0.0716868	0.857866
WBGene00003669	nhr-79	chrV	149.65	-0.484506	0.079749	-0.122535	0.745761	-0.995198	0.000347745
WBGene00003670	nhr-80	chrIII	41.0384	-0.324445	0.475415	0.0260781	0.967231	-0.54664	0.228113
WBGene00003671	nhr-81	chrI	14.2834	0.46132	0.419216	0.776751	0.14364	-0.0966366	0.90354
WBGene00003674	nhr-84	chrV	365.523	0.345047	0.0972007	-0.217449	0.369959	0.305469	0.212875
WBGene00003675	nhr-85	chrI	94.639	-0.0389119	0.945137	-0.414062	0.341632	0.233164	0.65818
WBGene00003676	nhr-86	chrV	829.865	-0.51677	7.71102e-05	-0.297525	0.0466751	-0.470789	0.00187865
WBGene00003677	nhr-87	chrIV	57.0554	-0.493584	0.228867	-0.35976	0.427572	-0.274426	0.600045
WBGene00003678	nhr-88	chrII	149.528	-0.437007	0.198551	-0.69804	0.0317452	-0.0115448	0.984439
WBGene00003680	nhr-90	chrV	48.5104	-0.0729361	0.891928	0.463948	0.256013	-0.0978445	0.87423
WBGene00003681	nhr-91	chrX	270.06	0.16901	0.643237	0.632506	0.0276298	-0.187594	0.651455
WBGene00003683	nhr-93	chrV	10.6248	0.251045	0.705373	1.18558	0.0178618	0.120388	0.878186
WBGene00003684	nhr-94	chrV	203.887	-0.406515	0.126668	0.278707	0.342653	-0.328445	0.301332
WBGene00003685	nhr-95	chrV	224.479	0.556084	0.00459965	0.329092	0.149143	0.200657	0.485708
WBGene00003686	nhr-96	chrV	36.4297	-0.321028	0.480926	0.156711	0.768387	-0.133241	0.825308
WBGene00003687	nhr-97	chrIV	1125.65	-0.504385	0.000841752	0.162616	0.405516	-0.0337844	0.908374
WBGene00003688	nhr-98	chrV	31.147	-0.133035	0.804391	-0.356034	0.44607	0.07739	0.906798
WBGene00003689	nhr-99	chrV	10.9773	0.687675	0.190718	0.540461	0.352143	1.10102	0.0236029
WBGene00003690	nhr-100	chrIV	265.596	-0.487709	0.084447	-0.245517	0.467991	-0.395822	0.23619
WBGene00003692	nhr-102	chrV	359.975	-0.068787	0.845145	-0.192481	0.534721	-0.105355	0.785976
WBGene00003693	nhr-103	chrV	32.3497	0.142114	0.778466	0.540932	0.17172	-0.0737324	0.90919
WBGene00003694	nhr-104	chrIV	143.822	-0.501529	0.0704208	-0.203057	0.558101	-0.87354	0.00221919
WBGene00003695	nhr-105	chrIV	486.461	-0.344704	0.0982585	-0.10087	0.720452	-0.711275	0.000648703
WBGene00003697	nhr-107	chrV	16.4571	-0.457695	0.380267	-0.416948	0.446	-0.349623	0.558445
WBGene00003698	nhr-108	chrV	19.5274	-0.514303	0.28471	0.235036	0.685278	-0.926108	0.0449327
WBGene00003699	nhr-109	chrII	23.6226	-0.977922	0.0259513	-0.210985	0.731977	-0.865235	0.0681046
WBGene00003702	nhr-112	chrV	12.7147	0.604437	0.268165	0.337833	0.609338	0.449579	0.460449
WBGene00003703	nhr-113	chrI	12.8898	0.232494	0.728689	-1.27614	0.0104793	0.598619	0.288687
WBGene00003704	nhr-114	chrV	285.958	-0.461946	0.0919547	-0.267035	0.403063	-0.625036	0.0312732
WBGene00003706	nhr-116	chrV	148.441	-0.593646	0.00870664	0.320277	0.206596	-0.342278	0.232606
WBGene00003707	nhr-117	chrV	14.9538	0.576691	0.260872	0.205642	0.758085	0.560244	0.307466
WBGene00003708	nhr-118	chrV	15.3694	0.774367	0.125758	-0.488792	0.40901	0.645971	0.237779
WBGene00003709	nhr-119	chrII	1227.32	-0.904987	2.3374e-05	-0.312702	0.250023	-0.42044	0.128141
WBGene00003710	nhr-120	chrX	80.9529	-0.0766192	0.864278	0.325882	0.36576	-0.731353	0.033352
WBGene00003711	nhr-121	chrIII	28.5022	0.300027	0.565111	0.473254	0.333827	0.964105	0.0246522
WBGene00003712	nhr-122	chrIV	338.638	-0.456164	0.0125167	-0.103648	0.6881	-0.565394	0.00498671
WBGene00003713	nhr-123	chrV	44.1517	-0.493766	0.185889	-0.513998	0.180981	0.15115	0.774521
WBGene00003716	nhr-126	chrV	18.0743	0.0583155	0.93478	0.812337	0.10443	0.137132	0.852634
WBGene00003717	nhr-127	chrV	82.8561	-0.250775	0.624954	0.484922	0.292989	-0.369458	0.48364
WBGene00003718	nhr-128	chrV	27.1795	-0.267767	0.606439	0.182743	0.750231	-0.461585	0.370522
WBGene00003719	nhr-129	chrV	129.63	-0.604796	0.0295144	-0.0449895	0.922043	-0.765069	0.0107589
WBGene00003720	nhr-130	chrV	75.6592	-0.403551	0.181779	0.0896874	0.826371	-0.629106	0.0475277
WBGene00003721	nhr-131	chrV	65.2487	-0.694298	0.0262626	-0.504442	0.139931	-0.746059	0.0303998
WBGene00003722	nhr-132	chrV	89.5444	0.280822	0.39758	0.385772	0.227954	-0.420765	0.241962
WBGene00003723	nhr-133	chrV	77.6927	-0.820793	0.00537219	-0.249256	0.513572	-1.00406	0.00185232
WBGene00003724	nhr-134	chrV	55.9656	-0.089757	0.862525	-0.0121397	0.983302	-0.450041	0.309383
WBGene00003725	nhr-135	chrV	145.963	-0.346277	0.25093	0.00275576	0.99511	-1.00459	0.000426205
WBGene00003726	nhr-136	chrV	53.0411	-0.498735	0.212105	0.0845366	0.880818	-0.910077	0.0211718
WBGene00003727	nhr-137	chrX	102.654	-0.777007	0.0485338	-0.243256	0.647438	-1.04742	0.00947153
WBGene00003728	nhr-138	chrIV	649.498	-0.254255	0.248942	-0.212893	0.375263	-0.00373632	0.99257
WBGene00003729	nhx-1	chrX	56.9637	0.664149	0.159962	1.51564	0.000246108	0.196218	0.769385
WBGene00003730	nhx-2	chrII	86.6477	-0.495525	0.131939	0.211132	0.602643	-0.57648	0.10893
WBGene00003731	nhx-3	chrV	61.9852	-0.573217	0.265645	-0.402757	0.489079	0.189002	0.785758
WBGene00003732	nhx-4	chrX	99.0376	-0.403243	0.437755	0.289462	0.622154	0.0313841	0.968429
WBGene00003733	nhx-5	chrX	754.253	0.128902	0.63593	-0.266984	0.275452	0.865032	3.46598e-05
WBGene00003735	nhx-8	chrI	544.409	-0.205495	0.322259	-0.436737	0.0188661	0.574428	0.00231572
WBGene00003738	nid-1	chrV	3123.63	-0.459862	0.369557	0.230049	0.713618	-0.423041	0.454378
WBGene00003742	nlp-4	chrI	11.3311	-0.14521	0.836265	-0.100367	0.896628	-0.0769496	0.925355
WBGene00003749	nlp-11	chrII	181.424	0.741729	0.0036067	0.12944	0.736464	-0.223416	0.563631
WBGene00003750	nlp-12	chrI	11.7888	-0.098965	0.888194	-0.117494	0.873703	-0.14646	0.844142
WBGene00003751	nlp-13	chrV	16.3051	0.356888	0.534982	-0.837237	0.10482	0.436666	0.459919
WBGene00003752	nlp-14	chrX	11.0795	0.196073	0.764797	0.211848	0.756415	-0.473824	0.424117
WBGene00003753	nlp-15	chrI	96.4546	0.720278	0.0562345	-0.507867	0.239615	0.155539	0.790615
WBGene00003755	nlp-17	chrIV	17.3368	0.648372	0.195141	-0.0755065	0.923486	-0.0243561	0.976753
WBGene00003757	nlp-19	chrX	21.9162	0.557342	0.219641	0.715981	0.10974	-0.543449	0.296929
WBGene00003762	nlp-24	chrV	16.4584	-0.785042	0.0920712	0.381633	0.477735	-0.789905	0.108641
WBGene00003767	nlp-29	chrV	13.5462	0.0217785	0.977027	0.254909	0.714476	-0.284677	0.672332
WBGene00003769	nlp-31	chrV	1514.97	-0.207688	0.233265	0.14093	0.47532	-0.229797	0.244892
WBGene00003771	nlp-33	chrV	16.8999	0.226129	0.736287	0.937927	0.0745394	0.017023	0.984164
WBGene00003772	nlr-1	chrIV	1025.41	-0.532866	0.133367	0.477741	0.209515	-0.91234	0.0093927
WBGene00003773	nlt-1	chrII	26.2062	0.0298369	0.967194	0.684962	0.187586	-0.0161089	0.984617
WBGene00003776	nmy-1	chrX	6345.63	-0.311884	0.183372	-0.00518408	0.988139	-0.0586477	0.87756
WBGene00003777	nmy-2	chrI	17370.1	-0.206975	0.331877	-0.0865633	0.746044	0.115713	0.682088
WBGene00003778	nnt-1	chrX	368.171	-0.800892	0.000177818	-0.164539	0.58974	-0.590039	0.0192435
WBGene00003779	nob-1	chrIII	590.686	-0.75484	0.00201753	-0.038472	0.929818	-0.898959	0.00072151
WBGene00003783	nos-1	chrII	530.216	1.32835	1.62697e-12	-0.453866	0.0585951	1.02622	2.65396e-06
WBGene00003784	nos-2	chrII	3533.18	0.339924	0.0189072	-0.0884028	0.66416	0.445556	0.00432142
WBGene00003785	nos-3	chrII	5586.43	-0.0102551	0.968552	-0.194194	0.326578	0.225948	0.283897
WBGene00003786	npa-1	chrV	180.627	-0.769098	0.0203024	0.147652	0.757558	-0.626706	0.0999497
WBGene00003787	npp-1	chrIV	8718.8	-0.389	0.000655613	-0.219612	0.0992703	-0.00580237	0.980456
WBGene00003788	npp-2	chrI	8523.87	-0.212959	0.312771	-0.312365	0.125958	-0.0355128	0.916499
WBGene00003789	npp-3	chrII	13023.4	-0.0912139	0.726195	-0.341547	0.101759	0.252283	0.298394
WBGene00003790	npp-4	chrI	4018.86	-0.389093	0.0011928	-0.0934648	0.581227	-0.0444238	0.838529
WBGene00003791	npp-5	chrII	5605.32	-0.27364	0.147465	-0.177539	0.413094	0.0704483	0.80892
WBGene00003792	npp-6	chrI	9037.17	-0.239207	0.159757	-0.242672	0.173741	0.133723	0.55528
WBGene00003793	npp-7	chrI	16829.5	0.00989651	0.977669	-0.382064	0.129708	0.676892	0.00505826
WBGene00003794	npp-8	chrIV	11624.9	-0.0927188	0.762049	-0.467799	0.0453854	0.589596	0.013575
WBGene00003795	npp-9	chrIII	15803.9	0.340723	0.143173	-0.421845	0.0724294	0.880077	6.37106e-05
WBGene00003796	npp-10	chrIII	21194.5	-0.057913	0.815408	-0.351523	0.0558048	0.244791	0.25794
WBGene00003797	npp-11	chrI	5826.22	-0.110435	0.559519	-0.169073	0.351864	0.0868165	0.711519
WBGene00003798	npp-12	chrI	13129.5	0.0183237	0.950993	-0.475899	0.0149478	0.505158	0.0152612
WBGene00003799	npp-13	chrI	6076.29	-0.172909	0.460958	-0.459171	0.0218834	0.311503	0.187293
WBGene00003800	npp-14	chrI	9008.8	0.0120732	0.967514	-0.127775	0.619361	0.677155	0.000508155
WBGene00003801	npp-15	chrIII	6040.56	0.0435445	0.893695	-0.110712	0.72254	0.49263	0.0429262
WBGene00003802	npp-16	chrIII	4766.13	0.283607	0.0780926	0.038947	0.873406	0.203195	0.307512
WBGene00003803	rae-1	chrI	6616.13	-0.116266	0.608953	-0.293192	0.135262	0.126503	0.628417
WBGene00003804	npp-18	chrIII	6194.84	-0.348911	0.0748479	-0.324484	0.119081	-0.11967	0.676872
WBGene00003805	npp-19	chrII	3810.58	0.0748488	0.746773	-0.133619	0.541734	0.249408	0.234049
WBGene00003806	npp-20	chrIV	3595.99	0.108729	0.617552	-0.00170187	0.995212	0.0398423	0.896112
WBGene00003812	nrf-5	chrV	411.191	-0.0605572	0.88785	0.554674	0.0711711	-0.650643	0.0418614
WBGene00003813	nrf-6	chrII	366.191	-0.548241	0.00639371	0.005698	0.986156	-0.334028	0.187029
WBGene00003815	nars-1	chrI	3528.34	0.516096	3.27565e-05	-0.0172071	0.941149	0.0248802	0.922216
WBGene00003818	nsf-1	chrI	3541.4	-0.104689	0.633058	-0.182856	0.370072	0.161485	0.490136
WBGene00003821	nst-1	chrII	11565.4	-0.316952	0.0356565	-0.19172	0.274007	-0.459123	0.00405207
WBGene00003822	nsy-1	chrII	6708.9	-0.538246	0.0431912	-0.277622	0.38532	-0.251107	0.486148
WBGene00003825	ntl-2	chrII	8911.39	-0.176927	0.186455	-0.0164214	0.937189	-0.107983	0.540748
WBGene00003826	ntl-3	chrIII	5951.77	-0.199537	0.323122	-0.387415	0.0356707	0.197886	0.399998
WBGene00003827	ntl-4	chrIV	8108.14	-0.0577289	0.854846	-0.0979892	0.753137	0.337783	0.196563
WBGene00003828	nuc-1	chrX	2630.21	-0.612349	0.000283596	-0.105627	0.677362	-0.840021	3.86788e-06
WBGene00003829	nud-1	chrIII	2075.83	0.436425	0.00714433	0.104445	0.654849	-0.0873898	0.743989
WBGene00003830	num-1	chrV	7071.38	0.00908061	0.972021	-0.273156	0.123642	0.434984	0.0127641
WBGene00003831	nuo-1	chrII	13797.6	-0.0915442	0.643575	-0.114902	0.564254	-0.13769	0.51864
WBGene00003834	nxf-1	chrV	5187.31	-0.51059	0.00387674	-0.317429	0.118073	0.0314208	0.926744
WBGene00003835	nxf-2	chrV	1553.29	0.0394313	0.910047	-0.558823	0.01945	0.303616	0.302913
WBGene00003836	nxt-1	chrI	2529.69	0.182272	0.453917	-0.0934935	0.748887	-0.203263	0.463034
WBGene00003837	oat-1	chrIV	74.7516	1.15362	0.00559694	-0.856497	0.070773	1.24671	0.00415942
WBGene00003843	oct-2	chrX	27.8565	0.145782	0.800106	0.540458	0.238738	0.385954	0.466162
WBGene00003844	odc-1	chrV	2815.83	0.0166138	0.97281	-0.475826	0.163901	-0.0169794	0.976618
WBGene00003845	odd-1	chrIII	159.562	-0.70542	0.000748881	0.0566598	0.866978	-0.675138	0.00484922
WBGene00003846	odd-2	chrX	192.894	-0.433016	0.143103	0.236049	0.495693	-0.718675	0.0174905
WBGene00003847	blmp-1	chrI	361.209	-0.311695	0.596255	0.528544	0.337044	-0.176617	0.80132
WBGene00003848	odr-1	chrX	10.1734	0.722993	0.174488	1.06137	0.0402057	0.24114	0.729304
WBGene00003849	odr-2	chrV	116.614	-0.126275	0.726195	-0.0845204	0.832506	-0.35061	0.299845
WBGene00003851	odr-4	chrIII	2140.02	-0.185117	0.37326	-0.317273	0.10309	-0.253695	0.25525
WBGene00003858	ogt-1	chrIII	9682.36	-0.293274	0.117156	-0.218626	0.294029	0.334432	0.106125
WBGene00003861	oig-3	chrV	17.8115	0.813608	0.0866616	0.802552	0.106949	0.0375243	0.963856
WBGene00003864	oma-1	chrIV	11723.6	0.538357	0.000526265	-0.0142199	0.959807	0.629155	0.000230011
WBGene00003865	oma-2	chrV	12097.9	1.4703	2.44502e-22	-0.112248	0.657433	1.44359	2.63981e-17
WBGene00003868	ooc-3	chrII	2779.54	0.179378	0.452486	-0.0976692	0.731519	0.361059	0.122367
WBGene00003870	ooc-5	chrII	5366.36	-0.283447	0.108811	-0.232472	0.227954	-0.380478	0.0436045
WBGene00003877	pept-1	chrX	38.4484	2.14972	1.56072e-08	2.51297	1.41551e-11	1.13932	0.0114382
WBGene00003878	pept-3	chrI	11.3758	-0.079867	0.913727	0.474815	0.427572	0.156782	0.835254
WBGene00003882	orc-2	chrII	4499.3	0.112293	0.49243	-0.214253	0.152791	0.229969	0.154864
WBGene00003883	osm-1	chrX	157.559	-0.199178	0.686605	0.336473	0.464137	-0.234953	0.662797
WBGene00003884	osm-3	chrIV	144.754	-0.0319996	0.936355	-0.120671	0.748071	-0.62821	0.033596
WBGene00003885	osm-5	chrX	33.4481	0.686503	0.180909	1.46331	0.00135966	0.519503	0.366442
WBGene00003886	osm-6	chrV	17.6069	-0.031587	0.966288	1.16356	0.016472	0.0117174	0.989344
WBGene00003887	osm-7	chrIII	136.696	0.472951	0.0754233	0.147475	0.68288	0.673221	0.014455
WBGene00003889	osm-9	chrIV	22.4004	0.891981	0.0461578	1.04165	0.0205253	0.908578	0.0528087
WBGene00003891	osm-11	chrX	10.4467	0.851538	0.0976037	0.74381	0.179679	0.197486	0.784568
WBGene00003892	osm-12	chrIII	36.4906	0.987159	0.0229815	0.569205	0.265186	-0.0990327	0.895363
WBGene00003893	ost-1	chrIV	1107.04	-0.0552373	0.939831	0.479191	0.412494	-0.036526	0.965414
WBGene00003898	oxi-1	chrIII	1965.53	0.283882	0.139343	0.0608866	0.823291	0.607634	0.0012236
WBGene00003901	paa-1	chrIII	20185	0.112261	0.555593	-0.147749	0.431509	0.28585	0.11073
WBGene00003902	pab-1	chrI	50792.7	-0.23236	0.272193	-0.315951	0.130402	-0.302306	0.188576
WBGene00003903	pab-2	chrX	8679.21	-0.429658	0.105023	-0.224574	0.480094	-0.31415	0.329256
WBGene00003904	pabp-2	chrI	12340.1	-0.210891	0.235262	-0.0874866	0.700404	-0.180173	0.402269
WBGene00003905	pad-1	chrI	2972.89	0.0423517	0.927957	-0.785041	0.0125817	0.401294	0.298541
WBGene00003907	paf-2	chrX	369.53	0.272695	0.211422	-0.311468	0.166502	0.197717	0.471979
WBGene00003909	pag-3	chrX	27.3173	-0.229328	0.706748	0.427801	0.437536	-0.489383	0.384658
WBGene00003911	pak-1	chrX	4436.53	-0.0116802	0.971189	-0.113713	0.686852	0.144756	0.623598
WBGene00003912	pal-1	chrIII	6762.89	0.346483	0.0358864	0.0517943	0.836942	0.617991	0.000236876
WBGene00003914	pam-1	chrIV	23141.3	0.113831	0.740544	-0.305626	0.302323	0.554554	0.0471653
WBGene00003915	pan-1	chrIII	3252.5	-0.1297	0.726028	0.127324	0.744305	-0.12452	0.772393
WBGene00003916	par-1	chrV	3617.82	-0.0844364	0.821512	-0.188993	0.584073	0.318251	0.337322
WBGene00003917	par-2	chrIII	3039.53	0.0216419	0.943994	-0.370787	0.0849167	0.236602	0.36192
WBGene00003918	par-3	chrIII	11371.2	0.197109	0.400234	-0.269401	0.239615	0.568263	0.00749606
WBGene00003919	par-4	chrV	4090.4	-0.133576	0.709971	-0.642589	0.0183826	0.558921	0.0607163
WBGene00003920	par-5	chrIV	20597.9	0.132595	0.432687	-0.0419615	0.848505	0.198984	0.265552
WBGene00003921	par-6	chrI	2949.86	-0.0724327	0.73647	-0.0793247	0.723506	0.41545	0.0151443
WBGene00003922	pas-1	chrV	4818.19	0.147708	0.598795	-0.160848	0.582625	0.205097	0.501092
WBGene00003923	pas-2	chrV	9534.66	0.193748	0.545507	-0.0997694	0.793257	-0.0227941	0.962712
WBGene00003924	pas-3	chrI	10921	0.456122	0.0332449	0.130163	0.660523	0.131617	0.684822
WBGene00003925	pas-4	chrI	5314.3	0.61077	0.00917728	0.0124888	0.975241	0.171836	0.627075
WBGene00003926	pas-5	chrI	15264.2	0.386095	0.163634	0.0587797	0.885719	0.109184	0.792799
WBGene00003927	pas-6	chrV	7289.8	0.384453	0.124071	-0.285842	0.305495	0.174009	0.61241
WBGene00003928	pas-7	chrII	4585.15	0.462405	0.0838782	-0.0618041	0.879107	0.0258643	0.9581
WBGene00003929	pat-2	chrIII	885.011	-0.597714	0.194285	0.123591	0.850746	-0.328048	0.569256
WBGene00003930	pat-3	chrIII	14681.8	-0.288852	0.131616	-0.0822123	0.752977	0.278296	0.209176
WBGene00003931	pat-4	chrIII	1141.27	-0.425686	0.0479741	0.0092061	0.979293	-0.368766	0.143419
WBGene00003932	pat-6	chrIV	1960.8	-0.603327	0.000137338	-0.186972	0.367828	-0.581756	0.00124102
WBGene00003933	pat-9	chrX	985.506	-0.757358	0.0160811	-0.144315	0.755481	-0.769849	0.0256901
WBGene00003934	pat-10	chrI	544.44	-0.0184406	0.979711	0.829776	0.109468	-0.136732	0.855315
WBGene00003936	pat-12	chrIII	862.466	0.0463663	0.881636	-0.201067	0.439147	0.448202	0.0583284
WBGene00003937	pax-1	chrV	60.6243	-0.457359	0.28494	0.348617	0.45064	-0.420668	0.38781
WBGene00003939	pax-3	chrII	604.038	-0.769948	3.58536e-05	-0.181093	0.477421	-0.785197	0.00017932
WBGene00003941	pbo-1	chrIII	36.7456	0.697435	0.0838192	1.10327	0.00331113	0.817314	0.0513969
WBGene00003943	pbo-4	chrX	46.3276	0.51717	0.189689	1.13167	0.000942791	-0.03984	0.954004
WBGene00003947	pbs-1	chrIV	8416.43	0.502616	0.00829104	-0.130551	0.626273	0.450852	0.0394725
WBGene00003948	pbs-2	chrI	6589.58	0.392868	0.0657956	-0.346063	0.132686	0.376811	0.123004
WBGene00003949	pbs-3	chrII	6194.28	-0.0399898	0.908612	-0.172547	0.574387	0.0419871	0.921439
WBGene00003950	pbs-4	chrI	7498.2	0.302135	0.277174	-0.140721	0.686412	0.148568	0.69269
WBGene00003951	pbs-5	chrI	8798.48	0.178172	0.538444	-0.370559	0.1553	0.345387	0.22862
WBGene00003952	pbs-6	chrIII	7262.68	0.209122	0.456108	-0.44716	0.0749231	0.25991	0.399753
WBGene00003953	pbs-7	chrI	12570.6	0.194601	0.509563	-0.0305583	0.940513	-0.0492248	0.909418
WBGene00003954	pcm-1	chrV	1678.62	-0.358591	0.0390396	-0.279458	0.143688	-0.258653	0.225333
WBGene00003955	pcn-1	chrIV	45192.5	0.210849	0.262734	-0.00439326	0.986956	0.45072	0.0139561
WBGene00003956	pcp-1	chrIII	16.0831	-0.340192	0.579553	0.657612	0.2353	-0.238131	0.732496
WBGene00003958	pcp-3	chrIV	28.8494	-0.435737	0.421473	0.237667	0.711085	-0.546883	0.318071
WBGene00003960	pcs-1	chrII	456.187	0.502725	0.00515117	0.177928	0.443809	0.0168764	0.962865
WBGene00003961	pct-1	chrIV	5519.56	0.145378	0.401765	-0.307385	0.0482135	0.368621	0.0226897
WBGene00003962	pdi-1	chrIII	19353.7	0.323329	0.0160278	-0.0959616	0.602049	0.145694	0.432282
WBGene00003963	pdi-2	chrX	66059.1	-0.319937	0.166755	-0.0843754	0.789815	-0.337294	0.196913
WBGene00003964	pdi-3	chrI	35284.3	0.160129	0.330998	-0.0828564	0.679938	0.393998	0.0112315
WBGene00003965	pdk-1	chrX	2401.41	0.0920439	0.697125	-0.246429	0.223366	0.66895	0.000198108
WBGene00003966	pdl-1	chrII	22.7943	0.745747	0.0877538	1.22948	0.00225233	-0.439399	0.434288
WBGene00003967	pdr-1	chrIII	2543.51	0.0152683	0.956608	-0.0270772	0.930115	-0.00884652	0.980288
WBGene00003968	peb-1	chrX	132.694	0.628412	0.116115	1.24536	0.000532471	0.571302	0.201547
WBGene00003969	pef-1	chrIII	27.3254	0.288018	0.631955	0.573283	0.287899	0.873949	0.0756727
WBGene00003970	pek-1	chrX	4203.32	-0.472866	0.00441473	-0.849253	3.60184e-08	-0.00117717	0.997155
WBGene00003975	pen-2	chrIII	1829.65	0.594153	0.0020271	0.0713331	0.814931	-0.0808466	0.809648
WBGene00003976	pes-1	chrIV	891.261	-0.061148	0.793532	-0.0753373	0.751935	-0.0950013	0.711817
WBGene00003978	pes-4	chrIII	580.503	-0.498035	0.0635276	0.109648	0.772929	-0.558134	0.0575993
WBGene00003979	pes-5	chrII	2014.06	-0.149021	0.421173	-0.272649	0.110193	0.109395	0.636049
WBGene00003980	pes-7	chrI	44.8748	0.314578	0.469834	0.594171	0.127975	0.308694	0.532934
WBGene00003981	pes-8	chrX	13.1227	0.462792	0.416427	0.374252	0.548452	0.232339	0.739125
WBGene00003982	pes-9	chrV	3701.66	-0.13542	0.675429	-0.453562	0.0855095	-0.0206553	0.964623
WBGene00003983	pes-10	chrII	2444.49	0.0189692	0.964258	0.165898	0.65613	-0.529034	0.0849843
WBGene00003986	mct-4	chrX	14.5259	0.516767	NA	1.5838	NA	0.220137	NA
WBGene00003989	pfn-1	chrI	3457.78	0.687023	9.09471e-05	-0.241615	0.284104	0.824553	1.81698e-05
WBGene00003990	pfn-2	chrX	681.933	0.310172	0.0423185	0.0010789	0.996131	0.455717	0.00462137
WBGene00003991	pfn-3	chrX	51.3362	0.38122	0.340577	1.04869	0.00133971	0.128658	0.821177
WBGene00003992	pgl-1	chrIV	7749.83	0.483959	0.0901674	-0.380322	0.227149	0.873336	0.00213855
WBGene00003993	pgl-2	chrIII	1591.05	-0.0395145	0.917429	-0.220285	0.490367	0.208605	0.558698
WBGene00003994	pgl-3	chrV	893.085	1.62936	1.66783e-18	0.671265	0.00200741	1.27794	2.27215e-09
WBGene00003995	pgp-1	chrIV	18.787	0.347581	0.519817	-0.0821382	0.908973	0.185455	0.783416
WBGene00003996	pgp-2	chrI	2018.51	-0.472661	0.000615551	-0.341319	0.0251676	-0.382451	0.0183914
WBGene00003997	pgp-3	chrX	17.2527	-0.250858	0.69225	0.32748	0.605294	-0.546024	0.334872
WBGene00003998	pgp-4	chrX	1560.49	0.269728	0.272193	0.139701	0.644353	0.0678808	0.856799
WBGene00004000	pgp-6	chrX	26.4596	0.228222	0.682521	0.217875	0.713304	0.140585	0.835585
WBGene00004004	pgp-10	chrX	222.957	0.532807	0.0568454	0.53105	0.0698331	-0.400969	0.244833
WBGene00004010	pha-1	chrIII	1570.78	-0.418448	0.0368717	-0.0377537	0.907386	0.00360428	0.992575
WBGene00004011	pha-2	chrX	42.3872	-0.462862	0.355339	0.703305	0.132966	-0.554591	0.284188
WBGene00004013	pha-4	chrV	2337.13	-0.63055	0.00921537	-0.0062185	0.987567	-0.658975	0.0141606
WBGene00004014	phb-1	chrI	1972.85	0.110476	0.613227	-0.028798	0.919406	0.138608	0.570419
WBGene00004015	phb-2	chrII	5777.04	0.280617	0.0443042	0.0246272	0.914293	0.379148	0.0111458
WBGene00004016	phf-5	chrIII	5305.09	-0.0695608	0.77456	-0.0828367	0.740472	0.0846636	0.761552
WBGene00004017	phg-1	chrII	18.3054	0.0857126	0.907333	1.34032	0.00565903	0.0167703	0.984499
WBGene00004024	php-3	chrIII	527.585	-0.823484	3.4879e-06	-0.28866	0.192504	-0.616023	0.00320519
WBGene00004025	phy-2	chrIV	801.175	-0.715658	0.0125561	0.351707	0.308423	-0.814035	0.00885533
WBGene00004027	pie-1	chrIII	3617.26	0.465322	0.103921	-0.355808	0.263295	0.739414	0.0109011
WBGene00004028	pif-1	chrI	1744.78	-0.381092	0.0358761	-0.21863	0.303711	-0.131945	0.618981
WBGene00004029	pik-1	chrIV	1368.16	-0.257939	0.114394	-0.182894	0.317187	0.0723468	0.771271
WBGene00004030	pin-2	chrIV	170.142	0.582064	0.0224511	0.358723	0.223476	0.0801121	0.857148
WBGene00004031	pis-1	chrIV	3321.62	-0.648766	0.00935099	-0.313471	0.30088	-0.369955	0.242735
WBGene00004032	pkc-1	chrV	2626.87	0.34198	0.0428977	-0.042313	0.872353	0.853703	1.9308e-07
WBGene00004033	pkc-2	chrX	30.4738	1.48999	5.67546e-05	1.13881	0.00478526	1.21161	0.00330732
WBGene00004034	pkc-3	chrII	5965.99	0.00370687	0.988095	-0.150571	0.421471	0.598266	0.000118119
WBGene00004036	plc-1	chrX	69.2443	0.646754	0.062405	0.657346	0.0684653	0.929623	0.00826715
WBGene00004037	plc-2	chrV	101.702	-0.666548	0.062657	-0.397321	0.336382	-0.82727	0.0287192
WBGene00004038	plc-3	chrII	579.353	-0.699857	2.70585e-06	-0.300374	0.0921714	-0.791665	2.28946e-06
WBGene00004039	plc-4	chrIV	1669.77	0.00594408	0.980198	-0.165184	0.389627	-0.179607	0.394951
WBGene00004040	pld-1	chrII	2729.64	0.0299798	0.930024	-0.476796	0.0445203	0.0827397	0.824463
WBGene00004042	plk-1	chrIII	14491.6	-0.176476	0.234324	-0.198443	0.193062	0.05025	0.823181
WBGene00004043	plk-2	chrI	1470.41	0.749086	8.5222e-07	0.0256511	0.929893	0.701929	4.91843e-05
WBGene00004044	plk-3	chrIV	293.528	-3.54182	6.16984e-58	-0.061297	0.854334	0.859397	6.44668e-05
WBGene00004045	pll-1	chrIII	96.4281	1.06154	0.00013278	0.412197	0.242958	1.03808	0.000734596
WBGene00004046	plp-1	chrIV	6752.05	0.0480166	0.805511	-0.0343845	0.873379	-0.17934	0.307812
WBGene00004047	plx-1	chrIV	5626.88	-0.343816	0.193369	-0.492342	0.0572367	0.30315	0.328506
WBGene00004048	plx-2	chrII	746.532	-0.403464	0.446461	0.237023	0.70472	-0.460905	0.407107
WBGene00004049	parp-1	chrI	740.3	0.0395672	0.920393	-0.400212	0.180676	0.339917	0.308578
WBGene00004050	parp-2	chrII	6684.69	0.167519	0.446616	-0.0936637	0.720313	0.216535	0.368715
WBGene00004051	parg-1	chrIV	3160.35	-0.0464051	0.792585	0.204099	0.13951	0.251302	0.0819754
WBGene00004053	tank-1	chrV	1539.51	0.0372273	0.914642	-0.352427	0.17352	0.68612	0.00467411
WBGene00004055	pmk-1	chrIV	2584.19	-0.482139	3.876e-05	-0.178642	0.224402	-0.284481	0.051244
WBGene00004056	pmk-2	chrIV	998.805	0.265774	0.238917	0.198416	0.428536	-0.219104	0.427132
WBGene00004057	pmk-3	chrIV	545.085	0.0318892	0.932474	0.39181	0.151331	-0.638978	0.017512
WBGene00004058	pmp-1	chrII	16.3453	0.473677	0.400702	0.159726	0.82532	0.143405	0.848091
WBGene00004059	pmp-2	chrII	847.781	-0.653254	0.000753651	-0.0376846	0.911524	-0.363285	0.139232
WBGene00004060	pmp-3	chrV	6798.77	-0.163679	0.447174	-0.259512	0.204089	0.275705	0.211337
WBGene00004061	pmp-4	chrIV	67.2364	-0.415308	0.263376	-0.156082	0.739737	-0.223607	0.643587
WBGene00004062	pmp-5	chrV	14.6036	-0.748275	0.133633	-0.181725	0.78966	-0.781874	0.128391
WBGene00004063	pmr-1	chrI	3918.4	-0.11641	0.659465	-0.403032	0.0598891	0.519617	0.0173042
WBGene00004064	pms-2	chrV	950.275	-0.317405	0.0294017	-0.208904	0.205376	-0.717879	1.01453e-06
WBGene00004068	pnk-1	chrI	2647.34	0.161512	0.549434	-0.0430029	0.90247	0.355213	0.173262
WBGene00004075	pod-1	chrIII	7143.46	0.0682194	0.824594	-0.470466	0.0347296	0.495982	0.0358399
WBGene00004076	pod-2	chrII	4712.47	-0.593806	0.171858	-0.326722	0.529803	-0.344626	0.525416
WBGene00004077	pop-1	chrI	5454.21	-0.280114	0.136006	0.0161495	0.956751	-0.0709747	0.806819
WBGene00004078	pos-1	chrV	37436.6	0.208341	0.358153	-0.231848	0.315873	0.587254	0.00455092
WBGene00004083	pph-1	chrV	53.9703	-0.950319	0.0053784	-0.258395	0.569755	-0.342154	0.462342
WBGene00004085	pph-4.1	chrIII	2497.95	0.0225134	0.918706	-0.0870119	0.672217	-0.200337	0.287144
WBGene00004086	pph-4.2	chrIII	5216.32	0.114138	0.768358	-0.58415	0.0481975	0.57842	0.0655463
WBGene00004087	ppk-1	chrI	4320.44	-0.0742004	0.765634	-0.144413	0.534228	0.515579	0.00737279
WBGene00004088	ppk-2	chrIII	1118.84	-0.291734	0.131542	-0.388768	0.0424237	-0.201355	0.409483
WBGene00004089	ppk-3	chrX	3585.36	0.37708	0.0600292	-0.215558	0.362531	0.80085	5.07712e-05
WBGene00004090	eif-2Bgamma	chrII	1977.93	0.062381	0.749785	0.0981032	0.610063	-0.29549	0.0730313
WBGene00004091	pps-1	chrIV	1189.96	-0.0420898	0.832138	0.0880878	0.636657	-0.316174	0.0411887
WBGene00004092	ppt-1	chrV	1040.92	-0.48522	0.00917077	0.043941	0.883844	-0.477201	0.0237031
WBGene00004093	ppw-1	chrI	695.095	0.31881	0.106395	-0.0446355	0.880718	0.725632	0.000138048
WBGene00004094	ppw-2	chrI	320.552	-0.0808969	0.836265	0.0235355	0.958737	0.833552	0.00261089
WBGene00004095	pqe-1	chrIII	13188.7	0.00669	0.979711	-0.15261	0.480156	0.286104	0.167575
WBGene00004096	pqm-1	chrII	76.6178	-0.398259	0.34536	0.466338	0.263582	-0.520608	0.239465
WBGene00004101	hgrs-1	chrIV	3338.01	0.261559	0.104066	-0.0516596	0.823692	0.152803	0.470513
[truncated: 9,631 more rows]

## Sheet: Table_S4_up-and_down-regulated_
cfp1_down	cfp1_down	cfp1_down	cfp1_down	cfp1_up	cfp1_up	cfp1_up	cfp1_up	set2_down	set2_down	set2_down	set2_down	set2_up	set2_up	set2_up	set2_up	sin3_down	sin3_down	sin3_down	sin3_down	sin3_up	sin3_up	sin3_up	sin3_up
id_gene	baseMean	Log2.FC	padj	id_gene	baseMean	Log2.FC	padj	id_gene	baseMean	Log2.FC	padj	id_gene	baseMean	Log2.FC	padj	id_gene	baseMean	Log2.FC	padj	id_gene	baseMean	Log2.FC	padj
WBGene00010212	243.874	-5.20046	2.05048e-98	WBGene00013694	1288.83	2.00814	6.79095e-48	WBGene00235158	4402.01	-2.61602	5.47529e-129	WBGene00013694	1288.83	2.79759	1.28907e-95	WBGene00010641	9623.99	-4.39788	3.16791e-97	WBGene00013694	1288.83	2.42041	5.50018e-58
WBGene00235158	4402.01	-1.98344	5.48485e-74	WBGene00020763	2795.25	1.75067	8.84253e-45	WBGene00010212	243.874	-3.1787	5.06179e-58	WBGene00016953	225.345	3.77711	1.0093e-60	WBGene00235158	4402.01	-2.15596	6.93568e-70	WBGene00020763	2795.25	2.03245	2.6153e-49
WBGene00012564	222.439	-3.1955	3.21832e-61	WBGene00016953	225.345	3.25531	2.64292e-44	WBGene00008447	8147.93	-1.94897	7.46713e-48	WBGene00020763	2795.25	1.93536	2.61797e-55	WBGene00001791	195.891	-3.27506	4.90166e-33	WBGene00008958	116.399	3.05733	6.03515e-27
WBGene00004044	293.528	-3.54182	6.16984e-58	WBGene00010756	120.798	2.56797	5.18059e-36	WBGene00010102	1629.35	-2.62172	1.55149e-47	WBGene00011440	636.03	1.30516	1.22282e-27	WBGene00020349	158.326	-3.44009	1.09658e-31	WBGene00011440	636.03	1.43695	6.25913e-27
WBGene00019881	858.8	-1.44655	9.84639e-36	WBGene00011276	3007.64	1.56142	5.42986e-34	WBGene00010100	2139.48	-2.68411	5.13856e-45	WBGene00044760	201.786	2.41873	4.82965e-25	WBGene00010407	573.741	-2.29748	1.03434e-29	WBGene00001481	421.572	1.94307	3.75099e-21
WBGene00011236	125.252	-3.14471	1.16437e-30	WBGene00011440	636.03	1.42517	1.35499e-32	WBGene00013816	1885.14	-2.14061	1.76708e-44	WBGene00021343	147.857	1.84647	2.06087e-22	WBGene00008447	8147.93	-1.66336	1.00056e-27	WBGene00019576	365.822	2.14183	4.54618e-20
WBGene00018902	615.293	-2.62873	3.1644e-30	WBGene00044760	201.786	2.72045	1.2145e-31	WBGene00012564	222.439	-2.42987	2.25977e-41	WBGene00018990	74.4913	2.43111	1.69957e-19	WBGene00012431	1074.39	-2.52918	1.87552e-26	WBGene00002073	3294.68	1.60535	2.31969e-19
WBGene00008447	8147.93	-1.48609	1.40085e-27	WBGene00009701	2902.29	1.39701	5.52739e-28	WBGene00000547	1004.96	-1.57336	1.7804e-39	WBGene00050944	684.272	1.11526	2.5716e-19	WBGene00021607	3123.29	-2.06773	1.4568e-25	WBGene00001335	960.545	1.22108	4.048e-19
WBGene00006066	1131.45	-1.33146	2.87698e-25	WBGene00010264	1152.24	1.2581	1.78993e-26	WBGene00018335	788.629	-2.50895	1.31998e-33	WBGene00000639	212.52	1.86207	5.27015e-19	WBGene00001906	1320.42	-1.85042	1.87019e-23	WBGene00016102	1158.07	1.19915	2.71834e-18
WBGene00009924	3565.17	-1.52593	4.15502e-24	WBGene00008958	116.399	2.78326	2.2236e-25	WBGene00017942	628.161	-2.25766	1.56931e-32	WBGene00011679	1056.97	0.986765	2.52099e-17	WBGene00007299	282.593	-2.47309	8.2133e-22	WBGene00015577	595.908	1.57126	3.54109e-18
WBGene00010197	4415.09	-1.78918	4.66157e-24	WBGene00021870	296.004	2.07901	2.91194e-25	WBGene00010507	492.764	-2.09433	8.5715e-31	WBGene00008958	116.399	2.24948	2.40917e-16	WBGene00021605	2864.49	-1.90754	8.41102e-19	WBGene00012624	209.826	1.95292	4.93199e-18
WBGene00018669	41.5891	-3.24256	9.77223e-24	WBGene00020861	339.644	1.66548	2.16764e-23	WBGene00017930	841.593	-1.7513	2.96348e-30	WBGene00001335	960.545	0.992752	9.99024e-16	WBGene00013779	1591.65	-1.74565	4.93199e-18	WBGene00001606	858.817	1.65759	1.35137e-17
WBGene00015853	549.638	-1.70214	5.57229e-21	WBGene00009412	365.751	2.05403	7.41947e-23	WBGene00021607	3123.29	-1.99729	1.27779e-29	WBGene00000562	508.689	1.6665	4.68211e-14	WBGene00007779	1209.88	-1.79514	2.94822e-17	WBGene00003865	12097.9	1.44359	2.63981e-17
WBGene00018901	77.643	-2.7829	1.11007e-20	WBGene00003865	12097.9	1.4703	2.44502e-22	WBGene00013779	1591.65	-1.9944	1.87595e-29	WBGene00016102	1158.07	0.940643	5.75666e-14	WBGene00017074	745.188	-1.57546	5.20524e-17	WBGene00011028	229.136	2.05578	7.14687e-16
WBGene00018659	491.33	-1.9936	5.26828e-20	WBGene00050944	684.272	1.19399	5.28935e-22	WBGene00018690	656.664	-1.59172	3.37992e-27	WBGene00019368	50.7201	2.43969	9.90688e-14	WBGene00022751	42.4728	-3.25157	6.06057e-17	WBGene00012492	2554.05	1.34402	7.14687e-16
WBGene00020556	615.94	-1.29631	1.78163e-19	WBGene00002073	3294.68	1.49858	6.03046e-21	WBGene00020101	1254.99	-1.39208	5.71552e-23	WBGene00018717	572.194	1.22664	1.00119e-13	WBGene00018099	346.614	-1.87703	1.97895e-16	WBGene00009701	2902.29	1.16387	1.82662e-15
WBGene00019139	167.515	-2.35609	4.85531e-19	WBGene00008170	2184.12	1.50353	6.03046e-21	WBGene00022751	42.4728	-3.50677	6.79111e-22	WBGene00009908	296.147	1.77049	1.02573e-13	WBGene00004477	14526.2	-1.05746	3.63283e-15	WBGene00021055	97.814	2.3468	3.9403e-15
WBGene00010507	492.764	-1.63489	8.98317e-19	WBGene00010972	56.2632	2.91792	2.89375e-20	WBGene00021605	2864.49	-1.84684	7.68673e-22	WBGene00002243	162.283	1.95014	1.88235e-13	WBGene00020382	3699.3	-1.00396	3.63283e-15	WBGene00010053	1590.46	1.06949	1.03342e-14
WBGene00013030	1434.6	-1.68782	2.28126e-18	WBGene00007573	751.287	1.38743	1.78163e-19	WBGene00045382	171.416	-1.94695	6.09883e-20	WBGene00007849	162.741	1.69353	2.26938e-13	WBGene00022245	508.077	-1.42691	5.17282e-15	WBGene00015083	447.125	1.61544	3.20547e-14
WBGene00000207	3927.02	-1.02397	4.30355e-18	WBGene00015236	147.649	2.02986	2.50514e-19	WBGene00013030	1434.6	-1.71937	4.27196e-19	WBGene00019576	365.822	1.59367	2.67966e-13	WBGene00010507	492.764	-1.612	1.30955e-14	WBGene00011276	3007.64	1.12824	4.19825e-14
WBGene00012538	869.077	-1.39762	4.67536e-18	WBGene00021093	1436.31	1.15855	3.24091e-19	WBGene00015504	809.837	-1.40642	4.95279e-19	WBGene00006894	424.774	2.01794	6.01428e-13	WBGene00001395	720.093	-1.08789	6.95979e-14	WBGene00016273	59.6533	2.43686	4.48153e-14
WBGene00018424	1590.26	-1.53686	8.53933e-18	WBGene00007779	1209.88	1.62908	4.87396e-19	WBGene00012290	934.962	-1.68129	5.27015e-19	WBGene00006195	242.82	1.25425	1.14742e-12	WBGene00012538	869.077	-1.37143	7.35839e-14	WBGene00009412	365.751	1.77102	6.27489e-14
WBGene00019142	105.131	-1.94505	1.05488e-16	WBGene00020408	2779.79	1.05294	5.6566e-19	WBGene00269431	620.298	-2.16206	1.00269e-18	WBGene00017991	65.4426	2.20947	1.29929e-12	WBGene00012867	612.86	-1.55037	1.48029e-13	WBGene00006623	228.096	1.40269	7.35839e-14
WBGene00020349	158.326	-2.07449	1.3489e-16	WBGene00003994	893.085	1.62936	1.66783e-18	WBGene00019400	5742.11	-0.921158	2.999e-17	WBGene00021984	30.1994	2.52301	3.14439e-12	WBGene00013290	32.9951	-2.86892	3.01722e-13	WBGene00021876	177.424	1.74656	1.5386e-13
WBGene00012100	298.557	-1.54966	2.50732e-16	WBGene00018010	367.958	1.32055	9.97193e-18	WBGene00011236	125.252	-2.20085	1.11396e-16	WBGene00015236	147.649	1.59623	8.64617e-12	WBGene00012781	14.9551	-2.95574	1.13278e-12	WBGene00005832	19.9105	3.0741	1.84334e-13
WBGene00021939	241.717	-1.67658	6.0382e-16	WBGene00011949	36.7226	2.90609	2.02165e-17	WBGene00206507	570.943	-1.29849	2.47972e-16	WBGene00003877	38.4484	2.51297	1.41551e-11	WBGene00017942	628.161	-1.56231	1.18914e-12	WBGene00021093	1436.31	1.08029	2.16211e-13
WBGene00010102	1629.35	-1.51142	7.59419e-16	WBGene00008014	67.5119	2.3274	3.38829e-17	WBGene00007960	190.988	-1.40663	5.44119e-15	WBGene00001386	51.3339	2.22759	2.73713e-11	WBGene00010212	243.874	-1.57099	1.4223e-12	WBGene00010163	222.495	1.72529	2.2124e-13
WBGene00021375	430.676	-1.34126	1.04791e-15	WBGene00009222	281.694	1.38821	3.38829e-17	WBGene00021375	430.676	-1.29759	8.68397e-15	WBGene00010163	222.495	1.43562	4.52382e-11	WBGene00010485	187.552	-2.96353	1.4223e-12	WBGene00010483	357.533	1.47045	3.55042e-13
WBGene00021607	3123.29	-1.45288	1.23174e-15	WBGene00016102	1158.07	1.0378	4.16342e-17	WBGene00018712	139.699	-2.05176	2.49449e-13	WBGene00000057	42.3398	2.15177	4.57231e-11	WBGene00013816	1885.14	-1.27094	1.4223e-12	WBGene00044760	201.786	1.93561	3.6305e-13
WBGene00013325	581.556	-1.25054	1.66272e-15	WBGene00010794	5403.47	1.06173	5.1656e-17	WBGene00012565	1584.4	-1.19728	2.57572e-13	WBGene00011028	229.136	1.57372	5.26822e-11	WBGene00021375	430.676	-1.33806	2.19437e-12	WBGene00018615	163.529	1.74502	4.50309e-13
WBGene00013816	1885.14	-1.26073	1.85537e-15	WBGene00001335	960.545	1.02989	6.26887e-17	WBGene00185118	399.283	-1.52844	6.70586e-13	WBGene00008014	67.5119	1.8689	6.6761e-11	WBGene00010227	668.566	-1.55647	2.56535e-12	WBGene00022508	1084.62	1.43231	6.35102e-13
WBGene00010100	2139.48	-1.5711	1.89795e-15	WBGene00007489	67.8389	2.33707	8.73965e-17	WBGene00018688	204.815	-1.90133	8.6234e-13	WBGene00000728	122.857	1.41971	6.96927e-11	WBGene00006508	521.227	-1.71863	3.2186e-12	WBGene00050944	684.272	1.01715	9.81323e-13
WBGene00017698	737.119	-1.11591	4.45469e-15	WBGene00012624	209.826	1.68148	4.90357e-16	WBGene00004447	6663.08	-0.759522	1.66064e-12	WBGene00006084	40.1209	2.24145	3.24428e-10	WBGene00006728	10362.1	-0.835369	3.2186e-12	WBGene00020861	339.644	1.35292	1.85632e-12
WBGene00019723	456.443	-1.49545	4.58349e-15	WBGene00000562	508.689	1.76921	5.58399e-16	WBGene00014179	114.089	-2.01859	6.18415e-12	WBGene00019154	64.9153	2.54235	3.68962e-10	WBGene00020140	154.158	-2.9065	6.35561e-12	WBGene00020652	405.984	1.20615	2.46366e-12
WBGene00018667	56.3271	-2.32031	2.33305e-14	WBGene00009908	296.147	1.90299	5.75763e-16	WBGene00019783	91.6334	-2.56566	6.84195e-12	WBGene00020861	339.644	1.10211	5.05504e-10	WBGene00022031	502.028	-1.07256	7.42304e-12	WBGene00000465	1882.41	1.5995	3.2186e-12
WBGene00016561	666.502	-1.08027	2.53926e-14	WBGene00019664	2152.66	0.872693	7.52491e-16	WBGene00004782	7214.47	-1.44215	1.85028e-11	WBGene00001819	189.673	1.28393	7.39914e-10	WBGene00010100	2139.48	-1.52552	7.56687e-12	WBGene00001543	61.9313	2.0214	3.75178e-12
WBGene00000547	1004.96	-0.94159	2.59757e-14	WBGene00021461	96.2962	1.96133	1.00478e-15	WBGene00004442	4184.76	-0.810645	2.73713e-11	WBGene00010157	70.5208	1.77097	7.90923e-10	WBGene00004417	14756.1	-0.770006	9.391e-12	WBGene00011268	1458.1	1.17908	5.40115e-12
WBGene00022751	42.4728	-2.70121	1.2213e-13	WBGene00022817	856.764	1.07212	1.69069e-15	WBGene00012781	14.9551	-2.77402	2.73713e-11	WBGene00008582	67.0151	2.087	1.00979e-09	WBGene00006725	3162.4	-0.812179	1.129e-11	WBGene00003229	15744.7	1.10004	7.42304e-12
WBGene00012781	14.9551	-3.03583	1.57009e-13	WBGene00001606	858.817	1.39475	2.23662e-15	WBGene00020414	30.1676	-2.67518	2.74124e-11	WBGene00016477	45.0638	2.04336	1.19843e-09	WBGene00022042	16249.8	-0.95876	1.15644e-11	WBGene00016823	1348.2	1.48512	1.07229e-11
WBGene00015814	1424.44	-1.06421	2.02475e-13	WBGene00010163	222.495	1.67837	2.55201e-15	WBGene00000672	253.816	-1.88895	4.20877e-11	WBGene00003579	160.628	1.20712	1.7432e-09	WBGene00016432	1626.12	-0.874951	1.27569e-11	WBGene00011505	216.865	1.40029	1.4355e-11
WBGene00009453	1322.49	-1.12274	1.00297e-12	WBGene00022175	96.2544	1.87426	3.19479e-15	WBGene00012607	216.076	-1.76623	6.61744e-11	WBGene00017122	113.197	1.61078	2.14041e-09	WBGene00020414	30.1676	-2.79503	1.42315e-11	WBGene00018837	710.55	1.10007	1.75039e-11
WBGene00016321	1347.75	-1.37284	2.16314e-12	WBGene00022236	109.356	2.02706	3.19479e-15	WBGene00018099	346.614	-1.30219	3.22523e-10	WBGene00004249	24.1425	2.19984	2.53481e-09	WBGene00004442	4184.76	-0.914945	1.46039e-11	WBGene00022175	96.2544	1.77206	1.9874e-11
WBGene00003038	1084.03	-0.956752	2.73538e-12	WBGene00011028	229.136	1.83297	3.99733e-15	WBGene00018203	1143.43	-1.1941	4.44327e-10	WBGene00008579	185.734	1.41919	2.68428e-09	WBGene00006738	427.479	-1.2646	2.41356e-11	WBGene00013672	119.388	1.71813	2.936e-11
WBGene00019400	5742.11	-0.765982	4.93075e-12	WBGene00000296	122.738	1.98887	5.56951e-15	WBGene00019142	105.131	-1.44306	4.48408e-10	WBGene00011676	39.4726	2.0124	3.28736e-09	WBGene00021395	227.732	-1.42434	3.96424e-11	WBGene00016143	2886.53	0.966048	3.18578e-11
WBGene00019219	1058.48	-0.951983	5.76396e-12	WBGene00021928	81.9461	2.18761	1.21587e-14	WBGene00015853	549.638	-1.16529	4.63841e-10	WBGene00009412	365.751	1.29217	7.01996e-09	WBGene00019723	456.443	-1.43124	4.17015e-11	WBGene00011884	4156.12	0.923651	3.41656e-11
WBGene00013765	1027.06	-1.03839	8.12101e-12	WBGene00020473	126.465	1.75574	1.75695e-14	WBGene00017934	1424.89	-1.11597	5.66692e-10	WBGene00018340	33.6217	2.0458	7.76831e-09	WBGene00007099	1005.32	-1.53687	4.59757e-11	WBGene00022564	298.789	1.38618	4.10505e-11
WBGene00002216	341.7	-1.26185	1.18107e-11	WBGene00000474	5549.99	1.15042	3.24709e-14	WBGene00004476	15040.2	-0.712796	7.86787e-10	WBGene00012822	59.1367	1.73606	9.48625e-09	WBGene00001150	513.113	-1.67414	5.15668e-11	WBGene00019905	1689.91	1.1571	7.70248e-11
WBGene00195070	26.2438	-2.46347	1.20747e-11	WBGene00016477	45.0638	2.45336	3.32403e-14	WBGene00021189	184.347	-1.50854	8.90525e-10	WBGene00007791	166.407	1.40863	1.23104e-08	WBGene00004492	18075.2	-1.04914	6.72117e-11	WBGene00018717	572.194	1.19144	1.37569e-10
WBGene00020315	762.783	-1.07772	1.78482e-11	WBGene00006195	242.82	1.32384	3.47976e-14	WBGene00020058	121.049	-2.19148	9.88734e-10	WBGene00000296	122.738	1.50297	2.2153e-08	WBGene00015096	980.839	-1.03206	6.72117e-11	WBGene00017532	708.119	1.36351	1.51291e-10
WBGene00008669	1026.87	-0.873845	2.30405e-11	WBGene00004969	470.797	1.18836	4.58925e-14	WBGene00021019	577.583	-1.17855	1.12426e-09	WBGene00006675	75.6574	1.59888	2.82937e-08	WBGene00010102	1629.35	-1.38425	7.72459e-11	WBGene00000639	212.52	1.5232	2.01911e-10
WBGene00003235	486.244	-0.98466	3.09997e-11	WBGene00007849	162.741	1.72099	6.80266e-14	WBGene00004483	9301.63	-0.629163	1.23199e-09	WBGene00021288	135.335	1.44798	2.84049e-08	WBGene00001905	322.361	-1.78437	1.09552e-10	WBGene00012930	1522.95	1.08741	2.1718e-10
WBGene00018660	32.9226	-2.29579	3.6739e-11	WBGene00000639	212.52	1.60083	6.90889e-14	WBGene00018669	41.5891	-1.78935	1.65812e-09	WBGene00018984	33.2769	1.88634	3.02953e-08	WBGene00021515	409.309	-1.16465	1.09713e-10	WBGene00021633	97.1794	1.55209	2.37461e-10
WBGene00017930	841.593	-1.05435	3.92987e-11	WBGene00011679	1056.97	0.882919	7.21249e-14	WBGene00019703	2639.72	-0.667524	3.28736e-09	WBGene00016133	156.073	1.66446	3.46633e-08	WBGene00001646	566.916	-1.01326	1.4364e-10	WBGene00017530	138.946	1.49026	2.37659e-10
WBGene00017769	1064.06	-0.963021	6.3787e-11	WBGene00010053	1590.46	0.921779	9.50406e-14	WBGene00017207	539.94	-0.837906	3.54009e-09	WBGene00004854	356.073	1.05549	4.9213e-08	WBGene00004472	18514.4	-0.811501	1.63256e-10	WBGene00007969	1755.33	0.966509	2.47815e-10
WBGene00013348	47.9105	-2.01003	1.10716e-10	WBGene00000728	122.857	1.55965	3.24394e-13	WBGene00011387	60.1488	-1.66563	4.29162e-09	WBGene00018943	125.666	1.65227	6.11105e-08	WBGene00018135	105.724	-2.23671	1.78641e-10	WBGene00002143	1160.5	0.990446	2.69377e-10
WBGene00014000	752.727	-0.967443	1.21158e-10	WBGene00001386	51.3339	2.37561	5.61006e-13	WBGene00077531	1185.15	-1.37683	5.41411e-09	WBGene00007347	43.8128	1.71353	7.64207e-08	WBGene00044762	835.636	-1.05058	1.87867e-10	WBGene00008780	4859.53	1.01093	3.07251e-10
WBGene00020382	3699.3	-0.743156	1.21158e-10	WBGene00012989	39.8898	2.33428	8.5728e-13	WBGene00016440	29.1078	-2.2363	5.46998e-09	WBGene00008068	50.2547	1.59564	8.20897e-08	WBGene00009946	1028.76	-1.19705	2.66366e-10	WBGene00000518	64.3095	2.24932	3.18859e-10
WBGene00008504	543.503	-0.883626	1.49182e-10	WBGene00000473	10977	1.05992	1.02932e-12	WBGene00004436	12059.6	-0.657074	5.59501e-09	WBGene00010972	56.2632	1.8358	8.39724e-08	WBGene00008508	14.162	-2.6491	3.28775e-10	WBGene00022519	83.276	1.85846	3.32797e-10
WBGene00017143	7939.85	-0.686284	1.99649e-10	WBGene00003783	530.216	1.32835	1.62697e-12	WBGene00000097	1383.58	-0.855973	6.28402e-09	WBGene00000903	29.5639	2.13432	9.24053e-08	WBGene00019651	459.649	-1.31925	4.3815e-10	WBGene00007965	794.089	1.13645	4.06566e-10
WBGene00008508	14.162	-2.67527	2.27424e-10	WBGene00006750	223.935	1.38066	2.53507e-12	WBGene00044258	54.139	-1.72739	6.28402e-09	WBGene00007261	314.075	0.881237	1.06481e-07	WBGene00010383	421.367	-1.04382	4.70508e-10	WBGene00011352	1260.34	1.84735	4.77535e-10
WBGene00004344	234.89	-1.12276	2.30502e-10	WBGene00007916	51.7453	2.10183	3.58312e-12	WBGene00010874	91.1047	-2.17106	8.72713e-09	WBGene00008260	26.3292	2.10374	1.18486e-07	WBGene00018465	95.0434	-1.93168	5.79712e-10	WBGene00022124	1084.99	1.24054	4.77535e-10
WBGene00008564	648.863	-1.21026	2.36159e-10	WBGene00012208	2173.66	0.92662	3.84342e-12	WBGene00008944	156.78	-1.85419	9.24798e-09	WBGene00001694	53.133	1.56074	1.43776e-07	WBGene00004427	8479.06	-0.863967	7.68449e-10	WBGene00015102	2938.26	1.50074	5.4156e-10
WBGene00015096	980.839	-0.888684	2.44032e-10	WBGene00002194	67.5501	2.23486	4.00453e-12	WBGene00006725	3162.4	-0.626709	9.41022e-09	WBGene00021125	49.1452	1.82488	1.62937e-07	WBGene00018712	139.699	-1.90463	1.08474e-09	WBGene00017422	314.456	1.22099	6.29499e-10
WBGene00012324	1129.1	-1.03784	2.52955e-10	WBGene00012671	62.7503	1.88763	4.29693e-12	WBGene00004417	14756.1	-0.594694	9.58032e-09	WBGene00009016	69.113	1.55343	1.91754e-07	WBGene00011859	821.268	-0.915818	1.26554e-09	WBGene00017061	49.4419	2.12492	7.68449e-10
WBGene00020389	4829.39	-0.656557	2.94789e-10	WBGene00018717	572.194	1.14379	5.18179e-12	WBGene00004418	19474.8	-0.602155	1.00922e-08	WBGene00020009	62.2359	1.75254	1.9342e-07	WBGene00185098	164.835	-1.43644	2.25534e-09	WBGene00004178	6534.36	1.02568	1.10166e-09
WBGene00021605	2864.49	-1.24599	4.70472e-10	WBGene00020855	292.785	1.50471	6.95085e-12	WBGene00020389	4829.39	-0.607758	1.13124e-08	WBGene00021870	296.004	1.13562	2.21722e-07	WBGene00013765	1027.06	-1.03085	2.37972e-09	WBGene00011435	230.601	1.48901	1.23363e-09
WBGene00019918	3013.45	-0.700835	5.52926e-10	WBGene00022508	1084.62	1.23472	6.96329e-12	WBGene00000899	2333.14	-1.06293	1.23104e-08	WBGene00020134	194.35	1.52893	2.2311e-07	WBGene00004447	6663.08	-0.722973	3.35079e-09	WBGene00019274	911.6	0.804695	1.26554e-09
WBGene00021515	409.309	-0.985942	6.68134e-10	WBGene00006376	825.779	1.23829	7.92166e-12	WBGene00012452	48.537	-1.65888	1.30015e-08	WBGene00012989	39.8898	1.78777	2.29341e-07	WBGene00020480	2100.94	-0.887545	3.39815e-09	WBGene00009705	22.1364	2.50599	1.40869e-09
WBGene00000118	756.853	-1.03941	8.27852e-10	WBGene00022145	210.46	1.68023	9.142e-12	WBGene00012812	115.422	-2.08211	1.33251e-08	WBGene00006741	13.748	2.26934	2.63693e-07	WBGene00011236	125.252	-1.76845	3.65937e-09	WBGene00000041	6902.09	1.02375	1.51868e-09
WBGene00021830	1618.63	-0.820746	9.57904e-10	WBGene00015591	1564.22	1.27315	1.10325e-11	WBGene00022101	252.911	-1.0461	2.60425e-08	WBGene00008964	59.8	1.57967	2.72052e-07	WBGene00004117	7453.6	-1.09481	4.23758e-09	WBGene00020473	126.465	1.55742	1.61692e-09
WBGene00018690	656.664	-0.941376	9.99187e-10	WBGene00015038	118.992	1.85493	1.49174e-11	WBGene00007863	114.492	-1.39323	2.84049e-08	WBGene00019520	42.266	2.1777	3.9826e-07	WBGene00004426	8470.29	-0.70928	4.97743e-09	WBGene00009908	296.147	1.60494	1.62064e-09
WBGene00011475	4583.24	-0.855585	1.0606e-09	WBGene00022564	298.789	1.27372	1.86219e-11	WBGene00016486	772.874	-1.15889	2.84086e-08	WBGene00009983	28.7729	2.23495	4.41176e-07	WBGene00001935	316.647	-1.51469	5.06949e-09	WBGene00003582	5102.9	0.942304	1.85347e-09
WBGene00011559	678.001	-0.862842	1.38612e-09	WBGene00010157	70.5208	1.8922	2.41472e-11	WBGene00013290	32.9951	-2.06603	3.12558e-08	WBGene00000950	38.1763	1.79762	6.17286e-07	WBGene00012564	222.439	-1.21546	5.18803e-09	WBGene00020855	292.785	1.46658	2.21931e-09
WBGene00016294	509.179	-0.843164	1.76365e-09	WBGene00008165	3799.08	0.732267	2.89611e-11	WBGene00003970	4203.32	-0.849253	3.60184e-08	WBGene00011107	19.1364	2.21122	6.76007e-07	WBGene00004428	9569.28	-0.785565	5.37428e-09	WBGene00003994	893.085	1.27794	2.27215e-09
WBGene00012565	1584.4	-0.994892	2.24206e-09	WBGene00019461	67.3321	1.78213	3.1509e-11	WBGene00012813	6788.38	-1.43029	3.73391e-08	WBGene00013651	139.915	1.39617	1.029e-06	WBGene00013325	581.556	-1.05353	5.96564e-09	WBGene00007167	8679.51	0.825262	2.31896e-09
WBGene00013779	1591.65	-1.10866	3.21445e-09	WBGene00011529	5564.45	0.856086	4.21129e-11	WBGene00005191	72.9205	-1.85437	3.99697e-08	WBGene00012476	407.221	0.742772	1.13421e-06	WBGene00008348	302.192	-1.14517	6.35813e-09	WBGene00013380	1063.5	0.952925	2.94515e-09
WBGene00013983	3162.23	-0.653619	3.38128e-09	WBGene00012492	2554.05	0.998023	5.80916e-11	WBGene00086555	625.097	-0.830139	3.99697e-08	WBGene00007717	22.6115	1.96334	1.31132e-06	WBGene00001948	880.529	-0.971509	6.62044e-09	WBGene00007853	96.5026	1.60621	2.9572e-09
WBGene00016595	259.748	-1.08894	4.93055e-09	WBGene00000465	1882.41	1.3532	1.00359e-10	WBGene00004429	8092.49	-0.609916	4.74375e-08	WBGene00015753	15.617	2.03062	1.31465e-06	WBGene00021113	15.0116	-2.46574	6.81208e-09	WBGene00019006	1627.9	0.98505	3.29292e-09
WBGene00003558	87.7007	-1.32712	7.67763e-09	WBGene00011435	230.601	1.42798	1.1946e-10	WBGene00004477	14526.2	-0.686622	5.11987e-08	WBGene00001461	31.1605	1.91247	1.50906e-06	WBGene00021579	19.2304	-2.41061	1.06838e-08	WBGene00010080	1080.2	0.916036	3.51753e-09
WBGene00013650	753.61	-0.840489	7.79013e-09	WBGene00021288	135.335	1.63179	1.21613e-10	WBGene00009824	250.808	-1.55378	5.49681e-08	WBGene00021370	397.193	0.719339	1.55415e-06	WBGene00016341	264.059	-1.24243	1.16937e-08	WBGene00017331	66.7597	2.02812	3.82237e-09
WBGene00001688	1070.43	-0.70736	9.30379e-09	WBGene00010269	448.551	1.22485	1.49182e-10	WBGene00020361	1214.39	-0.698872	5.63379e-08	WBGene00001555	53.9159	1.40601	1.64587e-06	WBGene00001934	586.636	-1.57189	1.57369e-08	WBGene00194714	45.5367	2.00973	3.90164e-09
WBGene00001577	1352.93	-0.83923	1.67975e-08	WBGene00017331	66.7597	2.01871	2.42082e-10	WBGene00006740	155.935	-1.08275	6.33111e-08	WBGene00010269	448.551	0.957225	2.08457e-06	WBGene00020389	4829.39	-0.669246	1.58403e-08	WBGene00003630	509.791	0.882338	4.02555e-09
WBGene00013290	32.9951	-2.10074	1.73922e-08	WBGene00018943	125.666	1.8709	2.60072e-10	WBGene00018385	108.291	-1.86016	6.76126e-08	WBGene00010059	131.929	1.50604	2.47054e-06	WBGene00019620	4667.17	-0.678046	1.95791e-08	WBGene00012845	1473.86	0.904261	5.5192e-09
WBGene00007744	161.501	-1.15681	2.20652e-08	WBGene00016435	777.614	1.05796	2.9471e-10	WBGene00022590	36.8808	-1.79162	7.88644e-08	WBGene00010835	24.5899	2.10766	2.48899e-06	WBGene00004429	8092.49	-0.690589	2.10832e-08	WBGene00000728	122.857	1.40538	6.18101e-09
WBGene00018073	380.682	-1.69811	2.33747e-08	WBGene00008592	61.1697	1.98244	3.47769e-10	WBGene00021113	15.0116	-2.3475	8.82447e-08	WBGene00006981	85.2419	1.39349	2.67537e-06	WBGene00021104	424.941	-1.05724	2.10832e-08	WBGene00021870	296.004	1.36193	6.66741e-09
WBGene00007099	1005.32	-1.19394	2.4423e-08	WBGene00021035	2032.69	1.12826	3.94172e-10	WBGene00015873	27.0461	-2.14246	9.64097e-08	WBGene00009543	38.0322	1.67867	2.88008e-06	WBGene00004478	15728.1	-0.917511	2.12536e-08	WBGene00010259	2002.25	0.95818	8.53919e-09
WBGene00019819	3746.1	-0.902607	2.65172e-08	WBGene00018837	710.55	0.924736	4.53443e-10	WBGene00019983	4152.56	-0.6817	9.88184e-08	WBGene00000214	19.2668	2.03651	3.20666e-06	WBGene00009743	1397.11	-1.22678	2.38963e-08	WBGene00007297	2299.19	0.990791	9.97896e-09
WBGene00018146	875.766	-0.908964	3.02987e-08	WBGene00006084	40.1209	2.20866	5.01524e-10	WBGene00021704	117.664	-1.43602	1.10348e-07	WBGene00018703	1913.16	0.570375	3.30987e-06	WBGene00021715	1153.29	-0.794166	2.66915e-08	WBGene00000296	122.738	1.65004	1.06191e-08
WBGene00007863	114.492	-1.38808	3.27384e-08	WBGene00006675	75.6574	1.74714	5.31751e-10	WBGene00022335	286.403	-0.939054	1.11728e-07	WBGene00012946	184.256	1.06455	3.44595e-06	WBGene00003657	527.377	-1.1063	3.11001e-08	WBGene00001320	8601.44	0.984093	1.10278e-08
WBGene00020635	20.7273	-2.2608	3.29451e-08	WBGene00022519	83.276	1.70341	5.52511e-10	WBGene00020391	3733.68	-0.9692	1.63068e-07	WBGene00001468	20.5305	1.85356	3.57386e-06	WBGene00004424	29870.7	-0.828326	3.27747e-08	WBGene00004374	637.831	1.54016	1.44916e-08
WBGene00016578	1714.12	-0.774449	3.40888e-08	WBGene00001137	6479.16	1.16078	7.12717e-10	WBGene00008799	60.4659	-1.89743	1.73024e-07	WBGene00011104	27.0767	1.86763	4.23321e-06	WBGene00012179	2901.92	-0.776816	3.27747e-08	WBGene00011376	1625.41	0.89729	1.92601e-08
WBGene00007236	527.806	-0.805189	3.56037e-08	WBGene00021635	83.1603	1.62426	7.12717e-10	WBGene00021939	241.717	-1.10787	1.7747e-07	WBGene00020774	103.97	1.46059	4.23321e-06	WBGene00001933	275.142	-1.3548	3.51266e-08	WBGene00007773	649.234	1.41386	1.95608e-08
WBGene00020414	30.1676	-2.23453	3.90218e-08	WBGene00010080	1080.2	0.850545	8.2835e-10	WBGene00013542	150.999	-1.39094	2.05717e-07	WBGene00006572	578.516	1.05205	4.8806e-06	WBGene00019921	733.287	-0.929865	3.97826e-08	WBGene00010353	1294.87	1.05151	1.9789e-08
WBGene00003657	527.377	-0.974659	4.95657e-08	WBGene00008579	185.734	1.44696	8.61774e-10	WBGene00044066	2821.57	-0.84087	2.29289e-07	WBGene00021928	81.9461	1.4147	5.01895e-06	WBGene00001909	733.053	-1.08586	4.11918e-08	WBGene00007580	1678.21	1.16652	2.03384e-08
WBGene00013100	1802.27	-0.94262	5.22661e-08	WBGene00011624	501.4	1.5429	9.68222e-10	WBGene00004495	4103.43	-0.6176	2.33182e-07	WBGene00018713	266.109	0.900251	5.59746e-06	WBGene00011144	989.247	-1.02239	4.27089e-08	WBGene00013207	53.9099	1.94354	2.05421e-08
WBGene00044213	13.1203	-2.28987	5.31905e-08	WBGene00004241	3031.87	0.860377	1.06857e-09	WBGene00004428	9569.28	-0.637798	2.52395e-07	WBGene00006914	33.8773	2.00112	5.66664e-06	WBGene00011291	342.759	-1.16102	5.18927e-08	WBGene00022697	6212.46	0.691838	2.0706e-08
WBGene00016345	240.321	-1.03787	5.78046e-08	WBGene00016400	3126.94	0.748071	1.14574e-09	WBGene00008508	14.162	-2.24386	2.53e-07	WBGene00015391	2806.99	0.731563	6.19141e-06	WBGene00012139	627.632	-1.14203	5.1983e-08	WBGene00021035	2032.69	1.13528	2.10832e-08
WBGene00021377	1117.31	-0.708776	7.48264e-08	WBGene00012822	59.1367	1.81353	1.2139e-09	WBGene00018242	1057.6	-1.19714	3.39949e-07	WBGene00022236	109.356	1.27347	6.31415e-06	WBGene00018723	188.408	-1.42194	5.1983e-08	WBGene00017676	1163.51	0.879436	2.23293e-08
WBGene00016907	2349.31	-1.06092	7.9227e-08	WBGene00017532	708.119	1.17477	1.27505e-09	WBGene00019219	1058.48	-0.730479	4.18098e-07	WBGene00015172	107.481	1.14817	6.66617e-06	WBGene00004476	15040.2	-0.705822	6.0798e-08	WBGene00004241	3031.87	0.886592	2.45066e-08
WBGene00019074	1294.96	-0.701223	8.93771e-08	WBGene00014022	1487.31	0.934816	1.47708e-09	WBGene00021271	79.1357	-1.5425	4.37752e-07	WBGene00004969	470.797	0.769442	6.88997e-06	WBGene00010556	11807.2	-0.830258	6.54649e-08	WBGene00008579	185.734	1.44539	3.27747e-08
WBGene00020182	564.363	-1.04959	9.46222e-08	WBGene00021947	44.2924	1.95557	1.70896e-09	WBGene00004470	15721.4	-0.58395	4.41176e-07	WBGene00013207	53.9099	1.5294	6.88997e-06	WBGene00004454	6533.37	-0.759782	6.80269e-08	WBGene00011350	185.53	1.55883	3.27747e-08
WBGene00010485	187.552	-2.23862	1.03613e-07	WBGene00007965	794.089	0.983761	2.26852e-09	WBGene00004487	11495.9	-0.579425	4.56607e-07	WBGene00001501	3602.44	0.518282	7.05329e-06	WBGene00004449	6549.52	-0.71916	7.33426e-08	WBGene00010269	448.551	1.18162	4.14017e-08
WBGene00022112	2829.29	-0.662162	1.07625e-07	WBGene00007297	2299.19	0.922825	2.33046e-09	WBGene00044213	13.1203	-2.1481	4.80845e-07	WBGene00020473	126.465	1.12317	7.52054e-06	WBGene00021002	811.829	-1.21973	7.55849e-08	WBGene00006619	1887.62	0.872503	4.60895e-08
WBGene00008107	5264.46	-0.559303	1.26086e-07	WBGene00016885	571.74	1.30517	2.56653e-09	WBGene00018424	1590.26	-0.958942	5.18072e-07	WBGene00006672	20.4062	1.99694	8.66026e-06	WBGene00017930	841.593	-0.981183	7.56727e-08	WBGene00004732	13518.3	1.01741	4.76368e-08
WBGene00015555	1344.21	-0.891667	1.41115e-07	WBGene00021041	49.4045	2.09266	3.9497e-09	WBGene00016578	1714.12	-0.716901	5.86534e-07	WBGene00000059	125.312	1.25993	9.62763e-06	WBGene00012673	62.3269	-1.81431	7.74571e-08	WBGene00001137	6479.16	1.15528	4.86428e-08
WBGene00021843	3010.94	-0.598393	1.42014e-07	WBGene00012301	715.764	1.1582	5.40639e-09	WBGene00019965	1036.86	-1.0763	6.9333e-07	WBGene00007328	85.3216	1.44465	9.90187e-06	WBGene00018690	656.664	-0.941457	7.74571e-08	WBGene00022558	522.672	1.02569	4.99405e-08
WBGene00021852	581.181	-0.852774	1.47952e-07	WBGene00015037	1652.8	1.00861	5.40639e-09	WBGene00016345	240.321	-0.954619	8.33603e-07	WBGene00015038	118.992	1.30863	9.97251e-06	WBGene00022593	262.603	-1.32323	8.30172e-08	WBGene00003410	4356.27	1.09134	5.44945e-08
WBGene00003627	1171.73	-0.66836	1.50609e-07	WBGene00044138	67.6868	1.78295	6.01265e-09	WBGene00003409	323.42	-1.31386	8.68949e-07	WBGene00009958	22.8185	1.94646	1.07763e-05	WBGene00009884	34.4637	-2.23974	8.51706e-08	WBGene00018848	1376	0.875046	6.54821e-08
WBGene00004408	16314.2	-0.681063	1.64154e-07	WBGene00008591	381.437	1.26593	6.32887e-09	WBGene00018019	21.2338	-2.11829	8.77208e-07	WBGene00020788	13.5105	1.97944	1.14289e-05	WBGene00008151	2042.24	-0.707297	8.96805e-08	WBGene00004124	32.4774	2.01615	8.31191e-08
WBGene00009884	34.4637	-2.10903	1.70613e-07	WBGene00012946	184.256	1.2727	6.66347e-09	WBGene00010734	193.235	-0.937376	9.57048e-07	WBGene00008592	61.1697	1.47906	1.24115e-05	WBGene00016128	920.327	-0.839946	9.04409e-08	WBGene00015391	2806.99	0.927276	8.44914e-08
WBGene00021113	15.0116	-2.27527	1.72705e-07	WBGene00019576	365.822	1.29704	7.04024e-09	WBGene00012907	21584.1	-0.672568	1.02958e-06	WBGene00015647	362.01	0.959257	1.41576e-05	WBGene00004488	8426.6	-0.723543	9.95983e-08	WBGene00015037	1652.8	1.03655	8.78974e-08
WBGene00017536	1727.24	-0.885366	1.81948e-07	WBGene00004405	1341.17	0.696375	1.00086e-08	WBGene00003566	978.42	-0.879137	1.24977e-06	WBGene00022519	83.276	1.27641	1.41732e-05	WBGene00015623	240.483	-1.27324	1.00375e-07	WBGene00009016	69.113	1.69726	8.90334e-08
WBGene00012290	934.962	-1.03598	1.95735e-07	WBGene00015102	2938.26	1.27015	1.00374e-08	WBGene00004488	8426.6	-0.602057	1.47635e-06	WBGene00007174	16.6769	1.89284	1.59492e-05	WBGene00012151	888.971	-1.28414	1.3586e-07	WBGene00001628	2685.66	0.735477	9.91932e-08
WBGene00017074	745.188	-0.905488	1.99395e-07	WBGene00003877	38.4484	2.14972	1.56072e-08	WBGene00007171	1980.75	-0.798226	1.5704e-06	WBGene00022145	210.46	1.15039	1.64093e-05	WBGene00004480	8076.01	-0.722535	1.44869e-07	WBGene00001955	314.994	1.24201	1.07116e-07
WBGene00015378	1072.91	-0.713791	2.00984e-07	WBGene00001555	53.9159	1.59655	1.88141e-08	WBGene00004489	8981.51	-0.625495	1.8273e-06	WBGene00008591	381.437	0.992706	1.72973e-05	WBGene00001857	141.663	-1.45616	1.60824e-07	WBGene00010351	2799.92	1.25854	1.0946e-07
WBGene00004510	3329.88	-0.658247	2.11516e-07	WBGene00017422	314.456	1.01979	1.88141e-08	WBGene00008519	808.329	-1.16956	1.862e-06	WBGene00016462	158.657	1.01474	1.79917e-05	WBGene00004344	234.89	-1.05806	1.94125e-07	WBGene00010828	11341.5	0.846378	1.11072e-07
WBGene00018712	139.699	-1.49198	2.24026e-07	WBGene00013424	41.2041	1.94089	1.98355e-08	WBGene00021188	164.303	-1.37675	1.88469e-06	WBGene00007800	13.7252	1.94966	1.85185e-05	WBGene00004409	7822.88	-0.761985	2.10482e-07	WBGene00012104	1993.34	1.05008	1.3586e-07
WBGene00019599	697.963	-0.734521	2.78073e-07	WBGene00011884	4156.12	0.711327	2.33747e-08	WBGene00012640	112.748	-1.21058	1.8876e-06	WBGene00016033	33.9652	1.75646	1.85774e-05	WBGene00007811	2369.8	-0.925497	2.29505e-07	WBGene00004352	1705.44	1.00184	1.39289e-07
WBGene00007811	2369.8	-0.823788	3.07623e-07	WBGene00044067	1453.38	0.853105	2.35267e-08	WBGene00004496	3353.76	-0.632794	2.08457e-06	WBGene00006772	49.3239	1.39768	2.20738e-05	WBGene00004483	9301.63	-0.605274	2.34373e-07	WBGene00007267	1550.78	0.926104	1.50263e-07
WBGene00044066	2821.57	-0.824175	3.10624e-07	WBGene00017991	65.4426	1.7964	2.4423e-08	WBGene00003086	1710.2	-0.605953	2.22483e-06	WBGene00019680	2836.69	0.730561	2.36941e-05	WBGene00001914	105.105	-1.70998	2.56069e-07	WBGene00012770	23.527	2.28685	1.56974e-07
WBGene00013403	741.639	-0.894453	3.12326e-07	WBGene00009016	69.113	1.63378	2.68402e-08	WBGene00004409	7822.88	-0.637609	2.4656e-06	WBGene00019865	104.799	1.16664	2.38123e-05	WBGene00000266	432.554	-1.05546	2.66246e-07	WBGene00016346	286.478	1.13659	1.57873e-07
WBGene00019298	994.322	-0.894535	3.15741e-07	WBGene00012020	9002.99	0.770626	2.71344e-08	WBGene00020757	4545.31	-0.858043	2.77685e-06	WBGene00001132	53.0958	1.81363	2.41729e-05	WBGene00138717	635.241	-0.873569	2.79524e-07	WBGene00002144	2207.03	0.875318	1.62756e-07
WBGene00010666	818.352	-0.930467	3.37532e-07	WBGene00023515	38.0752	1.8125	2.71344e-08	WBGene00019705	2036.13	-0.65032	3.40081e-06	WBGene00008621	24.5598	1.76025	2.50977e-05	WBGene00010809	2094.97	-0.740979	2.819e-07	WBGene00018960	3571.27	0.88904	1.69873e-07
WBGene00022852	2207.29	-0.639535	3.41911e-07	WBGene00012210	319.763	1.02777	2.90358e-08	WBGene00004426	8470.29	-0.525792	3.48064e-06	WBGene00022060	518.366	0.680375	2.50977e-05	WBGene00015650	136.864	-1.23024	3.21431e-07	WBGene00004032	2626.87	0.853703	1.9308e-07
WBGene00006775	840.626	-0.952536	4.18126e-07	WBGene00000059	125.312	1.50387	3.25221e-08	WBGene00021186	736.762	-1.17044	3.51317e-06	WBGene00010434	156.364	1.45538	2.5177e-05	WBGene00016621	818.735	-0.806012	3.39353e-07	WBGene00015677	1821.12	1.12332	2.02874e-07
WBGene00010293	193.147	-1.18293	4.33534e-07	WBGene00006623	228.096	0.979567	3.25814e-08	WBGene00009861	407.025	-0.684652	3.60741e-06	WBGene00007916	51.7453	1.39452	2.63263e-05	WBGene00004481	11077.8	-0.756198	3.49379e-07	WBGene00020375	13150.2	0.971276	2.06415e-07
WBGene00044789	561.723	-1.30551	4.33534e-07	WBGene00022155	321.306	1.79118	3.56037e-08	WBGene00021579	19.2304	-1.95682	3.60741e-06	WBGene00011979	19.7076	1.80146	2.77314e-05	WBGene00018305	1310.51	-0.903345	3.64406e-07	WBGene00018010	367.958	0.943834	2.06801e-07
WBGene00017942	628.161	-1.02722	4.86709e-07	WBGene00012602	1238.24	0.909445	4.10803e-08	WBGene00004448	4304.26	-0.559707	3.69313e-06	WBGene00002250	1969.5	0.712742	3.07692e-05	WBGene00004484	10204.8	-0.81749	3.65613e-07	WBGene00008052	1093.07	1.01867	2.10482e-07
WBGene00004414	13022.1	-0.764243	4.9703e-07	WBGene00006542	5431.87	0.725285	4.25853e-08	WBGene00004746	9359.7	-0.721014	3.69313e-06	WBGene00044127	29.692	1.5132	3.07692e-05	WBGene00001440	182.332	-1.46764	3.73815e-07	WBGene00009835	108.918	1.3272	2.1997e-07
WBGene00045433	831.586	-0.772394	5.18197e-07	WBGene00015795	203.244	1.48666	4.46856e-08	WBGene00004480	8076.01	-0.582439	4.77659e-06	WBGene00044774	22.7967	1.69728	3.12768e-05	WBGene00004479	10611	-0.736968	3.83129e-07	WBGene00001609	11519	0.808477	2.20794e-07
WBGene00000812	4300.83	-0.606298	5.51009e-07	WBGene00014148	239.084	0.997972	4.49675e-08	WBGene00004408	16314.2	-0.614651	4.9584e-06	WBGene00001549	21.2424	1.68851	3.2145e-05	WBGene00020289	11.2958	-2.18198	4.35166e-07	WBGene00020824	4564.63	0.729493	2.38351e-07
WBGene00001646	566.916	-0.715362	5.60368e-07	WBGene00008968	1231.44	0.866106	4.80556e-08	WBGene00004509	802.775	-1.10548	5.031e-06	WBGene00013477	73.9504	1.6547	3.26065e-05	WBGene00003603	715.012	-0.734039	5.37571e-07	WBGene00010263	934.809	1.25907	2.40928e-07
WBGene00007050	3792.8	-0.743921	5.96193e-07	WBGene00016150	282.807	1.45627	4.86185e-08	WBGene00018073	380.682	-1.43679	5.47102e-06	WBGene00009158	73.059	1.72134	3.49155e-05	WBGene00002048	226.422	-1.63062	5.65008e-07	WBGene00010621	4112.34	1.16396	2.42992e-07
WBGene00017912	695.726	-0.732445	6.94873e-07	WBGene00019274	911.6	0.657475	4.95597e-08	WBGene00011300	9067.91	-0.802408	5.59746e-06	WBGene00021439	18.0419	1.70978	3.50166e-05	WBGene00004408	16314.2	-0.72816	5.7392e-07	WBGene00002243	162.283	1.5487	2.52312e-07
WBGene00014697	260.823	-1.12117	7.14744e-07	WBGene00044897	108.655	1.69576	4.99915e-08	WBGene00001413	2372.17	-0.98583	5.72363e-06	WBGene00008865	132.815	1.46753	3.74414e-05	WBGene00004436	12059.6	-0.633673	5.94549e-07	WBGene00000562	508.689	1.30397	2.54993e-07
WBGene00020273	1725.02	-0.635115	7.18715e-07	WBGene00002243	162.283	1.48869	6.55311e-08	WBGene00010099	379.708	-0.959545	6.10168e-06	WBGene00018861	96.6974	1.16579	3.96768e-05	WBGene00004499	8966.26	-0.665924	6.14161e-07	WBGene00012822	59.1367	1.68962	2.66688e-07
WBGene00000259	314.242	-1.10048	7.66831e-07	WBGene00008860	403.478	1.1153	6.82549e-08	WBGene00004481	11077.8	-0.622357	6.14801e-06	WBGene00009771	1286.07	0.627743	3.97935e-05	WBGene00020556	615.94	-0.839275	6.67785e-07	WBGene00015161	708.896	0.773844	2.66688e-07
WBGene00010676	5559.59	-0.638664	7.66831e-07	WBGene00015391	2806.99	0.839501	6.89834e-08	WBGene00016800	33.7347	-1.85473	6.23718e-06	WBGene00000273	122.225	0.962059	4.07419e-05	WBGene00001993	598.892	-0.995905	6.69282e-07	WBGene00000496	675.106	1.5529	3.1254e-07
WBGene00009861	407.025	-0.719299	8.23974e-07	WBGene00013207	53.9099	1.74903	9.3786e-08	WBGene00004413	5528.98	-0.603144	6.52915e-06	WBGene00001119	48.098	1.5898	4.11898e-05	WBGene00015063	2079.52	-0.914481	6.9062e-07	WBGene00004239	3116.68	1.00831	3.1254e-07
WBGene00000097	1383.58	-0.733408	8.89399e-07	WBGene00012104	1993.34	0.95463	1.0889e-07	WBGene00012127	103.787	-1.41724	6.53218e-06	WBGene00002268	16.6981	1.86707	4.24125e-05	WBGene00020635	20.7273	-2.10753	7.09568e-07	WBGene00006084	40.1209	1.97452	3.1254e-07
WBGene00009182	84.8723	-1.35096	9.06493e-07	WBGene00002151	107.758	1.24609	1.22777e-07	WBGene00004485	13056.2	-0.520263	7.52054e-06	WBGene00000490	10.626	1.85754	4.54913e-05	WBGene00015802	1068.29	-0.930514	7.66113e-07	WBGene00008099	95.1081	1.82466	3.1254e-07
WBGene00001377	2480.53	-0.691444	9.68916e-07	WBGene00007853	96.5026	1.34334	1.22777e-07	WBGene00019666	1659.9	-0.735771	7.54507e-06	WBGene00002067	26.3115	1.79565	4.61524e-05	WBGene00017142	948.765	-0.932094	8.18943e-07	WBGene00007489	67.8389	1.65532	3.15873e-07
WBGene00020140	154.158	-2.11518	9.86756e-07	WBGene00001394	191.711	0.954585	1.25251e-07	WBGene00002063	131.546	-0.962432	7.86436e-06	WBGene00012361	787.681	0.643939	4.90101e-05	WBGene00016907	2349.31	-1.08562	8.7655e-07	WBGene00015183	65.5329	1.48175	3.21431e-07
WBGene00044459	538.366	-0.829038	1.0793e-06	WBGene00020652	405.984	0.850348	1.32574e-07	WBGene00012151	888.971	-1.01709	8.53617e-06	WBGene00007297	2299.19	0.673883	4.96288e-05	WBGene00004446	8617.71	-0.734919	9.25033e-07	WBGene00007573	751.287	0.927297	3.39353e-07
WBGene00019087	8401.4	-0.482195	1.10059e-06	WBGene00011735	5180.03	0.863801	1.42372e-07	WBGene00022569	335.693	-1.04851	8.98375e-06	WBGene00019607	1404.15	0.719906	4.96288e-05	WBGene00008311	209.281	-1.0854	1.00798e-06	WBGene00007860	3673.76	0.895428	3.39353e-07
WBGene00007460	58.4562	-1.73222	1.15428e-06	WBGene00003395	5770.83	0.783948	1.42419e-07	WBGene00013771	25.0301	-1.67761	1.14289e-05	WBGene00007903	90.2458	1.41109	5.21655e-05	WBGene00004064	950.275	-0.717879	1.01453e-06	WBGene00019289	297.85	1.25225	3.39353e-07
WBGene00015504	809.837	-0.813832	1.15539e-06	WBGene00012019	877.785	0.824663	1.54639e-07	WBGene00016561	666.502	-0.667023	1.14783e-05	WBGene00008033	35.3642	1.58813	5.33011e-05	WBGene00021687	326.435	-1.08532	1.04774e-06	WBGene00007405	307.252	0.933377	3.4273e-07
WBGene00004428	9569.28	-0.597953	1.21325e-06	WBGene00000094	1218.11	0.682524	1.57812e-07	WBGene00018241	1002.24	-0.991541	1.16164e-05	WBGene00003637	1662.48	0.577485	5.46061e-05	WBGene00000534	7657.18	-0.585107	1.11166e-06	WBGene00012559	2266.85	0.943095	3.44131e-07
WBGene00015887	631.934	-0.894082	1.31842e-06	WBGene00010415	32.5324	1.96466	1.69207e-07	WBGene00000509	981.271	-0.661313	1.19063e-05	WBGene00012000	3660.85	0.561627	5.53793e-05	WBGene00001877	217.02	-1.26783	1.1271e-06	WBGene00006562	1815.93	1.26932	3.45973e-07
WBGene00044745	188.932	-0.997613	1.34486e-06	WBGene00018455	326.409	1.11106	1.69608e-07	WBGene00001031	9477.58	-0.980818	1.38034e-05	WBGene00019285	24.8258	1.84266	5.76961e-05	WBGene00004421	14631.1	-0.764037	1.14907e-06	WBGene00007624	6476.98	1.04611	3.69287e-07
WBGene00269431	620.298	-1.25019	1.51141e-06	WBGene00006894	424.774	1.51716	1.70437e-07	WBGene00017344	488.937	-1.15558	1.39323e-05	WBGene00004926	72.3711	1.14962	5.8843e-05	WBGene00007436	2046.34	-0.751425	1.21085e-06	WBGene00020031	7468.28	0.894254	3.72213e-07
WBGene00009534	1710.86	-0.582705	1.51306e-06	WBGene00004124	32.4774	1.86856	1.72805e-07	WBGene00009884	34.4637	-1.80757	1.41576e-05	WBGene00012268	69.7018	1.3625	6.03853e-05	WBGene00045382	171.416	-1.20255	1.23601e-06	WBGene00012883	27.8158	1.88577	3.73815e-07
WBGene00021660	2184.91	-0.612795	1.54838e-06	WBGene00013380	1063.5	0.761343	2.17284e-07	WBGene00021897	59.1173	-1.34425	1.64093e-05	WBGene00000768	37.1054	1.60239	6.24363e-05	WBGene00018203	1143.43	-1.05045	1.24153e-06	WBGene00011501	5009.24	0.762764	4.42019e-07
WBGene00014076	1333.57	-0.813513	1.67993e-06	WBGene00018954	606.204	0.808426	2.18594e-07	WBGene00004427	8479.06	-0.57657	1.65404e-05	WBGene00002194	67.5501	1.42429	6.26865e-05	WBGene00021830	1618.63	-0.747026	1.25028e-06	WBGene00009245	4600.35	1.04025	4.50651e-07
WBGene00022269	901.217	-0.68237	1.67993e-06	WBGene00006916	2134.62	1.12767	2.24149e-07	WBGene00009224	220.278	-1.30945	1.82639e-05	WBGene00019274	911.6	0.512041	6.34916e-05	WBGene00001881	94.0673	-1.44659	1.33588e-06	WBGene00010415	32.5324	1.99701	4.60662e-07
WBGene00014244	1087.05	-0.647382	1.76885e-06	WBGene00013651	139.915	1.44851	2.40168e-07	WBGene00007980	12259.2	-0.527491	1.87917e-05	WBGene00008776	43.0481	1.75903	6.37342e-05	WBGene00017620	1224.41	-1.05659	1.45646e-06	WBGene00009301	417.437	1.27292	5.22792e-07
WBGene00013129	1794.99	-0.545848	1.82978e-06	WBGene00008621	24.5598	2.05244	2.6891e-07	WBGene00000226	4072.81	-0.739565	1.92273e-05	WBGene00006686	48.9912	1.53739	6.55265e-05	WBGene00194706	532.317	-1.077	1.52753e-06	WBGene00016788	29.059	2.16012	5.37571e-07
WBGene00011576	1207.95	-0.66301	1.87722e-06	WBGene00022106	20.5892	2.00882	2.76877e-07	WBGene00021741	414.38	-1.21021	2.04847e-05	WBGene00008547	239.938	0.953691	6.56477e-05	WBGene00004432	6754.15	-0.724532	1.52953e-06	WBGene00219239	138.683	1.15803	5.70178e-07
WBGene00011830	600.476	-0.768348	1.98198e-06	WBGene00008169	781.307	1.07013	3.35268e-07	WBGene00016250	7495.67	-1.21056	2.05138e-05	WBGene00020594	34.9558	1.49109	6.99996e-05	WBGene00011474	430.063	-1.0115	1.52953e-06	WBGene00022462	1973.11	0.879962	5.77612e-07
WBGene00003603	715.012	-0.621539	1.98479e-06	WBGene00013085	32.1128	1.95902	3.41518e-07	WBGene00020214	1656.23	-0.728067	2.25146e-05	WBGene00014214	128.723	1.08153	7.41954e-05	WBGene00013100	1802.27	-0.931857	1.86532e-06	WBGene00008536	1613.35	1.16816	5.78047e-07
WBGene00004952	2388.33	-0.510901	2.02487e-06	WBGene00007735	17.6546	2.14253	4.02549e-07	WBGene00000915	54285.1	-0.656458	2.29326e-05	WBGene00004211	12.4943	1.79137	7.79954e-05	WBGene00021920	879.014	-1.00399	1.87115e-06	WBGene00011746	3515.19	0.776285	6.2188e-07
WBGene00006603	1032.62	-0.75387	2.09498e-06	WBGene00002068	12741.6	0.686718	4.94269e-07	WBGene00012456	250.464	-1.48789	2.37102e-05	WBGene00001171	98.6295	1.04932	7.98088e-05	WBGene00015232	12517.3	-0.573529	1.88447e-06	WBGene00019001	461.14	0.957147	6.5834e-07
WBGene00044949	1662.48	-0.640769	2.09767e-06	WBGene00010353	1294.87	0.861466	4.94269e-07	WBGene00022730	25.2652	-1.69714	2.45576e-05	WBGene00021779	39.1156	1.51702	7.98088e-05	WBGene00002216	341.7	-1.02352	1.93188e-06	WBGene00000094	1218.11	0.722753	7.12215e-07
WBGene00007194	459.732	-0.7807	2.11152e-06	WBGene00015698	547.343	0.916359	4.94269e-07	WBGene00018427	1079.41	-0.893843	2.46574e-05	WBGene00020197	972.668	0.609392	8.12553e-05	WBGene00015291	941.924	-1.09247	1.94465e-06	WBGene00012860	2814.72	0.799148	7.75524e-07
WBGene00016355	1152.95	-0.90394	2.15503e-06	WBGene00006729	934.832	0.937726	5.31348e-07	WBGene00006449	11.3243	-1.85849	2.4832e-05	WBGene00009865	112.74	0.962934	8.16341e-05	WBGene00017536	1727.24	-0.906498	1.98893e-06	WBGene00008014	67.5119	1.58487	8.03838e-07
WBGene00004746	9359.7	-0.722844	2.21114e-06	WBGene00021343	147.857	1.04693	5.90459e-07	WBGene00195070	26.2438	-1.56366	2.4832e-05	WBGene00010756	120.798	0.964865	8.17573e-05	WBGene00015767	562.611	-1.10728	2.06459e-06	WBGene00006604	997.583	1.19763	8.60588e-07
WBGene00017971	309.652	-0.821956	2.30668e-06	WBGene00010459	469.028	0.963345	7.62769e-07	WBGene00004492	18075.2	-0.652845	2.54901e-05	WBGene00005898	37.9324	1.54043	8.23185e-05	WBGene00018811	2152.05	-0.893787	2.13189e-06	WBGene00007979	15852.8	0.687017	9.28697e-07
WBGene00019432	8364.3	-0.531734	2.32147e-06	WBGene00015505	386.351	1.00973	7.6464e-07	WBGene00014243	3216.08	-0.725032	2.70779e-05	WBGene00018837	710.55	0.633063	8.29595e-05	WBGene00004038	579.353	-0.791665	2.28946e-06	WBGene00007227	13031	0.704502	9.52961e-07
WBGene00011043	2854.51	-0.477716	2.49305e-06	WBGene00020118	89.8731	1.39001	7.66831e-07	WBGene00004420	5329.36	-0.652054	3.17623e-05	WBGene00004779	30.2428	1.49834	8.31059e-05	WBGene00006466	954.366	-0.862958	2.34353e-06	WBGene00021007	136.899	1.94683	9.61941e-07
WBGene00011752	38.1012	-1.83853	2.49305e-06	WBGene00009186	17007.3	0.773215	7.76123e-07	WBGene00006384	3387.81	-0.619986	3.22601e-05	WBGene00020855	292.785	0.949149	8.34592e-05	WBGene00004410	4543.08	-0.821389	2.38652e-06	WBGene00000059	125.312	1.46517	1.01039e-06
WBGene00021704	117.664	-1.28119	2.55559e-06	WBGene00019248	124.436	1.50563	7.83837e-07	WBGene00009534	1710.86	-0.52203	3.25588e-05	WBGene00011763	167.57	1.35873	8.42166e-05	WBGene00000118	756.853	-0.914267	2.57027e-06	WBGene00009182	84.8723	1.30277	1.09201e-06
WBGene00001948	880.529	-0.716101	2.70585e-06	WBGene00016263	2564.99	0.851465	8.08759e-07	WBGene00010726	2293.81	-0.446997	3.38184e-05	WBGene00020846	47.5136	1.70602	8.77073e-05	WBGene00004248	3191.18	-0.65916	2.63411e-06	WBGene00021461	96.2962	1.38561	1.15814e-06
WBGene00004038	579.353	-0.699857	2.70585e-06	WBGene00020116	74.6088	1.68972	8.3899e-07	WBGene00012234	2362.13	-0.701079	3.42254e-05	WBGene00001729	37.6022	1.36008	8.80877e-05	WBGene00001898	49336.1	-0.887037	2.74481e-06	WBGene00022257	5026.7	0.806403	1.40987e-06
WBGene00011538	1953.2	-0.533145	2.88147e-06	WBGene00004776	173.839	1.20096	8.41849e-07	WBGene00000444	3223.86	-0.541884	3.48611e-05	WBGene00009041	21.3118	1.81142	8.89273e-05	WBGene00011089	137.737	-1.33289	2.74481e-06	WBGene00009404	573.711	1.32477	1.61991e-06
WBGene00021051	2221.32	-0.731914	3.18194e-06	WBGene00004043	1470.41	0.749086	8.5222e-07	WBGene00003558	87.7007	-0.970996	3.48611e-05	WBGene00019793	142.487	1.1128	9.27247e-05	WBGene00016671	791.226	-1.00603	2.84858e-06	WBGene00016029	150.166	1.19553	1.6347e-06
WBGene00016520	5455.66	-0.702023	3.31087e-06	WBGene00021779	39.1156	1.7938	9.35339e-07	WBGene00000770	243.144	-1.1841	3.49155e-05	WBGene00020408	2779.79	0.519476	9.27247e-05	WBGene00014000	752.727	-0.814285	2.86169e-06	WBGene00010369	5077.25	0.632105	1.64662e-06
WBGene00004321	276.82	-0.93202	3.44442e-06	WBGene00044324	1459.47	0.782318	9.51004e-07	WBGene00019466	6545.86	-0.747934	3.49957e-05	WBGene00006947	42.234	1.78848	9.2973e-05	WBGene00001911	1449.29	-1.06141	2.88069e-06	WBGene00021561	2673.34	0.860686	1.65305e-06
WBGene00004024	527.585	-0.823484	3.4879e-06	WBGene00020286	3385.6	1.04509	9.97617e-07	WBGene00018903	288.755	-1.18146	3.63609e-05	WBGene00019248	124.436	1.25287	9.2973e-05	WBGene00011767	1037.69	-0.655557	2.97206e-06	WBGene00002120	91.9651	1.51313	1.82686e-06
WBGene00012139	627.632	-0.88724	3.57672e-06	WBGene00013556	139.817	1.04416	1.01533e-06	WBGene00020758	6841.59	-0.788166	4.05378e-05	WBGene00011971	114.47	1.22775	9.35419e-05	WBGene00003632	135.146	-1.18181	3.11489e-06	WBGene00018455	326.409	1.12492	1.94465e-06
WBGene00017010	820.329	-0.709577	3.69183e-06	WBGene00021943	627.173	1.07197	1.03085e-06	WBGene00019554	1057.34	-0.622926	4.31141e-05	WBGene00015478	45.78	1.20055	9.35419e-05	WBGene00009343	344.465	-1.1121	3.25014e-06	WBGene00002151	107.758	1.2403	1.96914e-06
WBGene00018688	204.815	-1.27291	4.12035e-06	WBGene00007487	317.74	0.897386	1.0905e-06	WBGene00010989	1014.88	-1.23414	4.84299e-05	WBGene00001915	392.149	0.789029	9.58858e-05	WBGene00004418	19474.8	-0.552782	3.54947e-06	WBGene00015312	1023.85	1.078	1.97866e-06
WBGene00008100	246.742	-0.868518	4.65341e-06	WBGene00003079	3094.44	0.845798	1.11159e-06	WBGene00009974	5494.61	-0.721192	5.08339e-05	WBGene00002128	24.8693	1.79396	9.78643e-05	WBGene00021350	11338.9	-0.861843	3.55492e-06	WBGene00010933	22.8033	1.92489	1.98893e-06
WBGene00021715	1153.29	-0.594152	4.74362e-06	WBGene00012404	129.941	1.58945	1.13908e-06	WBGene00018135	105.724	-1.38522	5.17699e-05	WBGene00022165	23.3854	1.51285	0.000101112	WBGene00018958	204.642	-1.05033	3.64482e-06	WBGene00019664	2152.66	0.610663	2.02399e-06
WBGene00019167	1562.64	-0.560864	4.74532e-06	WBGene00018744	21.4748	2.05262	1.14367e-06	WBGene00022112	2829.29	-0.532301	5.17699e-05	WBGene00019148	37.3864	1.69848	0.000105998	WBGene00016294	509.179	-0.749933	3.73663e-06	WBGene00004798	18843.3	1.10697	2.03397e-06
WBGene00016346	286.478	-0.957725	5.05237e-06	WBGene00021467	2634.67	0.841352	1.14514e-06	WBGene00021791	30.0946	-1.66099	5.39277e-05	WBGene00010920	172.139	1.05843	0.000108414	WBGene00000463	3395.04	-0.803556	3.83571e-06	WBGene00003579	160.628	1.07792	2.06459e-06
WBGene00045382	171.416	-1.01807	5.23252e-06	WBGene00004927	2821.43	0.795402	1.15046e-06	WBGene00013024	2616.74	-0.626281	5.66031e-05	WBGene00000055	315.066	0.700124	0.0001115	WBGene00016411	1522.44	-0.889972	3.83884e-06	WBGene00011827	1840.48	0.59757	2.06459e-06
WBGene00002979	331.86	-0.718701	5.61673e-06	WBGene00021888	4719.89	0.649145	1.17887e-06	WBGene00004795	842.03	-0.800853	5.83248e-05	WBGene00015841	12.6998	1.76491	0.000112443	WBGene00004416	8740.77	-0.760549	3.84746e-06	WBGene00003605	88.5252	1.38193	2.18032e-06
WBGene00009048	756.353	-0.642138	5.61673e-06	WBGene00002144	2207.03	0.736655	1.21257e-06	WBGene00000381	3889.72	-0.522375	6.26865e-05	WBGene00000224	750.203	0.942569	0.000117089	WBGene00003828	2630.21	-0.840021	3.86788e-06	WBGene00008169	781.307	1.10111	2.28946e-06
WBGene00004477	14526.2	-0.578818	5.63853e-06	WBGene00012002	2144.57	0.797305	1.24818e-06	WBGene00014060	388.033	-0.691141	6.37342e-05	WBGene00015096	980.839	0.57358	0.000118527	WBGene00017767	845.189	-0.749585	3.86788e-06	WBGene00013011	1896.6	1.02238	2.33147e-06
WBGene00021074	1931.74	-0.636407	5.68723e-06	WBGene00017712	939.953	0.967595	1.28014e-06	WBGene00008503	1764.63	-0.943102	6.5315e-05	WBGene00219547	21.4285	1.59626	0.000118527	WBGene00004493	17309.5	-0.672445	4.05574e-06	WBGene00021041	49.4045	1.82851	2.38652e-06
WBGene00010971	59.1572	-1.25409	5.71135e-06	WBGene00010708	60.3545	1.48086	1.31842e-06	WBGene00009048	756.353	-0.581987	6.85724e-05	WBGene00009292	130.992	0.958876	0.000120422	WBGene00044318	1451.43	-0.741846	4.05778e-06	WBGene00001386	51.3339	1.75748	2.42875e-06
WBGene00006545	696.915	-0.662022	5.71924e-06	WBGene00019187	79.6294	1.3725	1.3536e-06	WBGene00009054	253.525	-0.80311	6.85724e-05	WBGene00010285	11.4898	1.77121	0.000129355	WBGene00001936	164.882	-1.16482	4.09408e-06	WBGene00011679	1056.97	0.656661	2.54941e-06
WBGene00015057	378.972	-0.858889	5.99375e-06	WBGene00009865	112.74	1.12788	1.35793e-06	WBGene00013425	1292.12	-0.485647	6.92385e-05	WBGene00219317	18.6198	1.61361	0.000129355	WBGene00008133	553.132	-0.746683	4.17935e-06	WBGene00194742	45.8	1.70068	2.61564e-06
WBGene00018099	346.614	-0.964343	6.12506e-06	WBGene00001977	3326.83	0.818289	1.47887e-06	WBGene00000514	455.111	-0.605351	7.12172e-05	WBGene00021635	83.1603	1.10007	0.000133355	WBGene00022112	2829.29	-0.650356	4.21687e-06	WBGene00003783	530.216	1.02622	2.65396e-06
WBGene00007090	1373.1	-0.630737	6.51226e-06	WBGene00017157	58.6333	1.30964	1.51141e-06	WBGene00020140	154.158	-1.80078	7.12172e-05	WBGene00017998	14.8786	1.75125	0.000133727	WBGene00017153	179.277	-1.12328	4.36838e-06	WBGene00012460	1027.73	0.672775	2.74481e-06
WBGene00004195	465.718	-0.756261	6.53211e-06	WBGene00005358	21.1129	2.01179	1.51159e-06	WBGene00021044	479.98	-0.690086	7.12172e-05	WBGene00013458	159.403	1.25405	0.000136823	WBGene00022268	1564.97	-0.928597	4.54314e-06	WBGene00006675	75.6574	1.47723	3.09793e-06
WBGene00011813	591.093	-0.732093	6.60091e-06	WBGene00000399	58.4572	1.62116	1.53837e-06	WBGene00004491	2473.7	-0.666014	7.15448e-05	WBGene00017741	81.2614	1.19399	0.000140245	WBGene00020491	308.365	-0.981587	4.64482e-06	WBGene00010157	70.5208	1.50263	3.09995e-06
WBGene00006873	208.772	-0.962133	6.76383e-06	WBGene00017463	154.173	1.17303	1.57252e-06	WBGene00021843	3010.94	-0.476014	7.42579e-05	WBGene00020737	13.2231	1.74874	0.000144514	WBGene00000937	2212.39	-0.599459	4.72509e-06	WBGene00017886	2133.96	0.692851	3.3616e-06
WBGene00017773	446.245	-1.04437	7.14737e-06	WBGene00009705	22.1364	1.97678	1.6858e-06	WBGene00010185	203.467	-1.2089	7.68739e-05	WBGene00007735	17.6546	1.7039	0.000146142	WBGene00008232	386.776	-0.908882	4.79612e-06	WBGene00022155	321.306	1.6463	3.72976e-06
WBGene00021073	4169.48	-0.518955	7.24704e-06	WBGene00011268	1458.1	0.768565	1.69378e-06	WBGene00004482	6971.01	-0.579734	7.98088e-05	WBGene00019187	79.6294	1.13572	0.000147071	WBGene00016440	29.1078	-1.8701	4.95212e-06	WBGene00000399	58.4572	1.66913	3.86788e-06
WBGene00086555	625.097	-0.689368	7.34339e-06	WBGene00014250	1933.88	0.813237	1.72492e-06	WBGene00004454	6533.37	-0.528662	7.99037e-05	WBGene00020691	232.203	0.932068	0.000149301	WBGene00013462	2064.89	-0.629846	5.15119e-06	WBGene00007168	12506.2	0.683003	3.86788e-06
WBGene00007972	1556.97	-0.564206	9.00166e-06	WBGene00020826	20.3168	1.92687	1.76885e-06	WBGene00021667	42.7292	-1.35725	8.16341e-05	WBGene00012492	2554.05	0.630852	0.000157503	WBGene00011088	133.329	-1.07193	5.17977e-06	WBGene00022830	4824.98	0.603641	3.98777e-06
WBGene00007812	1295.07	-0.621638	9.08328e-06	WBGene00007969	1755.33	0.677533	1.81218e-06	WBGene00012472	3698.69	-0.610077	8.21251e-05	WBGene00022515	17.5332	1.72808	0.000158288	WBGene00017769	1064.06	-0.780033	5.21191e-06	WBGene00001401	363.754	0.897383	3.99087e-06
WBGene00021104	424.941	-0.762	9.08328e-06	WBGene00003236	1549.23	0.719666	1.84852e-06	WBGene00021589	229.386	-1.0405	8.26513e-05	WBGene00021354	55.1585	1.13926	0.000160786	WBGene00021556	116.3	-1.23047	5.27652e-06	WBGene00016885	571.74	1.14605	4.07846e-06
WBGene00018018	1452.76	-0.780391	9.56684e-06	WBGene00020952	116.814	1.15476	1.87722e-06	WBGene00001258	8957.59	-0.731471	8.30266e-05	WBGene00007489	67.8389	1.2101	0.000169238	WBGene00013263	3196.32	-0.990066	5.81454e-06	WBGene00021766	2763.32	0.658555	4.07846e-06
WBGene00020007	1030.94	-1.13695	9.84361e-06	WBGene00008446	1232.45	0.62754	2.41391e-06	WBGene00004415	10629.9	-0.655306	8.35834e-05	WBGene00021232	32.1117	1.40195	0.000169238	WBGene00013650	753.61	-0.758083	5.85517e-06	WBGene00016333	743.433	0.952788	4.0843e-06
WBGene00009824	250.808	-1.28135	9.98007e-06	WBGene00015677	1821.12	0.93184	2.49305e-06	WBGene00015986	39.2015	-1.54327	8.35834e-05	WBGene00011353	293.304	0.714764	0.000174793	WBGene00219316	269.189	-1.01603	5.87062e-06	WBGene00021465	361.447	0.864575	4.09408e-06
WBGene00001434	768.999	-0.755022	1.03055e-05	WBGene00015136	887.681	1.12824	2.50123e-06	WBGene00018781	936.042	-0.881498	8.68968e-05	WBGene00001984	18.7146	1.5919	0.000181581	WBGene00011012	1934.31	-0.948413	5.93563e-06	WBGene00001402	93.5757	1.2253	4.31845e-06
WBGene00000463	3395.04	-0.692284	1.06428e-05	WBGene00020223	93.3757	1.37647	2.58899e-06	WBGene00006728	10362.1	-0.458648	8.77691e-05	WBGene00003625	157.605	0.790134	0.000184388	WBGene00021887	133.68	-1.31454	6.02098e-06	WBGene00005528	69.3073	1.62921	4.31845e-06
WBGene00002063	131.546	-0.946031	1.06428e-05	WBGene00018713	266.109	0.914482	2.66545e-06	WBGene00020540	215.878	-0.725686	8.79364e-05	WBGene00269379	13.6451	1.64191	0.000185564	WBGene00001853	16059.8	-0.938718	6.05663e-06	WBGene00011320	978.801	1.11525	4.31845e-06
WBGene00021542	1812.4	-0.687534	1.06428e-05	WBGene00009589	100.33	1.12488	2.90781e-06	WBGene00010289	11.9865	-1.75047	8.94393e-05	WBGene00020639	36.9843	1.38308	0.000199453	WBGene00020833	1115.74	-0.824935	6.47436e-06	WBGene00013080	16.2668	2.00841	4.31845e-06
WBGene00011970	674.337	-0.643138	1.11885e-05	WBGene00007580	1678.21	0.897469	3.00224e-06	WBGene00019086	10.7912	-1.80196	9.00608e-05	WBGene00012404	129.941	1.28556	0.000201433	WBGene00004433	6608.49	-0.647035	6.6954e-06	WBGene00013755	148.854	1.19935	4.54314e-06
WBGene00013230	840.167	-0.770081	1.1278e-05	WBGene00018615	163.529	1.09183	3.00259e-06	WBGene00001160	5895.05	-0.619236	9.17656e-05	WBGene00011498	520.224	1.01182	0.000205833	WBGene00015514	12384	-0.937347	7.79246e-06	WBGene00006499	4894.67	0.637805	4.75584e-06
WBGene00019703	2639.72	-0.50787	1.19121e-05	WBGene00011834	5301.23	0.639741	3.28905e-06	WBGene00021276	3408.68	-0.43407	9.62356e-05	WBGene00015019	21.1969	1.70265	0.000205833	WBGene00019498	881.817	-0.926493	7.86059e-06	WBGene00008591	381.437	1.12529	5.15119e-06
WBGene00020502	181.483	-0.991373	1.21161e-05	WBGene00020517	3994.27	0.67053	3.30479e-06	WBGene00011299	3901.55	-0.711038	9.72668e-05	WBGene00004790	31.5779	1.53568	0.000217209	WBGene00019819	3746.1	-0.825552	7.89469e-06	WBGene00010155	70.0091	1.35061	5.2965e-06
WBGene00004415	10629.9	-0.702706	1.2228e-05	WBGene00004352	1705.44	0.809296	3.40407e-06	WBGene00004499	8966.26	-0.491377	9.74533e-05	WBGene00015803	31.3398	1.71323	0.000221118	WBGene00007162	439.515	-0.922177	8.34454e-06	WBGene00013093	5005.31	0.961282	5.34675e-06
WBGene00002232	4597.59	-0.666226	1.24603e-05	WBGene00022257	5026.7	0.701122	3.49075e-06	WBGene00010485	187.552	-1.73837	9.74533e-05	WBGene00019227	20.0484	1.6989	0.000223466	WBGene00013041	118.384	-1.16549	8.64616e-06	WBGene00018847	5725.04	0.744493	5.42303e-06
WBGene00004488	8426.6	-0.544242	1.24668e-05	WBGene00010434	156.364	1.54707	3.7429e-06	WBGene00018249	253.335	-0.871631	9.94694e-05	WBGene00017703	149.025	0.925287	0.00022782	WBGene00000425	2438.57	-0.89507	8.79489e-06	WBGene00012728	24.8105	1.96905	5.76975e-06
WBGene00022010	161.127	-1.00558	1.26146e-05	WBGene00020910	129.738	1.32494	3.75222e-06	WBGene00022307	744.851	-0.881509	0.00010026	WBGene00009617	109.543	1.08783	0.00022857	WBGene00017143	7939.85	-0.558743	8.79489e-06	WBGene00001678	3236.6	0.94107	5.86983e-06
WBGene00013946	205.248	-0.865618	1.27524e-05	WBGene00007167	8679.51	0.589887	3.83998e-06	WBGene00003002	15974.5	-0.802602	0.000104434	WBGene00021888	4719.89	0.521003	0.000234666	WBGene00008832	755.418	-0.919996	8.91978e-06	WBGene00010708	60.3545	1.50214	5.87062e-06
WBGene00022021	3809.22	-0.560401	1.34234e-05	WBGene00019589	35.0886	1.54432	3.84361e-06	WBGene00013894	6485.31	-0.700842	0.000111922	WBGene00021171	92.8871	1.50752	0.000243181	WBGene00000439	463.752	-0.746965	9.412e-06	WBGene00002225	817.154	0.900972	5.96195e-06
WBGene00003020	9386.74	-0.471301	1.39306e-05	WBGene00003637	1662.48	0.633541	4.20504e-06	WBGene00016799	1116.02	-0.630087	0.000113315	WBGene00018744	21.4748	1.64423	0.000244201	WBGene00003019	654.096	-0.799837	9.44719e-06	WBGene00015648	922.293	0.677879	6.07187e-06
WBGene00013541	424.464	-0.733911	1.5115e-05	WBGene00001481	421.572	0.930322	4.69962e-06	WBGene00004497	2498.75	-0.54223	0.000114705	WBGene00003729	56.9637	1.51564	0.000246108	WBGene00006709	2072.2	-0.725983	9.59659e-06	WBGene00000935	3112.83	0.954872	6.36589e-06
WBGene00019895	530.233	-0.839787	1.52752e-05	WBGene00018235	18.8748	1.82356	4.70538e-06	WBGene00009453	1322.49	-0.664774	0.000116176	WBGene00194674	10.7589	1.68817	0.000248969	WBGene00004487	11495.9	-0.568524	9.76564e-06	WBGene00012268	69.7018	1.57798	6.53627e-06
WBGene00021282	969.722	-0.535726	1.70807e-05	WBGene00013198	378.968	1.42768	4.90071e-06	WBGene00004431	9344.64	-0.493206	0.000118527	WBGene00014210	31.1527	1.32552	0.000251555	WBGene00016561	666.502	-0.741207	9.76564e-06	WBGene00006791	3081.36	0.794351	7.02092e-06
WBGene00019138	31.8235	-1.5541	1.81729e-05	WBGene00010897	657.068	0.646488	5.05237e-06	WBGene00000530	933.295	-0.783797	0.000119025	WBGene00019394	78.5775	0.986198	0.000253456	WBGene00016800	33.7347	-1.86534	1.03872e-05	WBGene00001022	677.136	0.863565	7.17352e-06
WBGene00010383	421.367	-0.655868	1.83782e-05	WBGene00012088	36.1349	1.69561	5.30839e-06	WBGene00015830	501.568	-0.627748	0.000126597	WBGene00000882	4954.47	0.70476	0.000257467	WBGene00018393	385.517	-1.00953	1.10759e-05	WBGene00016477	45.0638	1.67147	7.23958e-06
WBGene00022683	334	-0.845306	1.84574e-05	WBGene00021214	37.4448	1.61893	5.47672e-06	WBGene00011043	2854.51	-0.406712	0.000127105	WBGene00010079	50.8738	1.2329	0.000264007	WBGene00021637	1826.61	-0.657169	1.14353e-05	WBGene00008968	1231.44	0.806025	7.86059e-06
WBGene00015232	12517.3	-0.467231	1.88641e-05	WBGene00007966	527.782	0.815724	5.63853e-06	WBGene00017010	820.329	-0.611962	0.000127105	WBGene00017716	23.4141	1.66485	0.000264164	WBGene00009081	397.53	-0.955119	1.17758e-05	WBGene00013577	1454.25	0.637371	7.86844e-06
WBGene00013204	659.223	-0.919018	1.90334e-05	WBGene00012268	69.7018	1.48406	5.84596e-06	WBGene00011830	600.476	-0.644713	0.000129355	WBGene00010504	286.578	0.88885	0.000271617	WBGene00018146	875.766	-0.819359	1.28783e-05	WBGene00012405	1628.92	0.756299	8.19101e-06
WBGene00017895	6256.49	-0.501801	1.94999e-05	WBGene00004178	6534.36	0.710484	5.87874e-06	WBGene00001309	3409.27	-0.602065	0.000133355	WBGene00043065	13.5484	1.64373	0.000274724	WBGene00022269	901.217	-0.702784	1.30559e-05	WBGene00008740	845.714	0.775696	8.34454e-06
WBGene00018242	1057.6	-1.01238	1.96915e-05	WBGene00021772	23.8407	1.7532	5.94843e-06	WBGene00020010	365.732	-1.04266	0.000133727	WBGene00013933	33.7927	1.47818	0.000276738	WBGene00020502	181.483	-1.1	1.34665e-05	WBGene00008944	156.78	1.48526	8.77768e-06
WBGene00022307	744.851	-0.937176	2.00678e-05	WBGene00000041	6902.09	0.709832	6.97376e-06	WBGene00021913	6681.37	-0.502492	0.000136209	WBGene00017535	39.0289	1.32671	0.000287859	WBGene00007984	1618.42	-0.914645	1.35877e-05	WBGene00015830	501.568	0.75534	9.25763e-06
WBGene00011189	315.411	-0.720396	2.02322e-05	WBGene00011054	455.275	0.814264	7.08552e-06	WBGene00020315	762.783	-0.662755	0.000140191	WBGene00013027	149.482	0.917989	0.000297641	WBGene00044720	490.502	-0.727037	1.43667e-05	WBGene00009594	5843.36	0.848413	1.03207e-05
WBGene00017064	3577.19	-0.477919	2.06859e-05	WBGene00011773	2889.94	0.887641	7.09904e-06	WBGene00015517	259.021	-1.31791	0.000144541	WBGene00012088	36.1349	1.42194	0.00029891	WBGene00001371	209.564	-1.09934	1.45715e-05	WBGene00009280	1234.51	1.10961	1.03872e-05
WBGene00018181	1215.65	-0.671484	2.07097e-05	WBGene00009069	508.361	1.06755	7.24302e-06	WBGene00021193	77.9566	-1.3982	0.000147071	WBGene00020223	93.3757	1.12115	0.00030695	WBGene00004422	5395.38	-1.02736	1.47831e-05	WBGene00017641	1779.25	0.741872	1.07055e-05
WBGene00022221	28.5453	-1.52782	2.14611e-05	WBGene00015988	35.311	1.57119	7.24704e-06	WBGene00004493	17309.5	-0.520928	0.0001481	WBGene00005454	11.9892	1.66802	0.000307418	WBGene00001854	7838.45	-0.931865	1.47965e-05	WBGene00007499	4259.22	0.653207	1.11339e-05
WBGene00019327	3847.5	-0.771115	2.15418e-05	WBGene00017400	29.3217	1.67117	7.64356e-06	WBGene00018483	4601.24	-0.623059	0.000153677	WBGene00017331	66.7597	1.2768	0.000308167	WBGene00014083	1866.46	-0.645	1.47965e-05	WBGene00010839	1283.68	0.666422	1.1753e-05
WBGene00017606	2527.88	-0.535156	2.23557e-05	WBGene00001862	1264.05	0.92416	7.79423e-06	WBGene00004402	70.9661	-1.40972	0.000153825	WBGene00017448	56.2537	1.38732	0.000319132	WBGene00004413	5528.98	-0.637826	1.48461e-05	WBGene00002194	67.5501	1.60564	1.18826e-05
WBGene00006844	1298.68	-0.829144	2.29299e-05	WBGene00013237	2915.74	0.880351	8.01392e-06	WBGene00044210	128.203	-0.876074	0.000154732	WBGene00017429	47.0724	1.45132	0.000328255	WBGene00004485	13056.2	-0.552942	1.53335e-05	WBGene00007849	162.741	1.18541	1.19483e-05
WBGene00003709	1227.32	-0.904987	2.3374e-05	WBGene00043065	13.5484	1.91784	8.03222e-06	WBGene00007886	462.293	-0.633121	0.00015595	WBGene00008890	32.0439	1.36277	0.00032832	WBGene00006971	156.091	-1.14778	1.57403e-05	WBGene00018833	1397.04	0.829915	1.32727e-05
WBGene00013418	1289.85	-0.648775	2.40847e-05	WBGene00021125	49.1452	1.57626	8.76099e-06	WBGene00004432	6754.15	-0.538306	0.000157212	WBGene00002266	73.4072	1.10218	0.000338595	WBGene00000259	314.242	-1.07557	1.71293e-05	WBGene00006894	424.774	1.39788	1.35379e-05
WBGene00019427	3810.16	-0.593956	2.43095e-05	WBGene00012481	3808.69	0.669004	8.77371e-06	WBGene00007303	97.2684	-1.20907	0.000158666	WBGene00010396	168.289	0.789563	0.000338752	WBGene00001976	11782.3	-0.74866	1.81698e-05	WBGene00017316	5714.13	0.68879	1.35379e-05
WBGene00001689	1453.2	-0.547572	2.45469e-05	WBGene00014029	89.1805	1.46654	8.80622e-06	WBGene00016448	163.355	-1.07142	0.000170475	WBGene00016461	21.5089	1.46708	0.00034471	WBGene00004486	11169.3	-0.739656	1.88174e-05	WBGene00006977	8478.06	0.726375	1.40557e-05
WBGene00021559	4402.79	-0.589542	2.49818e-05	WBGene00014096	3422.44	0.501029	9.31259e-06	WBGene00004472	18514.4	-0.46502	0.000172061	WBGene00000086	132.275	1.26317	0.000348638	WBGene00007194	459.732	-0.797127	1.91644e-05	WBGene00003396	5107.4	0.600022	1.5104e-05
WBGene00016671	791.226	-0.825438	2.50568e-05	WBGene00006572	578.516	1.00704	9.56684e-06	WBGene00002583	11815	-0.6102	0.000176968	WBGene00020188	543.274	1.12489	0.000349152	WBGene00044745	188.932	-0.998933	1.97353e-05	WBGene00077732	3221.92	0.910416	1.55935e-05
WBGene00019060	786.322	-0.644557	2.52783e-05	WBGene00002120	91.9651	1.31584	9.60478e-06	WBGene00011002	95.8794	-1.06911	0.000184388	WBGene00016067	261.336	0.716063	0.000352624	WBGene00020245	1664.96	-0.734675	1.98653e-05	WBGene00014037	16.7136	1.8378	1.61208e-05
WBGene00021683	1263.96	-0.766131	2.5312e-05	WBGene00007707	4538.2	0.662359	9.60478e-06	WBGene00002025	2443.4	-0.86577	0.000186928	WBGene00009532	39.064	1.46482	0.000362243	WBGene00022857	634.055	-0.869107	2.04766e-05	WBGene00012716	909.738	0.682783	1.61544e-05
WBGene00000831	1178.17	-0.71459	2.53407e-05	WBGene00022346	45.1159	1.65417	9.77484e-06	WBGene00000629	62.0738	-1.57791	0.00019473	WBGene00001638	521.583	0.625641	0.000364093	WBGene00014159	1371.71	-0.902541	2.06369e-05	WBGene00013485	26.1558	1.87675	1.62308e-05
WBGene00019674	27.7703	-1.5841	2.53921e-05	WBGene00004930	6673.84	0.705337	9.82622e-06	WBGene00013170	50.9317	-1.65567	0.000223346	WBGene00006363	39.8667	1.30299	0.000364835	WBGene00009354	390.546	-0.754241	2.07545e-05	WBGene00016278	4027.41	0.693417	1.67779e-05
WBGene00022363	1114.57	-0.557273	2.56609e-05	WBGene00007624	6476.98	0.836726	9.99279e-06	WBGene00007779	1209.88	-0.772777	0.000223452	WBGene00012032	26.5592	1.52396	0.0003655	WBGene00000975	568.051	-1.16613	2.08537e-05	WBGene00014148	239.084	0.895367	1.69241e-05
WBGene00020298	2115.03	-0.447656	2.74154e-05	WBGene00020778	550.963	0.863719	1.01773e-05	WBGene00012692	2703.73	-0.394136	0.000223452	WBGene00022100	93.5065	1.13726	0.000367466	WBGene00008612	517.026	-0.699914	2.08537e-05	WBGene00044897	108.655	1.48363	1.70478e-05
WBGene00017012	1797.12	-0.471791	2.81844e-05	WBGene00006708	4139.04	0.494947	1.03055e-05	WBGene00000711	30.9336	-1.45485	0.000233688	WBGene00016810	1621.06	0.583743	0.000368201	WBGene00001249	3335.01	-0.789112	2.13549e-05	WBGene00019833	434.645	0.950183	1.70736e-05
WBGene00011283	1098.77	-0.794833	2.82072e-05	WBGene00012885	1846.01	0.800215	1.03055e-05	WBGene00019600	2442.81	-0.639103	0.000233688	WBGene00011508	310.573	0.86795	0.000386885	WBGene00021186	736.762	-1.16964	2.13549e-05	WBGene00022709	21.9661	1.80326	1.71293e-05
WBGene00019473	189.818	-0.887127	2.82072e-05	WBGene00017925	4604.24	0.726844	1.03966e-05	WBGene00001569	6009.36	-0.652002	0.000236654	WBGene00016745	1149.39	0.723703	0.000388842	WBGene00012693	552.164	-0.815344	2.1882e-05	WBGene00044689	12495.2	0.748403	1.71425e-05
WBGene00011398	414.406	-1.13603	2.82138e-05	WBGene00000777	2547.6	0.808276	1.04496e-05	WBGene00010309	96.2081	-1.09618	0.000245261	WBGene00000822	30.4134	1.47778	0.000402305	WBGene00013771	25.0301	-1.71403	2.1948e-05	WBGene00021911	22.4015	1.80896	1.72471e-05
WBGene00000904	1012.88	-0.82784	2.83685e-05	WBGene00017742	3597.82	0.59004	1.0573e-05	WBGene00020556	615.94	-0.579876	0.000267866	WBGene00008744	70.7543	1.14606	0.000402305	WBGene00011941	438.597	-0.965746	2.23308e-05	WBGene00019529	65.7677	1.67249	1.73818e-05
WBGene00011146	3439.52	-0.635886	2.9151e-05	WBGene00004933	57.8841	1.31216	1.06428e-05	WBGene00014697	260.823	-0.864855	0.000273072	WBGene00009701	2902.29	0.52314	0.000402305	WBGene00004321	276.82	-0.957092	2.344e-05	WBGene00007290	1936.65	1.12615	1.78472e-05
WBGene00006853	724.227	-0.869131	2.9727e-05	WBGene00011503	2434	0.710196	1.08161e-05	WBGene00019074	1294.96	-0.509224	0.000277901	WBGene00013872	15.099	1.66121	0.000412276	WBGene00002255	1738.82	-0.636444	2.38289e-05	WBGene00012020	9002.99	0.682269	1.7937e-05
WBGene00195142	146.171	-0.9997	3.11917e-05	WBGene00015312	1023.85	0.912905	1.10357e-05	WBGene00018648	242.442	-1.26751	0.000287823	WBGene00018235	18.8748	1.49213	0.000418563	WBGene00008370	493.473	-0.807429	2.45133e-05	WBGene00010806	9717.07	0.740379	1.804e-05
WBGene00012834	458.619	-0.730389	3.18321e-05	WBGene00022776	4199.23	0.485664	1.16541e-05	WBGene00002220	903.926	-0.553138	0.000294922	WBGene00010442	62.0496	1.10126	0.000420977	WBGene00008766	1161.73	-0.808483	2.45133e-05	WBGene00003989	3457.78	0.824553	1.81698e-05
WBGene00016892	560.669	-1.31246	3.20665e-05	WBGene00007927	1875.09	0.694652	1.21161e-05	WBGene00011232	17564	-0.549109	0.000307231	WBGene00022124	1084.99	0.698387	0.000428375	WBGene00001981	1327.97	-0.675009	2.85916e-05	WBGene00008670	2607.21	0.558127	1.85094e-05
WBGene00004417	14756.1	-0.443655	3.25422e-05	WBGene00016143	2886.53	0.599962	1.2153e-05	WBGene00011298	589.757	-0.734389	0.000315119	WBGene00020371	18.008	1.53378	0.000430446	WBGene00009410	214.669	-1.03203	2.86296e-05	WBGene00017826	3104.78	0.590673	1.90331e-05
WBGene00019836	1003.52	-0.640709	3.27308e-05	WBGene00004239	3116.68	0.792443	1.24893e-05	WBGene00002005	17858.3	-0.745311	0.000319132	WBGene00002071	2718.04	0.412779	0.000431401	WBGene00010971	59.1572	-1.29535	2.93515e-05	WBGene00005023	7830.84	0.743021	1.90899e-05
WBGene00006959	4363.64	-0.659684	3.29869e-05	WBGene00010974	66.5586	1.37667	1.45182e-05	WBGene00020318	19.6883	-1.52867	0.000319132	WBGene00002393	31.0659	1.43165	0.000468494	WBGene00021902	399.946	-0.852678	2.99455e-05	WBGene00022199	2136.4	0.813507	1.91644e-05
WBGene00016440	29.1078	-1.6233	3.32983e-05	WBGene00011376	1625.41	0.641945	1.49213e-05	WBGene00003209	8970.27	-0.619944	0.000325426	WBGene00077697	11.2733	1.64018	0.000468839	WBGene00011083	510.617	-0.887313	3.00549e-05	WBGene00015249	3868.64	0.57785	2.01286e-05
WBGene00020765	1381.3	-0.632622	3.33914e-05	WBGene00011320	978.801	0.96228	1.56112e-05	WBGene00013325	581.556	-0.624516	0.000328255	WBGene00016631	1105.6	0.473602	0.000476435	WBGene00004470	15721.4	-0.54347	3.05976e-05	WBGene00206486	15.2943	1.86467	2.01286e-05
WBGene00006473	634.113	-0.907416	3.34668e-05	WBGene00017931	6218.95	0.623011	1.62102e-05	WBGene00004445	2468.31	-0.547567	0.000328904	WBGene00000853	14.3026	1.64622	0.000476804	WBGene00010812	226.946	-0.929295	3.16946e-05	WBGene00009589	100.33	1.13286	2.02555e-05
WBGene00010562	1160.26	-0.581727	3.42121e-05	WBGene00009604	15.5774	1.86607	1.72503e-05	WBGene00022838	32.4927	-1.45792	0.000341743	WBGene00021772	23.8407	1.43464	0.000485826	WBGene00013461	2488.32	-0.753329	3.21824e-05	WBGene00017486	13.5516	1.89517	2.09127e-05
WBGene00009450	1105.74	-0.55757	3.46777e-05	WBGene00010760	23.1124	1.90856	1.83316e-05	WBGene00001480	883.779	-0.519983	0.000346856	WBGene00013882	14.492	1.58742	0.000489863	WBGene00004494	10419.1	-0.641698	3.38973e-05	WBGene00019792	280.346	0.952885	2.19312e-05
WBGene00004432	6754.15	-0.570044	3.48059e-05	WBGene00021738	1391.76	0.56368	1.84557e-05	WBGene00010585	4084.75	-0.710984	0.000362458	WBGene00016827	14.9432	1.61058	0.0004961	WBGene00011559	678.001	-0.68884	3.50531e-05	WBGene00021294	2492.38	0.588578	2.23908e-05
WBGene00004419	4599.11	-0.774684	3.55815e-05	WBGene00022775	447.918	0.799413	1.85714e-05	WBGene00010556	11807.2	-0.529531	0.000373062	WBGene00012289	112.956	1.08771	0.000505427	WBGene00022837	176.223	-1.07679	3.53135e-05	WBGene00010264	1152.24	0.61649	2.37824e-05
WBGene00008429	4115.65	-0.488916	3.56929e-05	WBGene00020774	103.97	1.35462	1.86299e-05	WBGene00009234	946.46	-0.634856	0.000376983	WBGene00003968	132.694	1.24536	0.000532471	WBGene00019353	1459.83	-0.748222	3.56294e-05	WBGene00011312	8478.92	0.838521	2.40957e-05
WBGene00003939	604.038	-0.769948	3.58536e-05	WBGene00003533	53.7204	1.32334	1.86443e-05	WBGene00009173	1638.38	-0.504395	0.000383579	WBGene00011624	501.4	0.966187	0.000533912	WBGene00021402	1031.93	-0.909589	3.56427e-05	WBGene00018011	4984.69	0.680131	2.81615e-05
WBGene00012452	48.537	-1.22828	3.64123e-05	WBGene00012289	112.956	1.27176	1.86443e-05	WBGene00009374	1665.24	-0.659787	0.000388842	WBGene00022396	86.9349	1.36109	0.000533917	WBGene00012290	934.962	-0.934341	3.65131e-05	WBGene00011011	1955.56	0.977677	2.82271e-05
WBGene00006373	3042.04	-0.478373	3.71741e-05	WBGene00021486	1549.58	1.0212	1.86443e-05	WBGene00004469	9912.8	-0.535357	0.000398703	WBGene00004998	12.8708	1.63207	0.00053526	WBGene00013332	1247.8	-0.596741	3.80396e-05	WBGene00044138	67.6868	1.44275	2.92423e-05
WBGene00015569	8018.58	-0.633647	3.75794e-05	WBGene00013485	26.1558	1.80423	1.98206e-05	WBGene00008580	1365.18	-0.541238	0.000418563	WBGene00013085	32.1128	1.43804	0.000539153	WBGene00022852	2207.29	-0.591417	3.83171e-05	WBGene00001398	16.5593	1.79897	2.92465e-05
WBGene00016458	3511.25	-0.709341	3.75794e-05	WBGene00017741	81.2614	1.29342	2.0137e-05	WBGene00015449	125.141	-1.27298	0.000419812	WBGene00005528	69.3073	1.22393	0.000544927	WBGene00002064	20554.4	-1.07103	3.99787e-05	WBGene00007545	985.557	0.717434	2.96409e-05
WBGene00020391	3733.68	-0.775786	3.7911e-05	WBGene00022124	1084.99	0.804355	2.05911e-05	WBGene00012638	19.1806	-1.58093	0.000436932	WBGene00023500	281.039	0.673938	0.000557342	WBGene00018286	140.196	-1.01256	4.11502e-05	WBGene00006601	4719.85	0.817854	2.97674e-05
WBGene00185098	164.835	-0.897117	3.7911e-05	WBGene00008856	1962.69	0.584994	2.0679e-05	WBGene00004494	10419.1	-0.511355	0.000450528	WBGene00006750	223.935	0.767693	0.00056024	WBGene00021852	581.181	-0.763872	4.12269e-05	WBGene00018797	3917.59	0.564981	2.99455e-05
WBGene00004426	8470.29	-0.465473	3.80937e-05	WBGene00012483	775.081	0.700311	2.07097e-05	WBGene00019491	1981.61	-0.438694	0.000453503	WBGene00013505	31.9226	1.27097	0.00057381	WBGene00001377	2480.53	-0.657255	4.32012e-05	WBGene00017355	4786.92	0.566869	3.00549e-05
WBGene00014153	587.985	-0.891278	3.83318e-05	WBGene00000057	42.3398	1.48296	2.18003e-05	WBGene00044077	2809.8	-0.495153	0.000454034	WBGene00010070	31.8615	1.58251	0.000598719	WBGene00011156	11623.2	-0.840623	4.50019e-05	WBGene00001599	1962.88	0.703204	3.16445e-05
WBGene00019301	1702.27	-0.572014	3.85038e-05	WBGene00018575	34.6354	1.5014	2.1933e-05	WBGene00004131	1233.64	-1.52142	0.000461805	WBGene00010899	20.2777	1.55933	0.000598719	WBGene00016062	4691.74	-0.646079	4.50979e-05	WBGene00019747	2164.48	0.789828	3.16946e-05
WBGene00044077	2809.8	-0.555396	3.87484e-05	WBGene00020703	41.2436	1.47376	2.33139e-05	WBGene00007942	2383.78	-0.451386	0.000461805	WBGene00013760	33.1008	1.40123	0.000598719	WBGene00009266	4313.09	-0.739147	4.62749e-05	WBGene00013465	5818.27	0.748071	3.19783e-05
WBGene00004055	2584.19	-0.482139	3.876e-05	WBGene00007928	22.0342	1.68252	2.40847e-05	WBGene00009112	3273.37	-0.518205	0.000470646	WBGene00022285	61.3959	1.1381	0.000617719	WBGene00004434	5909.43	-0.637404	4.72789e-05	WBGene00013425	1292.12	0.542195	3.35509e-05
WBGene00009743	1397.11	-0.841427	4.18178e-05	WBGene00020767	345.2	0.777408	2.41652e-05	WBGene00003148	3171.19	-0.582431	0.000479598	WBGene00001591	11.8577	1.54545	0.000620718	WBGene00004448	4304.26	-0.548413	4.851e-05	WBGene00013847	3181.33	0.672861	3.35675e-05
WBGene00017350	210.597	-1.02063	4.22109e-05	WBGene00010150	37.0839	1.48582	2.42014e-05	WBGene00011580	5743.1	-0.427379	0.000479598	WBGene00020286	3385.6	0.785212	0.000620718	WBGene00000262	1722.36	-0.77358	4.94425e-05	WBGene00003733	754.253	0.865032	3.46598e-05
WBGene00006416	1061.54	-0.782108	4.24458e-05	WBGene00016692	25.9314	1.59894	2.42014e-05	WBGene00022067	999.319	-0.467699	0.000497491	WBGene00019589	35.0886	1.22169	0.000634731	WBGene00009804	101.555	-1.21388	5.01567e-05	WBGene00007054	1127.76	0.834808	3.46598e-05
WBGene00020443	995.133	-0.526397	4.40258e-05	WBGene00013443	1043.35	0.592792	2.46463e-05	WBGene00004307	7051.75	-0.495372	0.000510669	WBGene00008390	77.6791	1.09309	0.00064885	WBGene00016452	497.554	-0.819626	5.41639e-05	WBGene00001766	23.6956	1.62792	3.75353e-05
WBGene00009343	344.465	-0.888148	4.47494e-05	WBGene00008974	1868.11	0.672518	2.5312e-05	WBGene00017719	1602.71	-0.537827	0.000536255	WBGene00011310	30.6334	1.32928	0.000675063	WBGene00001790	540.327	-0.829816	5.45118e-05	WBGene00014191	53.441	1.79336	3.75497e-05
WBGene00010309	96.2081	-1.18598	4.54253e-05	WBGene00011951	62.4855	1.2611	2.6079e-05	WBGene00004422	5395.38	-0.78686	0.000536585	WBGene00004902	43.9977	1.13791	0.000695206	WBGene00013438	4199.67	-0.532889	5.46795e-05	WBGene00010842	2860.27	0.623459	3.7774e-05
WBGene00019921	733.287	-0.634991	4.54959e-05	WBGene00000846	3954.44	0.50976	2.69026e-05	WBGene00010877	2270.25	-1.37702	0.000539153	WBGene00009288	90.3614	1.38042	0.000695388	WBGene00004414	13022.1	-0.698452	5.56554e-05	WBGene00009203	822.934	0.848214	3.83171e-05
WBGene00015217	291.737	-0.762301	4.6029e-05	WBGene00010071	15.9159	1.81447	2.74415e-05	WBGene00014181	291.937	-1.04207	0.00056024	WBGene00013322	35.1265	1.30884	0.000698841	WBGene00005662	1588.89	-0.657624	5.66581e-05	WBGene00019786	1252.39	0.653713	4.05758e-05
WBGene00020427	1454.45	-0.563613	4.81816e-05	WBGene00009476	16.4367	1.78616	2.77539e-05	WBGene00021660	2184.91	-0.469512	0.00056024	WBGene00005959	33.6507	1.30795	0.000713815	WBGene00010309	96.2081	-1.28303	6.11856e-05	WBGene00012299	1144.89	0.970202	4.12355e-05
WBGene00016792	1815.18	-0.567295	4.96793e-05	WBGene00017714	19.0442	1.70599	2.81844e-05	WBGene00009993	8241.32	-0.420172	0.000576913	WBGene00015684	123.903	1.0058	0.000716353	WBGene00001882	53.0084	-1.52977	6.23495e-05	WBGene00010772	41.5852	1.66968	4.1937e-05
WBGene00012121	5698.2	-0.787582	5.07329e-05	WBGene00012276	4438.77	0.711861	2.84612e-05	WBGene00006351	710.029	-0.692363	0.000586947	WBGene00008899	14.4025	1.53743	0.000723209	WBGene00000561	585.173	-0.731755	6.30825e-05	WBGene00006763	2678.44	0.728122	4.32189e-05
WBGene00021579	19.2304	-1.71158	5.07329e-05	WBGene00009812	8241.88	0.635855	2.85681e-05	WBGene00007391	1212.65	-0.749893	0.000602057	WBGene00011520	10.242	1.58474	0.000725329	WBGene00013216	363.97	-0.728936	6.48209e-05	WBGene00018435	290.761	0.846059	4.32189e-05
WBGene00011481	12901.5	-0.530743	5.14654e-05	WBGene00021766	2763.32	0.543147	2.95276e-05	WBGene00004490	2078.37	-0.509525	0.000603674	WBGene00022612	23.2375	1.59892	0.000726668	WBGene00017702	602.434	-0.674323	6.55946e-05	WBGene00009064	2164.02	0.819216	4.32744e-05
WBGene00001244	276.162	-0.994361	5.30446e-05	WBGene00013221	42.5503	1.35678	3.0997e-05	WBGene00021863	2509.31	-0.661334	0.000612877	WBGene00003517	96.2901	1.10959	0.000751355	WBGene00001577	1352.93	-0.687575	6.63063e-05	WBGene00018990	74.4913	1.33437	4.37025e-05
WBGene00004470	15721.4	-0.474092	5.35228e-05	WBGene00013194	10.5842	1.85089	3.1408e-05	WBGene00020362	1602.89	-0.58972	0.000617719	WBGene00013135	360.019	1.07941	0.000759458	WBGene00006416	1061.54	-0.84615	6.90421e-05	WBGene00014028	413.096	0.715935	4.4084e-05
WBGene00011977	23978.1	-0.607782	5.37798e-05	WBGene00003815	3528.34	0.516096	3.27565e-05	WBGene00010013	10440.2	-0.522364	0.000620718	WBGene00017798	34.3598	1.34043	0.000760106	WBGene00013403	741.639	-0.795757	6.90421e-05	WBGene00006708	4139.04	0.515953	4.43277e-05
WBGene00010582	3599.37	-0.471774	5.39205e-05	WBGene00044979	42.1823	1.52954	3.28879e-05	WBGene00006703	2012.62	-0.536888	0.000640161	WBGene00021947	44.2924	1.22234	0.000764082	WBGene00020058	121.049	-1.57222	6.90421e-05	WBGene00017898	1011.61	0.760272	4.47497e-05
WBGene00019141	626.442	-0.969814	5.43085e-05	WBGene00044251	212.97	0.941727	3.32204e-05	WBGene00004473	9045.93	-0.551882	0.000655462	WBGene00009259	29.0074	1.45444	0.000787055	WBGene00006544	197.038	-1.03909	7.20042e-05	WBGene00010103	100.707	1.16243	4.5407e-05
WBGene00021019	577.583	-0.811216	5.58852e-05	WBGene00014017	6133.2	0.732192	3.36415e-05	WBGene00016595	259.748	-0.681657	0.000663279	WBGene00008670	2607.21	0.414472	0.000840859	WBGene00004469	9912.8	-0.64064	7.27919e-05	WBGene00009173	1638.38	0.612088	4.58291e-05
WBGene00018286	140.196	-0.88392	5.63734e-05	WBGene00013214	2314.41	0.668307	3.42434e-05	WBGene00021942	71.5754	-1.02022	0.000676516	WBGene00011185	54.295	1.09197	0.000868788	WBGene00003654	462.7	-0.878808	7.4528e-05	WBGene00001050	683.268	0.696452	4.60706e-05
WBGene00011050	2508.2	-0.740301	5.63889e-05	WBGene00007499	4259.22	0.55506	3.76243e-05	WBGene00019327	3847.5	-0.649578	0.000715704	WBGene00021950	93.8742	0.916247	0.000878148	WBGene00022277	1297.3	-0.704461	7.56216e-05	WBGene00011203	88.4684	1.13332	4.69981e-05
WBGene00011144	989.247	-0.695845	5.65304e-05	WBGene00001595	11486.3	0.833774	3.7911e-05	WBGene00004456	4003.85	-0.476541	0.000721228	WBGene00000893	11.7492	1.58087	0.000884152	WBGene00017350	210.597	-1.09479	7.61665e-05	WBGene00013443	1043.35	0.638224	4.78972e-05
WBGene00007189	598.233	-0.917701	5.81046e-05	WBGene00016291	3059.3	0.584765	3.8626e-05	WBGene00000935	3112.83	-0.692853	0.000732333	WBGene00021070	17.0944	1.53897	0.000934682	WBGene00004190	763.414	-0.677628	7.6175e-05	WBGene00006740	155.935	0.856649	4.80601e-05
WBGene00001249	3335.01	-0.676656	5.82709e-05	WBGene00019719	3581.06	0.49319	3.88306e-05	WBGene00021721	1076.61	-0.583135	0.000733159	WBGene00003943	46.3276	1.13167	0.000942791	WBGene00195070	26.2438	-1.56153	7.79683e-05	WBGene00020909	1927.47	0.692608	4.82418e-05
WBGene00021469	10730.9	-0.698839	5.96879e-05	WBGene00001599	1962.88	0.624661	4.15008e-05	WBGene00020007	1030.94	-0.919779	0.000761921	WBGene00011906	76.1236	1.33627	0.00095687	WBGene00020508	1508.12	-0.576267	7.8244e-05	WBGene00009186	17007.3	0.722154	4.84724e-05
WBGene00021463	2058.46	-0.826158	5.97407e-05	WBGene00018703	1913.16	0.502923	4.17617e-05	WBGene00020349	158.326	-0.928641	0.000763186	WBGene00010415	32.5324	1.36074	0.000966011	WBGene00009576	215.216	-1.07083	8.09535e-05	WBGene00009126	3018.64	0.719684	4.85818e-05
WBGene00004480	8076.01	-0.509736	6.04191e-05	WBGene00000771	289.226	0.902407	4.19755e-05	WBGene00022107	1421.26	-0.501692	0.000764082	WBGene00011268	1458.1	0.571766	0.000966011	WBGene00044604	753.893	-0.933805	8.17288e-05	WBGene00004776	173.839	1.10929	4.88349e-05
WBGene00019491	1981.61	-0.481749	6.06637e-05	WBGene00021007	136.899	1.5819	4.21929e-05	WBGene00013544	2006.01	-0.522669	0.00076698	WBGene00000423	3635.14	0.406997	0.000981085	WBGene00013560	378.962	-0.930818	8.25093e-05	WBGene00022608	27.9665	1.68547	4.88349e-05
WBGene00013240	1167.26	-0.534221	6.13756e-05	WBGene00018721	2411.04	0.556738	4.33008e-05	WBGene00003660	599.628	-0.493983	0.000787928	WBGene00010135	69.0744	0.967617	0.000981085	WBGene00002222	1019.15	-0.984653	8.45152e-05	WBGene00001793	1091.62	1.06241	4.91843e-05
WBGene00007508	404.599	-0.715589	6.55038e-05	WBGene00015577	595.908	0.729156	4.48809e-05	WBGene00017015	93.8938	-0.93022	0.000787928	WBGene00012382	40.2505	1.35761	0.000981085	WBGene00013584	235.513	-0.885988	8.61621e-05	WBGene00004043	1470.41	0.701929	4.91843e-05
WBGene00009993	8241.32	-0.464601	6.86355e-05	WBGene00045272	9555.59	0.766782	4.6029e-05	WBGene00023497	10562.2	-0.621837	0.0008125	WBGene00013192	29.0767	1.42999	0.000981085	WBGene00007733	53.3623	-1.58429	9.03299e-05	WBGene00009937	929.43	0.762887	4.97548e-05
WBGene00000545	309.418	-0.861592	7.07957e-05	WBGene00007261	314.075	0.69429	5.11011e-05	WBGene00012573	63.7238	-1.18047	0.000832459	WBGene00002029	977.661	0.474154	0.00100073	WBGene00001168	261156	-0.73145	9.07842e-05	WBGene00004089	3585.36	0.80085	5.07712e-05
WBGene00010006	3504.17	-0.491067	7.15435e-05	WBGene00017708	557.031	0.768068	5.11011e-05	WBGene00004425	9436.08	-0.464322	0.000862527	WBGene00004800	4541.67	0.427869	0.00107674	WBGene00009287	1962.88	-0.700637	9.19007e-05	WBGene00013014	1449.38	0.727027	5.07712e-05
WBGene00012692	2703.73	-0.411156	7.19238e-05	WBGene00001819	189.673	0.890853	5.30446e-05	WBGene00016485	2175.96	-0.737442	0.000878148	WBGene00015135	17.1115	1.44384	0.00108572	WBGene00006543	1188.08	-0.991453	9.20952e-05	WBGene00000900	1587.64	0.715391	5.31099e-05
WBGene00010556	11807.2	-0.56786	7.21294e-05	WBGene00018795	995.282	0.634436	5.30446e-05	WBGene00012139	627.632	-0.679869	0.000880721	WBGene00009331	13.9397	1.53352	0.00109951	WBGene00021726	1793.28	-0.727722	9.20952e-05	WBGene00022710	24.9179	1.67412	5.36096e-05
WBGene00010812	226.946	-0.792245	7.35781e-05	WBGene00019289	297.85	0.932874	5.35553e-05	WBGene00004231	62.1419	-1.38637	0.000882755	WBGene00019546	50.9391	1.06644	0.00110225	WBGene00000449	1241.21	-0.808897	9.29278e-05	WBGene00020203	80.7153	1.73549	5.36357e-05
WBGene00015745	4449.53	-0.50958	7.42181e-05	WBGene00011979	19.7076	1.71372	5.38522e-05	WBGene00000870	4449.82	-0.499028	0.000893936	WBGene00000203	1448.04	0.424903	0.00112746	WBGene00004445	2468.31	-0.640831	9.29977e-05	WBGene00013246	460.317	0.928931	5.50183e-05
WBGene00009204	574.79	-0.702186	7.43884e-05	WBGene00010477	30.2137	1.50983	5.4879e-05	WBGene00009180	30025.7	-0.518199	0.000905593	WBGene00009008	28.4903	1.23703	0.00113319	WBGene00000974	626.504	-1.05332	9.84415e-05	WBGene00006607	6487.04	0.553997	5.52669e-05
WBGene00010726	2293.81	-0.421042	7.44591e-05	WBGene00007347	43.8128	1.33835	5.49615e-05	WBGene00005718	55.8329	-1.04228	0.000911149	WBGene00019780	47.8983	1.1503	0.00116314	WBGene00001768	933.692	-0.659505	0.000100264	WBGene00021200	245.796	0.83325	5.52669e-05
WBGene00021505	1586.02	-0.601244	7.46887e-05	WBGene00020371	18.008	1.68431	5.58852e-05	WBGene00004430	6159.51	-0.509854	0.000922962	WBGene00011393	398.65	0.601083	0.00117242	WBGene00017344	488.937	-1.12981	0.000100264	WBGene00011624	501.4	1.17075	5.55423e-05
WBGene00018891	1941.93	-0.552094	7.56573e-05	WBGene00004033	30.4738	1.48999	5.67546e-05	WBGene00000549	4825.24	-0.623562	0.000923919	WBGene00006861	64.1509	0.999766	0.00117362	WBGene00012375	2144.9	-0.649543	0.00010147	WBGene00021546	4756.25	0.796383	5.56554e-05
WBGene00017990	5815.54	-0.503161	7.63808e-05	WBGene00017782	3088.53	0.749894	5.68778e-05	WBGene00012701	1237.08	-0.566192	0.000934682	WBGene00000175	81.1085	1.20615	0.00118666	WBGene00003595	489.143	-0.889994	0.000101632	WBGene00021153	3135.2	0.645178	5.76784e-05
[truncated: 1,209 more rows]

## Sheet: Table_S5
GO terms unique to each class
down-regulated genes
	Category	Term	Count	Fold enrichment	FDR
cfp-1	GOTERM_BP_DIRECT	GO:0006412~translation	86	3.37652	8.09358e-22
[truncated: 20 more rows]
